# Supplementary material for: Meta-Analysis of Drosophila Circadian Microarray Studies Identifies a Novel Set of Rhythmically Expressed Genes
Source: PLoS Comput Biol. 2007 Nov 2;3(11):e208. doi: 10.1371/journal.pcbi.0030208 (PMC2098839; doi:10.1371/journal.pcbi.0030208)
Supplement: Dataset S1 — This addendum to Table 1 contains the lists referred to in that table. (549 KB XLS) [file pcbi.0030208.sd001.xls]

## Sheet: Sheet1
											3073	106	240	20	67	6	48	1		1682	76	586	48	565	41	51	7		2853	98	526	45	509	39	70	6		372	675	602	52			1520	663	996	92	1381	402
Analysis of single LD data sets											list 1	list 1 common with list13	list 2	list 2 common with list14	list 3	list 3 common with list15	list 4	list 4 common with list16		list 5	list 5 common with list13	list 6	list 6 common with list14	list 7	list 7 common with list15	list 8	list 8 common with list16		list 9	list 9 common with list13	list 10	list 10 common with list14	list 11	list 11 common with list15	list 12	list 12 common with list16		list 13	list 14	list 15	list 16			list 17	list 17 common with list 23	list 18	list 18 common with list 24	list 19	list 19 common with list 23
											141243_at	143528_at	147885_at	142271_at	146669_at	145821_at	153575_at	none		141402_at	141658_at	155025_at	142271_at	143869_at	153408_at	154654_at	147202_at		141319_at	141658_at	142505_at	142271_at	148015_at	141593_at	148417_at	145570_at		141658_at	152682_at	152682_at	152682_at			147871_at	143869_at	149500_at	143869_at	151641_at	143869_at
cross correlation to sin wave applied to averaged data		Cross Correlation of Averaged LD Data to Sin Wave									141330_at	144572_at	150746_at	145570_at	154556_at	152919_at	147730_at			141407_at	152324_at	143869_at	153408_at	154884_at	141593_at	150573_at	142271_at		141327_at	153098_at	141658_at	141593_at	142777_at	145570_at	148638_at	141658_at		153098_at	142271_at	153408_at	153408_at			142154_at	142154_at	144201_at	142154_at	144068_at	142154_at
											141373_at	152324_at	146669_at	146022_at	143822_at	143547_at	152119_at			141411_at	152086_at	152885_at	141593_at	148393_at	147202_at	152112_at	142154_at		141377_at	152324_at	148564_at	141646_at	145394_at	141658_at	144739_at	141237_at		151905_at	152113_at	141593_at	141593_at			150762_at	142271_at	144330_at	142271_at	153857_at	142271_at
		Positive Controls Detected (6 total)	Real Data	Randomized Data	Identified in common with the corresponding class from the meta data set	FDR	Power	List ID* (see table 3 addendum)			141409_at	147063_at	147721_at	146012_at	152391_at	146679_at	154997_at			141462_at	143201_at	154884_at	144338_at	154870_at	141248_at	152957_at	153433_at		141424_at	154066_at	151652_at	145570_at	145570_at	141237_at	142271_at	142271_at		144149_at	153408_at	145570_at	145570_at			151568_at	141593_at	150894_at	141593_at	149754_at	141593_at
											141411_at	142201_at	143035_at	150954_at	152103_at	143137_at	152450_at			141553_at	143501_at	148393_at	146022_at	146431_at	142271_at	143869_at	144338_at		141433_at	142201_at	148015_at	141658_at	145027_at	141646_at	151896_at	142154_at		146226_at	150586_at	141658_at	141658_at			153055_at	145570_at	152325_at	145570_at	143811_at	145570_at
Ceriani	Real Data Pass Anova (p<=0.05)	4	3073		106	-	-	1			141442_at	153179_at	147610_at	142190_at	145850_i_at	151788_at	144247_at			141677_at	145515_at	150235_at	143300_at	141639_at	142154_at	142271_at	143869_at		141442_at	152382_at	154956_at	143300_at	147530_at	142271_at	144174_at	144739_at		143528_at	141593_at	147202_at	147202_at			153903_at	152682_at	153205_at	152682_at	154935_at	146022_at
	Real Data Pass Corr (Corr>=0.95)	0	240	309	20	1.2875	0	2			141517_at	154853_at	150303_at	154535_at	151509_at		149333_at			141887_at	150542_at	150982_at	143869_at	148012_at	153433_at	142154_at	143300_at		141488_at	149700_at	141430_at	143869_at	142664_at	142154_at	154207_at			154150_at	149700_at	153296_at	153296_at			141593_at	151871_at	142276_at	151871_at	152286_at	144739_at
	Real Data Pass Corr (Corr>=0.95) and Corr p (Corr p<=0.05)	0	67	90	6	1.34328	0	3			141586_at	149700_at	154556_at	152919_at	AFFX-BioB-3_at		149606_at			141904_at	144067_at	151432_at	147202_at	143300_at	144338_at	152255_at			141608_at	143501_at	153012_at	141237_at	146947_at	143606_at	141658_at			144572_at	152308_at	141237_at	141237_at			151642_at	150574_at	143869_at	150574_at	143837_at	146012_at
	Real Data Pass Anova and Corr and Corr p	0	48	23	0	0.479167	0	4			141603_at	152308_at	144630_s_at	155127_at	148078_at		145850_i_at			141910_at	146233_at	154870_at	141795_at	142554_at	141795_at	151484_i_at			141676_at	145515_at	142568_at	142154_at	145071_at	141732_at	152672_at			152324_at	141646_at	152019_at	152019_at			141444_at	152113_at	143390_at	152113_at	149344_at	152597_at
											141632_at	142293_at	143822_at	147134_at	149333_at		152391_at			141916_at	142258_at	148041_at	153433_at	141741_at	143869_at	143300_at			141820_at	150542_at	142777_at	143606_at	151075_at	143869_at	142154_at			152086_at	152086_at	144350_at	144350_at			147210_at	150586_at	153396_at	150586_at	152512_at	143203_at
Lin	Real Data Pass Anova (p<=0.05)	4	1682		76	-	-	5			141651_at	153417_at	152391_at	146679_at	152260_at		152912_at			141954_at	154158_at	149161_at	142154_at	151706_s_at	143300_at	146233_at			141840_at	146814_at	142812_at	144739_at	151858_at	143300_at	149419_at			147063_at	145570_at	141248_at	141248_at			146184_at	152958_at	147871_at	152958_at	141598_at	153433_at
	Real Data Pass Corr (Corr>=0.95)	4	586	402	48	0.686007	0.666667	6			141819_at	142515_at	151103_at	145821_at	145471_at		AFFX-BioB-3_at			141981_at	145477_at	146431_at	152597_at	149351_at	144739_at	145484_at			141859_at	149599_at	147257_at	141732_at	154275_at	144739_at	153002_at			149215_at	144338_at	152113_at	152113_at			145570_at	154963_at	142154_at	154963_at	154962_at	143300_at
	Real Data Pass Corr (Corr>=0.95) and Corr p (Corr p<=0.05)	4	565	112	41	0.19823	0.666667	7			141884_at	152102_at	144428_at	146323_at	143506_at		150673_at			142005_at	144278_at	141639_at	144739_at	154344_at	146022_at	152165_at			141863_at	149492_at	142081_at	143554_at	154096_at	154023_at	151278_r_at			143238_at	151485_s_at	141646_at	141646_at			152890_at	153624_at	154507_at	153624_at	149585_at	141732_at
	Real Data Pass Anova and Corr and Corr p	3	51	10	7	0.196078	0.5	8			141896_at	143546_at	145821_at	143137_at	141514_at		149614_at			142071_at	149754_at	153421_at	141248_at	150999_at	153600_at	143203_at			141871_at	150149_at	152950_at	146012_at	144739_at	142190_at	142677_s_at			154066_at	141658_at	149420_at	149420_at			143869_at	153055_at	143843_at	153055_at	147337_at	145206_at
											141900_at	142258_at	AFFX-LysX-3_at	143547_at	141351_at		149570_at			142073_at	144647_at	150347_at	146819_at	142565_at	142677_s_at	154870_at			141887_at	146233_at	150585_at	143130_at	142271_at	142677_s_at	151870_at			143201_at	144350_at	152308_at	152308_at			151871_at	146022_at	142999_at	146022_at	152085_at	141646_at
Ueda	Real Data Pass Anova (p<=0.05)	4	2853		98	-		9			141951_at	154158_at	152103_at	142395_at	147337_at		151788_at			142145_at	152855_at	148012_at	151371_at	152165_at	147177_at	142664_at			141890_at	143717_at	154187_at	151169_at	142734_at	142699_at	141237_at			146392_at	151642_at	151568_at	151568_at			142399_at	144739_at	143781_at	144739_at	142132_at	143554_at
	Real Data Pass Corr (Corr>=0.95)	3	526	323	45	0.614068	0.5	10			141954_at	154936_at	145850_i_at	151788_at	144602_at		145781_at			142152_at	144945_at	143300_at	142132_at	152453_at	146711_at	152839_at			141892_at	150662_i_at	153054_at	153190_at	144444_at	142956_at	142736_s_at			141203_at	147181_at	148529_at	148529_at			143735_at	146012_at	149303_at	146012_at	152681_at	151568_at
	Real Data Pass Corr (Corr>=0.95) and Corr p (Corr p<=0.05)	1	509	101	39	0.198428	0.166667	11			141963_at	150143_at	153277_at	149262_at	144220_at		150575_at			142209_at	141512_at	142293_at	154535_at	154735_at	144896_at	151791_at			141904_at	151428_at	152596_at	154023_at	148413_at	153069_at	142664_at			142201_at	146022_at	142271_at	142271_at			142271_at	152019_at	151648_at	152019_at	154175_at	143130_at
	Real Data Pass Anova and Corr and Corr p	1	70	16	6	0.228571	0.166667	12			141973_at	142276_at	152450_at	150417_at	152919_at		143547_at			142273_at	155049_at	141443_at	153003_at	155042_at	144167_at	153623_at			141911_at	154936_at	153069_at	148000_at	154207_at	153190_at	150585_at			151683_at	143300_at	152086_at	152086_at			148907_at	152597_at	150762_at	152597_at	142978_at	154176_at
											141987_at	144278_at	153781_at	143035_at	146708_at		152260_at			142397_at	149201_at	142554_at	142987_at	149290_at	146819_at	152085_at			141922_at	145493_at	145394_at	142190_at	152414_at	149010_at	153382_at			148941_at	151568_at	149700_at	149700_at			151485_s_at	151642_at	151871_at	151642_at	148549_at	143184_at
Meta Set	Real Data Pass Anova (p<=0.05)	6	372		-	-	-	13			142018_at	143355_at	149614_at		149570_at		141722_at			142410_at	142930_at	152770_at	144161_r_at	142537_at	153003_at	145098_at			141926_at	151801_at	145570_at	142956_at	148638_at	152196_at	153623_at			152382_at	143869_at	144149_at	144149_at			150309_at	143203_at	151507_at	143203_at	151898_at	143970_at
	Real Data Pass Corr (Corr>=0.95)	4	675	313	-	0.463704	0.666667	14			142026_at	153418_at	141887_at		145781_at		147485_at			142544_at	142989_at	153187_at	153600_at	151740_at	142836_at	152768_at			141938_at	149754_at	145027_at	142987_at	146797_at	151169_at	145570_at			153179_at	147202_at	154936_at	154936_at			142139_at	149420_at	142399_at	149420_at	152672_at	144338_at
	Real Data Pass Corr (Corr>=0.95) and Corr p (Corr p<=0.05)	4	602	285	-	0.473422	0.666667	15			142062_at	141541_at	142871_s_at		149606_at		144220_at			142620_at	146274_at	141741_at	146580_at	147874_at	154535_at	149754_at			141963_at	143355_at	141641_at	142677_s_at	144097_at	141766_at	144150_at			150697_at	148529_at	154963_at	154963_at			142677_s_at	149871_at	151620_at	149871_at	141522_at	141248_at
	Real Data Pass Anova and Corr and Corr p	4	52	7	-	0.134615	0.666667	16			142107_at	143154_at	147848_at		152912_at		146649_at			142680_at	144318_at	152800_at	154899_at	151790_at	142132_at	145810_at			141964_at	141541_at	144128_at	142699_at	145757_at	144174_at	151641_at			148863_at	153296_at	142154_at	142154_at			143809_at	153433_at	151936_at	153433_at	152768_at	143355_at
											142133_at	154666_at	144076_at		147730_at		147337_at			142772_at	141884_at	144904_at	150643_at	144610_at	143876_at	153523_at			141981_at	141653_at	147385_at	147436_at	142736_s_at	151606_at	153054_at			154853_at	153092_at	151485_s_at	151485_s_at			147436_at	153408_at	153311_at	153408_at	154870_at	143390_at
F24 - applied to appended data		F24 of Appended LD Data									142166_at	152457_at	154997_at		147485_at		143822_at			142819_at	144350_at	150753_at	142677_s_at	150976_at	142987_at	151790_at			142006_at	150385_at	147530_at	141251_at	142956_at	142987_at	141428_at			149700_at	141795_at	150574_at	150574_at			151687_s_at	143300_at	143537_at	143300_at	152981_at	152382_at
											142173_s_at	152855_at	153335_at		154389_at		141351_at			142856_at	144146_at	146022_at	153007_at	149302_at	144161_r_at	151740_at			142008_at	152855_at	146426_at	148015_at	146837_at	148015_at	151714_at			153015_i_at	154963_at	152597_at	152597_at			143446_at	141732_at	143920_at	141732_at	141248_at	143537_at
		Positive Controls Detected (6 total)	Real Data	Randomized Data	Identified Real in common with the corresponding class from the meta data set	FDR	Power	List ID * (see table 3 addendum)			142175_at	152139_at	149651_at		154714_at		148586_at			142872_at	141732_at	154242_at	141743_at	147695_at	153007_at	142132_at			142061_at	141512_at	148775_at	153069_at	153623_at	146795_at	151901_at			143501_at	153433_at	148418_at	148418_at			144306_at	152086_at	152055_at	152086_at	145681_at	141541_at
											142183_at	144945_at	142537_at		151788_at		154714_at			142923_at	151992_at	145988_at	142836_at	152514_at	141647_at	152305_at			142115_at	143475_at	151385_at	152931_at	147699_at	148000_at	151075_at			149060_at	141237_at	147181_at	147181_at			145799_at	151927_at	143216_at	151927_at	153523_at	151933_at
Ceriani	Real Data Pass Anova (p<=0.05)		3073		106	-	-				142187_at	141512_at	146649_at		152119_at		149214_at			142938_at	152981_at	142271_at	148549_at	152350_at	154899_at	153067_at			142153_at	153282_at	143505_at	153366_at	142096_at	142736_s_at	152307_r_at			152308_at	142154_at	153092_at	153092_at			143154_at	145206_at	151568_at	145206_at	142699_at	147202_at
	Pass F24 (p<=0.05)	6	1520	579	663	0.380921	1	17			142242_at	152629_at	153968_at		148586_at		146708_at			142955_at	149134_at	151706_s_at	141257_at	144664_at	141446_at	144742_at			142166_at	146889_at	142664_at	143011_at	155049_at	143011_at	151898_at			145515_at	150574_at	143606_at	143606_at			153408_at	153092_at	153055_at	153092_at	141521_at	143606_at
	Pass Anova and F24p	6	996	145	92	0.145582	1	18			142258_at	147462_at	144184_at		143137_at		151509_at			142980_at	150462_at	154009_at	152413_at	142020_at	150643_at	147202_at			142208_at	141856_at	145704_at	154935_at	152114_at	141251_at	151735_at			150542_at	153972_at	141732_at	141732_at			143447_at	154302_at	153604_at	151485_s_at	152957_at	141522_at
											142264_at	141762_at	151509_at		145349_at		147610_at			142985_at	150573_at	152545_at	153303_at	145577_at	141743_at	154301_at			142209_at	147163_at	149419_at	152196_at	153381_at	153366_at	146948_at			147856_at	152597_at	154302_at	154302_at			153576_at	151485_s_at	145664_at	141646_at	152165_at	141512_at
Lin	Real Data Pass Anova (p<=0.05)		1682		76	-	-				142279_at	152441_at	141347_at		150757_at		152919_at			142998_at	142735_at	149351_at	147177_at	142008_at	152413_at	146011_at			142228_at	145629_at	144174_at	143605_at	152075_at	151911_at	151852_at			142293_at	143606_at	151642_at	151642_at			153336_at	141646_at	154452_at	151795_at	144870_at	143905_at
	Pass F24 (p<=0.05)	4	1381	649	402	0.469949	0.666667	19			142284_at	152418_at	AFFX-BioB-3_at		147610_at		141362_at			143006_at	146214_at	146233_at	154935_at	150543_at	152813_at	154117_at			142242_at	143651_at	154935_at	150993_at	143306_at	147436_at	151799_at			146814_at	143184_at	150586_at	150586_at			143781_at	151795_at	153903_at	143554_at	144739_at	142293_at
	Pass Anova and F24p	3	721	86	42	0.119279	0.5	20			142305_at	143468_at	153575_at		145821_at		145821_at			143014_at	142542_at	152469_at	154349_at	153523_at	148549_at	145707_at			142255_at	144417_at	151904_at	142736_s_at	151898_at	152931_at	153394_at			153417_at	144739_at	153433_at	153433_at			152682_at	143554_at	153052_at	152982_at	150291_at	148005_at
											142307_at	143707_at	146022_at		AFFX-LysX-3_at		141514_at			143067_at	141248_at	144272_at	146711_at	144120_at	144034_at	153277_at			142264_at	143468_at	146947_at	141766_at	153382_at	150993_at	143164_at			147459_at	146870_at	147913_at	147913_at			152192_at	152982_at	153061_at	152673_at	142154_at	146233_at
Ueda	Real Data Pass Anova (p<=0.05)		2853		98	-	-				142317_at	147112_at	147105_at		143547_at		149782_at			143169_at	145326_s_at	150967_at	152255_at	144190_at	147788_at	150982_at			142266_at	143707_at	145791_at	147821_at	153394_at	154869_at	141417_at			153085_at	148418_at	144338_at	144338_at			149586_at	152673_at	153276_at	151568_at	151896_at	141658_at
	Pass F24 (p<=0.05)	4	1719	594	441	0.34555	0.666667	21			142347_at	141410_at	145414_at		152242_at		145349_at			143182_at	144739_at	154344_at	141647_at	142132_at	141257_at	152260_at			142287_at	142208_at	143164_at	154869_at	144176_at	150045_at	150045_at			142515_at	154936_at	153972_at	153972_at			146022_at	151568_at	153916_at	149303_at	142271_at	146167_at
	Pass Anova and F24p	4	1011	143	40	0.141444	0.666667	22			142366_at	142208_at	146329_at		143631_at		146669_at			143189_at	143130_at	154117_at	147788_at	142154_at	153303_at	153421_at			142315_at	150428_at	152734_at	151911_at	151714_at		151479_at			144067_at	153055_at	143184_at	143184_at			153390_at	149303_at	154653_at	152513_at	147238_at	146274_at
											142369_at	144318_at	143939_at		150575_at		143137_at			143237_at	143905_at	150999_at	144896_at	149167_at	154349_at	141999_at			142321_at	145361_at	145071_at	144174_at	151662_s_at		144097_at			149599_at	147462_at	141795_at	141795_at			142699_at	152513_at	153719_at	143130_at	151863_at	146468_at
Meta Set	Real Data Pass Anova (p<=0.05)		372		-	-	-				142412_at	146167_at	146375_at		153721_at		142871_s_at			143331_at	145976_s_at	142565_at	141446_at	145316_at		145164_at			142327_at	146167_at	151075_at	149010_at	153742_at		154187_at			149492_at	144149_at	143869_at	143869_at			141483_at	143130_at	143735_at	154176_at	143300_at	152781_at
	Pass F24 (p<=0.05)	6	1865	638	-	0.342091	1	23			142440_at	141884_at	148078_at		149614_at		145471_at			143336_at	146306_at	141393_at	143876_at	145707_at		144338_at			142334_at	144146_at	151858_at	150045_at	141428_at		153789_at			143337_at	154188_at	149615_at	149615_at			143791_at	154176_at	141593_at	143184_at	142664_at	144778_at
	Pass Anova and F24p	6	177	21	-	0.118644	1	24			142495_at	151681_at	150673_at		144076_at		144602_at			143347_at	152781_at	152165_at	144034_at	152697_at		150366_at			142355_at	150226_at	148490_at	146795_at	142154_at		155125_at			153839_at	152019_at	143300_at	143300_at			147730_at	143184_at	141585_at	151897_at	142987_at	144149_at
											142515_at	144350_at	151006_at		153968_at		153276_at			143356_at	151897_at	144742_at	141440_at	145810_at		146304_at			142369_at	141732_at	151005_at	151606_at	153363_at		142457_at			150889_at	147913_at	153055_at	153055_at			145055_at	151897_at	141303_at	141237_at	153384_at	146180_at
*Lists indicated in the final column can be found to the right -->											142551_at	144146_at	149333_at		153575_at		142853_at			143404_at	143356_at	152453_at	152813_at	153067_at		153590_at			142371_at	150583_at	152429_at		152082_at		153199_at			152102_at	149615_at	154188_at	154188_at			148873_at	141237_at	143440_at	143970_at	143912_at	143559_at
											142574_at	141732_at	153849_at		150673_at		143631_at			143449_at	148005_at	143403_at	147119_at	151791_at		144519_at			142404_s_at	150573_at	152800_at		149339_at		152456_at			150149_at	141732_at	153624_at	153624_at			152958_at	143970_at	151642_at	141248_at	145484_at	146214_at
											142585_at	149871_at	141722_at		141722_at		146679_at			143490_at	152839_at	143551_at	144167_at	142340_at		151892_at			142417_at	152261_at	146994_at		144550_at		141755_at			144747_at	153624_at	144739_at	144739_at			145730_at	144338_at	142333_at	143355_at	141593_at	142735_at
											142608_at	151992_at	151233_r_at		149782_at					143522_at	144778_at	146709_at		148143_at		153433_at			142458_at	145348_at	154275_at		150262_at		152202_at			146233_at	152958_at	150558_at	150558_at			150656_at	141248_at	150434_at	143390_at	146233_at	141653_at
											142727_at	152981_at	154643_at		153276_at					143532_at	144338_at	150710_at		144519_at		150928_at			142478_at	151919_at	143063_at		152203_at		153069_at			143546_at	141248_at	146022_at	146022_at			153798_at	143355_at	141444_at	152418_at	152112_at	144146_at
											142743_at	150573_at	143547_at		141362_at					143592_at	145111_at	153575_at		143086_at		149302_at			142483_at	148070_at	144163_at		149142_at		152254_at			154290_at	154302_at	147462_at	147462_at			152982_at	143390_at	153778_at	152308_at	150743_at	144350_at
											142753_at	152597_at	152191_at		142053_at					143613_at	146468_at	154735_at		150985_at					142535_at	148745_at	147561_at		144369_at		149142_at			143717_at	143554_at	152958_at	152958_at			147195_at	152261_at	141248_at	143537_at	151484_i_at	150573_at
											142759_at	152737_at	149782_at		142853_at					143666_at	143537_at	155042_at		150366_at					142578_at	142741_at	151852_at		152456_at		154635_at			147315_at	149420_at	143070_at				147388_at	152418_at	151657_at	152629_at	144827_at	152839_at
											142776_at	144166_at	153825_at		149214_at					143680_at	141237_at	149044_at		142149_at					142581_at	151222_at	154096_at		142863_at		145071_at			144153_at	152982_at	145246_at				142190_at	152308_at	153882_at	153429_at	143869_at	147315_at
											142779_at	144389_at	145954_at		152757_at					143698_at	141646_at	153635_at		150795_at					142594_at	144739_at	144739_at		153703_at		152082_at			143647_at	151897_at	151371_at				143169_at	143537_at	143343_i_at	151433_at	145778_at	150697_at
											142803_at	152057_at	152260_at		147885_at					143713_at	145007_at	150661_at		142664_at					142597_at	143130_at	154641_at		154150_at		148775_at			150662_i_at	146012_at	143859_at				144303_at	152629_at	153084_at	151681_at	150573_at	145326_s_at
											142848_at	141248_at	145471_at		144428_at					143758_at	143203_at	141559_at		142725_at					142602_at	150677_at	147565_at		141474_at		153443_at			150314_at	150558_at	155118_at				151474_s_at	153429_at	152898_at	141541_at	152596_at	141543_at
											142928_at	150655_at	143169_at		142871_s_at					143818_at	143606_at	154765_at		154349_at					142620_at	145976_s_at	144150_at		153268_at		148564_at			151969_at	143130_at	151845_at				153741_at	151433_at	154472_at	151933_at	151680_at	147228_at
											142939_at	145326_s_at	142295_at		149651_at					143894_at	145206_at	149290_at		146532_at					142647_at	146870_at	143203_at		150372_at		152114_at			153256_at	150016_at	154023_at				153053_at	151681_at	154527_at	152457_at	152255_at	144067_at
											142941_at	152767_at	153998_at		146679_at					143895_at	143184_at	142537_at		146670_at					142663_at	146306_at	151657_at		154635_at		142804_at			142057_at	143070_at	153842_at				143184_at	151905_at	142271_at	149899_at	143203_at	150542_at
											142942_at	146182_at	146679_at		144247_at					143925_at	142371_at	145403_at		143357_at					142665_at	144123_at	152307_r_at		149049_r_at		147530_at			147181_at	151169_at	142190_at				143546_at	141541_at	148901_at	143606_at	143361_at	142664_at
											142980_at	144739_at	148449_at		154997_at					143937_at	153433_at	151740_at		155020_at					142680_at	143390_at	141508_at		144561_at		145199_at			151428_at	153979_at	154554_at				148565_at	151933_at	153741_at	141522_at	141794_at	143912_at
											143034_at	143847_at	143628_at		146649_at					143938_at	151568_at	148724_at		144317_at					142688_at	152839_at	147881_at		153443_at		153142_at			145270_at	150540_at	141450_at				143606_at	152457_at	153436_at	152192_at	144034_at	142190_at
											143067_at	143130_at	152847_at		152687_at					143943_at	141522_at	151641_at		147866_at					142697_at	148121_at	144151_at		142804_at		145757_at			142258_at	145426_at	152198_at				154850_at	149899_at	150790_at	153256_at	142735_at	153366_at
											143095_at	150677_at	150642_at		147705_at					144021_at	143300_at	147874_at		141949_at					142712_at	144474_at	142271_at		144702_at		155000_at			153059_at	152557_at	153600_at				153712_at	143606_at	153761_at	141512_at	143632_at	142169_at
											143191_at	143905_at	147543_at		154624_at					144025_at	143554_at	141792_at		142914_at					142727_at	146593_s_at	144572_at		141755_at		145056_at			154158_at	141260_at	147274_at				150565_at	141522_at	152156_at	143905_at	153863_at	154495_at
											143230_at	145976_s_at	143506_at		152450_at					144041_at	146012_at	151484_i_at		151892_at					142754_at	142289_i_at	144248_at		153002_at		151858_at			154936_at	142133_at	146580_at				152120_at	152192_at	155049_at	153972_at	142169_at	142677_s_at
											143256_at	151897_at	141514_at							144058_at	146022_at	142576_at		152812_at					142803_at	151885_at	148041_at		151335_at		151663_at			148568_at	146819_at	155016_at				153934_at	153256_at	152629_at	142293_at	154285_at	141440_at
											143328_at	153260_at	150084_at							144104_at	147202_at	144081_at		152260_at					142809_at	149398_at	152576_at		155125_at		147881_at			147272_at	145246_at	149469_at				143134_at	141512_at	141726_at	148005_at	150742_at	143781_at
											143413_at	153797_at	152687_at							144133_at	142271_at	151790_at		149029_at					142811_at	146468_at	154366_at		146948_at		153489_at			145493_at	142398_at	144011_at				148676_at	143905_at	150607_at	151992_at	151901_at	143557_at
											143414_at	148005_at	154535_at							144138_at	145570_at	145778_at		152413_at					142893_at	143537_at	142734_at		148809_at					154871_at	151861_at	151864_at				153610_at	153972_at	153703_at	148870_at	141732_at	146788_at
											143429_at	143390_at	141351_at							144141_at	150585_at	146215_at		146675_at					142928_at	141237_at	144829_at		150039_s_at					153972_at	144650_at	142677_s_at				151433_at	142293_at	153934_at	145025_at	151432_at	153003_at
											143482_at	152839_at	144400_at							144177_at	141593_at	154474_at		154925_at					142937_at	145156_at	144179_at		155000_at					153554_at	155055_at	142699_at				152309_at	148005_at	153348_at	146167_at	154686_at	147435_at
											143484_at	144778_at	144814_at							144225_at	143869_at	155155_at		145844_at					142939_at	151795_at	154116_at		147821_at					150143_at	151452_at	141920_at				143012_at	151992_at	153381_at	146182_at	145732_at	147615_at
											143492_at	153385_at	147337_at							144238_at	142154_at	143105_at		145164_at					142979_at	141646_at	152586_at		144453_at					145477_at	151371_at	142910_at				141329_at	148870_at	148870_at	151222_at	144742_at	152552_at
											143493_at	154302_at	144602_at							144253_at	144593_at	144610_at		150990_at					142985_at	143220_at	143606_at		141658_at					151801_at	143859_at	149592_at				152277_at	145025_at	147060_at	153061_at	152018_at	143809_at
											143595_at	145111_at	146719_at							144259_at		149473_at		150515_at					143034_at	146477_at	144701_at		154187_at					147077_at	155118_at	143094_at				152083_at	152139_at	152272_at	147112_at	151791_at	141598_at
											143707_at	143537_at	150954_at							144288_at		150976_at		150995_at					143036_at	143203_at	144444_at		153054_at					142276_at	154446_at	141986_at				151943_at	153296_at	153053_at	153085_at	152305_at	141342_at
											143719_at	141237_at	142901_at							144318_at		155035_at		153433_at					143050_at	143606_at	153575_at		151385_at					141277_at	154672_at	146138_at				153205_at	146167_at	148873_at	143546_at	145570_at	147436_at
											143762_at	151795_at	AFFX-LysX-5_at							144325_at		153303_at		151925_at					143071_at	145206_at	145811_at		145704_at					144278_at	150416_at	154477_at				152679_at	146274_at	152974_at	150375_at	143554_at	142480_at
											143763_at	141646_at	150315_at							144326_at		150928_at		142342_at					143081_at	150125_at	148413_at		147561_at					152124_at	149719_at	152284_at				153366_at	146182_at	152682_at	144350_at	145810_at	145728_at
											143765_at	145025_at	151676_at							144346_at		149302_at		151142_at					143095_at	142371_at	154405_at		151852_at					151003_at	145549_at	146961_at				148862_at	142989_at	143184_at	152156_at	152839_at	143777_at
											143803_at	146477_at	149913_at							144353_at		154385_at		148824_at					143220_at	151568_at	153628_at		147881_at					151855_at	150711_at	154823_at				147224_at	149215_at	143199_at	150677_at	142965_at	146011_at
											143840_at	143203_at	144220_at							144356_at		149332_at		147544_at					143225_at	141522_at	141726_at		154116_at					149754_at	151845_at	146273_at				151460_i_at	149615_at	151169_at	141762_at	151870_at	142309_at
											143841_at	143606_at	152919_at							144377_at		147695_at		153421_at					143253_at	143445_at	145559_at		141726_at					143355_at	153190_at	143962_at				155020_at	151222_at	152874_at	150762_at	152381_at	142987_at
											143889_at	145206_at	152724_at							144384_at		153772_at		144904_at					143257_at	143970_at	151227_f_at		150993_at					153418_at	143861_at	149007_at				153604_at	153061_at	151927_at	153155_at	152520_at	147337_at
											143895_at	142175_at	141358_at							144396_at		141248_at		144272_at					143275_at	143300_at	154207_at		142457_at					154390_at	154023_at	142255_at				152272_at	146180_at	153839_at	151919_at	141440_at	154535_at
											143936_at	143184_at	152242_at							144433_at		142928_at		149473_at					143294_at	143554_at	149852_at		144571_at					141795_at	150954_at	146265_at				141326_at	147112_at	155114_at	155049_at	143578_at	143163_at
											143946_at	143559_at	146708_at							144448_at		147119_at		149693_at					143308_at	146012_at	154476_at		143140_at					151316_at	144811_at	153858_at				149871_at	153085_at	144181_at	148704_at	150296_at	151736_at
											143950_at	151568_at	149570_at							144450_at		142064_at		142782_s_at					143336_at	146022_at	141225_at		152254_at					141541_at	150281_at	143405_at				151226_r_at	143546_at	142162_at	147462_at	153421_at	142139_at
											143987_at	141522_at	147705_at							144457_at		152514_at		147202_at					143341_at	142271_at	152414_at		152850_at					143154_at	153765_at	154102_at				142169_at	150375_at	143808_at	153179_at	148637_at	142192_at
											144066_at	143970_at	147134_at							144495_at		149505_at		141530_at					143347_at	145570_at	154246_at		145199_at					147228_at	150667_at	148878_s_at				154963_at	144350_at	149084_at	144572_at	153067_at	152227_at
											144092_at	152113_at	155099_at							144497_at		147816_at		142140_at					143375_at	150574_at	146233_at		152477_at					154666_at	148511_at	154544_at				142982_at	152156_at	141326_at		146583_at	143446_at
											144095_at	147702_at	151366_at							144506_at		154586_at		146597_at					143385_at	150585_at	151925_at		142770_at					142104_at	151943_at	146330_at				150438_at	150677_at	142253_at		153003_at	144336_at
											144110_at	143300_at	147742_at							144526_at		153194_at		149487_at					143429_at	141593_at	146561_at		146986_at					150788_at	153842_at	145178_at				148564_at	141762_at	148907_at		145098_at	149528_at
											144144_at	143554_at	151252_at							144539_at		152350_at		141541_at					143432_at	143869_at	148638_at		149118_at					142022_at	148000_at	154740_at				141441_at	150762_at	143962_at		152138_at	154731_at
											144175_at	149420_at	146765_at							144578_at		141506_at		150061_at					143434_at	142154_at	146797_at		145583_at					141653_at	147067_at	146131_at				152456_at	153155_at	151485_s_at		AFFX-Dros-GAPDH_3_at	147793_at
											144201_at	146012_at	143461_at							144579_at		153075_at		154359_at					143436_at	151423_at	148936_at		142505_at					150385_at	151625_at	143268_at				154644_at	151919_at	143507_at		151962_at	152890_at
											144214_at	146022_at	153285_at							144582_at		143822_at		146304_at					143437_at		153357_at		144128_at					144647_at	143005_at	143119_at				141516_at	155049_at	153868_at		150585_at	143786_at
											144225_at	147202_at	146012_at							144593_at		142324_at		153590_at					143445_at		144097_at		148775_at					152457_at	149817_at	148608_at				142549_at	148704_at	145237_at		149870_at	141583_at
											144236_at	142271_at	143739_at							144612_at		146468_at		147046_at					143468_at		152687_at		143505_at					152855_at	152426_at	146188_at				151689_s_at	146870_at	154807_at		153623_at	143500_at
											144259_at	145570_at	145781_at							144643_at		144664_at		147870_at					143470_at		143706_at		144174_at					152139_at	148178_at	143608_at				146323_at	147462_at	141770_at		146468_at	142582_at
											144263_at	150585_at	147339_at							144659_at		141360_at		150573_at					143491_at		143130_at		143164_at					146180_at	142190_at	143495_at				143582_at	153179_at	152840_at		152101_at	144827_at
											144269_at	141593_at	149571_at							144666_at		154962_at		155025_at					143510_at		150993_at		152734_at					144945_at	144138_at	145821_at				143739_at	144572_at	153509_at		153064_at	143854_at
											144275_at	143869_at	152251_at							144676_at		142020_at		153187_at					143583_at		150045_at		151005_at					141512_at	146725_at	144783_at				151169_at	143912_at	141522_at		152122_at	142150_at
											144288_at	142154_at	151419_at							144696_at		145577_at		146233_at					143591_at		153322_at		152307_r_at					149176_at	143921_at	152233_at				145327_s_at	151760_at	150309_at		150007_at	143358_at
											144289_at		151615_at							144717_at		153031_at		154474_at					143602_at		145757_at		153142_at					143475_at	142132_at	153137_at				149224_at	153576_at	143546_at		153432_at	147060_at
											144296_at		146700_at							144733_at		142677_s_at		141506_at					143660_at		145784_at		151769_at					142708_at	150756_at	153896_at				152725_at	151772_at	142139_at		154117_at	144358_at
											144325_at		143631_at							144748_at		142008_at		153075_at					143671_at		151901_at		144771_at					155145_at	148904_s_at	149139_at				149929_at	152083_at	152958_at		154535_at	144040_at
											144330_at		146163_at							144777_at		150543_at		147153_at					143695_at		153489_at		143084_at					143236_at	150263_at	148800_at				150790_at	154452_at	142677_s_at		143646_at	151741_at
											144353_at		143637_at							144779_at		153523_at		154301_at					143704_s_at		152149_at		142488_s_at					154450_at	154535_at	148550_at				141541_at	142190_at	150122_at		154260_at	152094_at
											144355_at		150575_at							144789_at		149693_at		151428_at					143719_at		141417_at		141237_at					152715_at	144549_at	147560_at				146793_at	153610_at	149899_at		143761_at	148041_at
											144364_at		149631_at							144795_at		150714_at		144338_at					143749_at		151305_at		145056_at					155049_at	153003_at	150085_at				149108_at	149137_at	143134_at		152714_at	152813_at
											144381_at		142314_at							144797_at		142635_at		144082_at					143761_at		151553_at		151573_at					149201_at	154517_at	147177_at				146877_at	153366_at	152932_at		151790_at	147765_at
											144393_at		142824_at							144810_at		142782_s_at		152768_at					143773_at		148029_at		154950_at					153282_at	154554_at	145129_r_at				151795_at	142169_at	143276_at		143557_at	145612_at
											144404_at		152312_at							144834_at		144120_at		152085_at					143805_at		142736_s_at		142454_at					150480_at	144257_at	150169_at				152638_at	149914_at	149871_at		142309_at	144724_at
											144415_at		151686_s_at							144866_at		144190_at		152806_at					143825_at		150033_at		151707_s_at					154338_at	153782_at	143677_at				150586_at	152840_at	153988_at		152628_at	AFFX-Dros-GAPDH_3_at
											144423_at		153267_at							144873_at		154332_at		144100_at					143841_at		142956_at		149973_at					146889_at	151325_at	154131_at				152227_at	154495_at	151226_r_at		152202_at	145531_at
											144426_at		153944_at							144885_at		149212_at		143461_at					143864_at		153083_at		150652_at					148704_at	154562_at	146313_at				141237_at	152166_at	149767_at		153303_at	145472_at
											144456_at		152138_at							144919_at		148788_at		145638_at					143876_at		153469_at		145019_at					149899_at	152590_at	146711_at				142480_at	153373_at	154884_at		142139_at	151151_at
											144464_at		148074_at							144921_at		147202_at		144604_at					143894_at		146837_at		141217_at					152629_at	141528_at	143147_at				155111_at	142677_s_at	152692_at		154713_at	152203_at
											144492_at		149606_at							144936_at		152053_at		147246_at					143895_at		151641_at		145354_at					141856_at	141450_at	151154_at				154604_at	154536_at	147210_at		151740_at	146775_at
											144524_at		142390_at							144947_at		149826_at		144178_at					143902_at		142499_at		152438_at					147163_at	152198_at	144896_at				151736_at	151038_at	146826_at		146788_at	148775_at
											144537_at		154275_at							144965_at		155054_at		150982_at					143909_at		142529_s_at		148564_at					145629_at	150180_at	154346_at				146525_at	141440_at	143733_at		143500_at	145332_at
											144543_at		153276_at							144968_at		149754_at		149468_at					143931_at		151870_at		147257_at					147462_at	149020_at	144895_f_at				141410_at	143781_at	152093_at		151596_s_at	143835_at
											144570_at		146896_at							145007_at		153054_at		152957_at					143936_at		153142_at		150585_at					143651_at	142956_at	142225_at				154998_at	149755_at	148565_at		150857_at	152323_at
											144575_i_at		152912_at							145052_at		146445_at		152112_at					143942_at		150507_at		153069_at					141762_at	142987_at	151932_at				143554_at	146788_at	143809_at		154002_at	147693_at
											144582_at		141362_at							145079_at		149468_at		149632_at					143943_at		153623_at		146426_at					150499_at	144161_r_at	150597_at				145728_at	153218_at	151215_at		153881_at	142699_at
											144600_at		145065_i_at							145082_at		142277_at		153398_at					143950_at		147699_at		147565_at					146088_at	152840_at	149159_at				152752_at	153003_at	145546_i_at		144017_at	141647_at
											144643_at		147130_at							145092_at		142132_at		144483_at					143987_at		149250_at		141225_at					154946_at	152708_at	143757_at				153624_at	147435_at	154604_at		145707_at	146190_at
											144697_at		147055_at							145123_at		148290_at		142530_at					143990_at		151769_at		151901_at					142930_at	153600_at	145897_at				148996_at	153782_at	153433_at		154187_at	152801_at
											144741_at		152081_at							145172_at		151914_at		145484_at					144086_at		142457_at		153489_at					141543_at	147274_at	141594_at				141303_at	152455_at	151923_at		143905_at	147268_at
											144760_at		154162_at							145210_at		147788_at		145269_at					144089_at		152202_at		152202_at					144417_at	143275_at	148492_at				151327_at	152151_at	141541_at		152818_at	141301_at
											144816_at		143906_at							145248_at		149204_at		143970_at					144095_at		153771_at		141367_at					150454_at	146580_at	142122_at				154056_at	154661_at	149244_at		152860_at	142986_at
											144905_at		147730_at							145260_at		143296_at		142702_at					144112_at		151037_at		145675_at					146129_at	152902_at	144167_at				149071_at	154387_at	145236_at		148353_at	143196_at
											144916_at		150538_at							145267_at		150349_at		150753_at					144123_at		141455_at		152672_at					152156_at	152799_at	143035_at				151760_at	152552_at	146793_at		150582_at	144521_at
											144941_at		144002_at							145280_at		153581_at		144742_at					144134_at		150973_at		151735_at					142989_at	141637_at	155055_at				149070_at	151800_at	152192_at		146022_at	146184_at
											144942_at		142064_at							145287_at		151832_at		148724_at					144138_at		144571_at		154661_at					153784_at	141929_at	151452_at				149428_at	151850_at	152022_at		150290_at	152381_at
											144948_at		147485_at							145295_at		151640_at		151484_i_at					144256_at		143982_at		149407_at					148513_at	155016_at	150711_at				142523_at	143809_at	146184_at		144724_at	141790_at
											144961_at		151482_r_at							145360_at		148666_at		150928_at					144273_at		151671_at		152159_at					152441_at	149024_at	148511_at				142696_at	141598_at	141268_at		153277_at	141272_at
											144968_at		143245_at							145363_at		142154_at		142677_s_at					144286_at		142479_at		142839_at					152418_at	154899_at	151943_at				146012_at	141342_at	152917_at		152423_at	145058_at
											145008_at		149773_at							145418_at		153511_at		149754_at					144298_at		142096_at		151652_at					143468_at	153150_at	144549_at				153433_at	155055_at	155055_at		151515_at	142172_at
											145032_at		153554_at							145439_at		149167_at		142277_at					144310_at		143140_at		154956_at					143707_at	151031_at	144257_at				141790_at	147436_at	142746_at		153428_at	141745_at
											145224_at		143760_at							145445_at		152731_at		154654_at					144313_at		149052_at		141430_at					145125_at	149469_at	142956_at				144701_at	141483_at	151327_at		145332_at	155118_at
											145228_at		141889_at							145469_at		145316_at		142577_at					144341_at		151663_at		152596_at					147112_at	154676_at	153815_at				153166_at	142480_at	143606_at		147507_s_at	142263_at
											145272_at		149286_at							145478_at		145707_at		146011_at					144353_at		153199_at		146994_at					141410_at	150643_at	148428_at				145414_at	141446_at	153938_at		146455_at	149305_at
											145275_at		154389_at							145496_at		153753_at		145896_at					144356_at		151278_r_at		151925_at					142208_at	152792_at	152919_at				143808_at	152120_at	145570_at		153097_at	142537_at
											145321_at		149946_at							145513_at		151898_at		152303_at					144363_at		146282_at		150045_at					147957_at	154625_at	153069_at				143733_at	145728_at	154264_at		151505_s_at	151569_at
											145381_at		147612_at							145532_at		141530_at		152255_at					144370_at		153893_at		141417_at					150428_at	144011_at	142756_at				142582_at	141351_at	141311_at		151878_at	147433_at
											145407_at		154833_at							145568_at		149879_at		152839_at					144372_at		153225_at		151663_at					144636_at	147034_at	154565_at				142291_at	149757_at	152727_at		150578_at	153303_at
											145478_at		144247_at							145571_at		152551_at		153609_at					144381_at		155049_at		151278_r_at					145361_at	151471_at	152816_at				145025_at	143777_at	146532_at		142582_at	145183_at
											145489_at		151218_at							145617_at		147018_at		152305_at					144396_at		145338_at		151896_at					146274_at	142843_at	146781_at				152074_at	152160_at	143383_at		151035_at	143031_at
											145499_at		150023_at							145621_at		152697_at		153623_at					144403_at		145093_at		150524_at					144318_at	151864_at	141739_at				153396_at	150122_at	153487_at		152260_at	147662_at
											145572_at		147002_at							145646_at		152155_at		154223_at					144425_at		151606_at		144699_at					146167_at	142677_s_at	143742_at				153703_at	150292_at	149586_at		147615_at	144650_at
											145585_at		151551_i_at							145655_at		142140_at		151985_at					144427_at		154889_at		147490_at					150652_at	154621_at	154715_at				152151_at	141251_at	152754_at		149212_at	148877_at
											145599_at		145570_at							145673_at		141406_at		146385_at					144471_at		151900_at		151479_at					146318_at	142699_at	145845_at				154514_at	152225_at	152890_at		153575_at	142310_at
											145619_at		149106_at							145697_at		149260_s_at		152935_at					144473_at		152114_at		149737_at					145926_at	150132_at	150020_at				144247_at	147337_at	143485_at		149913_at	150040_at
											145631_at		151704_s_at							145743_at		147153_at		145098_at					144474_at		153381_at		148417_at					141884_at	149914_at	154656_at				150574_at	149196_at	141516_at		141745_at	147609_at
											145646_at		154714_at							145750_at		151575_at		142293_at					144491_at		152448_at		142677_s_at					151681_at	147433_at	144799_at				154213_at	146323_at	152756_at		153646_at	150291_at
											145655_at		142271_at							145752_at		146597_at		142271_at					144504_at		152075_at		149419_at					144350_at	153815_at	143923_at				148870_at	153522_at	149108_at		143184_at	152303_at
											145656_at		142190_at							145768_at		145810_at		154117_at					144506_at		146891_at		144150_at					144146_at	143812_at	150417_at				147042_at	151736_at	153888_at		144778_at	153453_at
											145683_at		151788_at							145770_at		152506_at		143403_at					144511_at		142053_at		152576_at					150226_at	147436_at	154688_at				141401_at	142139_at	152018_at		155147_at	154431_at
											145696_at		150048_at							145797_at		144034_at		149044_at					144530_at		151874_at		145559_at					144395_at	141920_at	150016_at				152503_at	142736_s_at	146149_at		143446_at	143175_at
											145766_at		146680_at							145848_at		153067_at		154385_at					144545_at		148109_at		151641_at					150533_at	151692_i_at	153190_at				143245_at	152227_at	151850_at		150982_at	141777_at
											145817_at		150621_at							145893_at		141257_at		141406_at					144558_at		146775_at		151870_at					141732_at	142910_at	153765_at				141899_at	142836_at	146073_at		152155_at	141503_at
											145840_at		143582_at							145929_at		152957_at		153011_at					144577_at		143554_at		153199_at					150583_at	144757_at	148178_at				149116_at	147139_at	142736_s_at		152988_at	152889_at
											145862_at		147944_at							145943_at		154654_at		153277_at					144619_at		144771_at		146793_at					149871_at	146714_at	150263_at				150108_at	143446_at	142582_at		152731_at	142804_at
											145867_at		155019_at							145946_at		151791_at		143203_at					144631_r_at		144175_at		154869_at					151992_at	148428_at	154562_at				144731_at	153195_at	143127_at		152227_at	145844_at
											145874_at		141253_at							145958_at		152277_at		141999_at					144659_at		152219_at		146140_at					152981_at	152919_at	151471_at				154536_at	146349_at	142257_at		143940_at	146385_at
											145883_at		155112_at							145963_at		142340_at		154251_at					144660_at		143306_at		149701_at					146172_at	149137_at	151692_i_at				153976_at	151753_r_at	151542_r_at		143227_at	144742_at
											145907_at		155127_at							145986_at		144804_at		153575_at					144683_at		151898_at		147006_at					149134_at	149592_at	152793_at				152451_at	149528_at	142169_at		154301_at	144459_at
											145917_at		141711_at							146005_at		147160_at		153635_at					144704_at		141948_at		148369_at					141613_at	148269_at	149219_at				154293_at	150831_at	147436_at		145680_at	154586_at
											145932_at		144586_at							146024_at		153377_at		142576_at					144723_at		146793_at		153501_at					141838_at	141236_at	150040_at				150122_at	143735_at	143896_at		152239_at	142206_s_at
											145969_at		144313_at							146050_at		154153_at		153772_at					144737_at		141655_at		153789_at					150462_at	143094_at	153573_at				153487_at	154731_at	152598_at		152776_at	143115_at
											146033_at		142053_at							146064_at		153403_at		147119_at					144763_at		153382_at		145201_at					150573_at	148038_at	143279_at				AFFX-Dros-GAPDH_3_at	153545_at	141790_at		151221_at	144117_at
											146051_at		142678_at							146086_at		146949_at		141257_at					144780_at		143084_at		151799_at					153155_at	141986_at	141296_at				143355_at	152890_at	148676_at		153194_at	149683_at
											146064_at		142185_at							146116_at		146444_at		147170_at					144782_at		152184_at		142081_at					153988_at	146138_at	145420_at				150292_at	152336_at	154176_at		149756_at	142179_s_at
											146068_at		146000_at							146124_at		147485_at		145538_at					144795_at		148689_at		152950_at					142682_at	154477_at	154918_at				149575_at	152932_at	153610_at		150374_at	146004_at
											146079_at		147558_at							146164_at		148143_at		145732_at					144805_at		146550_at		145811_at					152261_at	150371_at	145183_at				147490_at	144701_at	154963_at		142893_at	152255_at
											146183_at		154624_at							146178_at		145694_at		152436_at					144810_at		151926_at		149852_at					152597_at	AFFX-Dros-GAPDH_M_at	143547_at				147139_at	141583_at	142982_at		143454_at	154554_at
											146186_at		153764_at							146186_at		141743_at		148738_at					144813_at		147436_at		154246_at					153624_at	145803_at	152357_at				141231_at	155139_at	154468_at		141796_at	152299_at
											146202_at		142853_at							146197_at		146529_at		143743_at					144824_at		152254_at		146561_at					145348_at	152284_at	146712_at				154935_at	154003_at	151687_s_at		150347_at	147556_at
											146244_at		154143_at							146281_at		152681_at		AFFX-Dros-GAPDH_3_at					144833_at		154869_at		151900_at					142735_at	143115_at	149010_at				146771_at	143500_at	153155_at		154730_at	143392_r_at
											146294_at		147109_at							146298_at		152112_at		152300_at					144888_at		154613_at		142053_at					151720_at	146961_at	149013_at				155055_at	AFFX-Dros-GAPDH_M_at	151855_at		147494_at	145810_at
											146300_at		153721_at							146301_at		141448_at		147788_at					144902_at		145557_at		149085_at					152737_at	151392_at	152410_at				153681_at	146708_at	141899_at		147078_at	143005_at
											146302_at		142804_at							146327_at		151363_at		152277_at					144910_at		150084_at		141251_at					153230_at	153007_at	146819_at				152135_at	154687_at	150273_at		153693_at	141311_at
											146309_at		152570_at							146338_at		144519_at		153389_at					144919_at		146560_at		150720_at					146214_at	142162_at	154672_at				154912_at	151911_at	142694_at		148563_at	142257_at
											146327_at		147259_at							146347_at		146152_at		150220_at					144928_at		152065_at		141766_at					146456_at	145218_at	149719_at				153365_at	142582_at	152905_at		154261_at	143135_at
											146346_at		149262_at							146363_at		152493_at		142468_at					144936_at		147447_at		154935_at					151919_at	155127_at	151689_s_at				149546_at	145100_at	151933_at		150967_at	147210_at
											146373_at		152502_at							146418_at		143086_at		147742_at					144953_at		149304_at		154641_at					144166_at	154823_at	150604_at				151999_at	148550_at	153085_at		145426_at	151740_at
											146386_at		150417_at							146419_at		141204_at		143559_at					144977_at		146673_at		153535_at					144389_at	148218_at	151761_at				152392_at	152472_at	141762_at		149699_at	144017_at
											146388_at		152889_at							146427_at		154482_at		153007_at					144985_at		153394_at		154612_at					148070_at	144796_at	153940_at				141311_at	153864_at	141644_at		147423_at	151898_at
											146409_at		149936_at							146428_at		150985_at		154897_at					145042_at		144176_at		149650_at					149097_at	146273_at	143221_at				152598_at	153412_at	145695_at		151833_at	142637_at
											146410_at		147208_at							146433_at		151113_at		141495_at					145045_f_at		141746_at		142699_at					142542_at	145929_at	143358_at				147690_at	152325_at	146877_at		152965_at	152351_at
											146441_at		147189_at							146434_at		142538_at		151432_at					145049_at		143018_at		153012_at					148745_at	141394_at	144534_at				151201_r_at	147848_at	152019_at		152888_at	148012_at
											146491_at		153295_at							146462_at		154260_at		149505_at					145052_at		152850_at		142812_at					152057_at	147631_at	152552_at				148550_at	146138_at	144770_at		141512_at	142965_at
											146494_at		154292_at							146510_at		149585_at		150349_at					145054_at		154587_at		144572_at					142741_at	152859_at	152196_at				152027_at	154514_at	144151_at		146011_at	141206_at
											146546_at		151484_i_at							146515_at		146262_at		143701_at					145055_at		154023_at		154366_at					150762_at	143962_at	142055_at				142390_at	155159_at	152800_at		153474_at	151371_at
											146552_at		153180_at							146549_at		148809_at		141645_at					145069_at		151370_at		153575_at					151933_at	146069_at	153522_at				153311_at	143358_at	142899_at		150643_at	152350_at
											146553_at		154212_at							146572_at		144017_at		152888_at					145079_at		151714_at		146233_at					141248_at	146337_at	144713_at				151772_at	150791_at	151470_s_at		147202_at	147554_at
											146556_at		152119_at							146594_at		150366_at		141768_at					145107_at		151662_s_at		145784_at					150655_at	151689_s_at	150217_s_at				AFFX-BioB-5_at	147060_at	150438_at		147554_at	151791_at
											146568_at		147195_at							146604_at		143721_at		149756_at					145135_at		151896_at		151606_at					151222_at	149703_at	148017_at				141585_at	152094_at	145851_r_at		143092_at	152797_at
											146588_at		153165_at							146608_at		142149_at		142172_at					145151_at		153687_at		151926_at					153296_at	149007_at	153274_at				152113_at	143962_at	142592_at		143196_at	144882_at
											146600_at		141576_at							146635_at		152596_at		151541_s_at					145156_at		146140_at		146673_at					145326_s_at	152793_at	151169_at				152235_at	144963_at	149716_at		152552_at	151657_at
											146601_at		148586_at							146640_at		143355_at		146716_at					145184_at		153854_at		154351_at					151642_at	150526_at	150540_at				154923_at	153866_at	146181_at		143606_at	152309_at
											146633_at		150255_at							146661_at		150795_at		144250_at					145204_at		149605_at		145164_at					154583_at	141743_at	141260_at				149196_at	AFFX-Dros-GAPDH_3_at	143861_at		153423_at	143374_at
											146685_at		145714_at							146668_at		144870_at		148722_at					145255_at		152397_at		154017_at					152767_at	148977_at	142398_at				144243_at	145531_at	151449_at		151657_at	152886_at
											146807_at		148291_at							146671_at		153011_at		143822_at					145268_at		142488_s_at		146468_at					146182_at	145688_at	144650_at				150818_at	146575_at	146022_at		152203_at	144904_at
											146821_at		142795_at							146755_at		141593_at		151914_at					145282_at		141367_at		147472_at					144739_at	150604_at	145549_at				145455_at	154103_at	145730_at		145206_at	151806_at
											146845_at		142782_s_at							146790_r_at		142664_at		154153_at					145303_at		142749_at		154405_at					146800_at	142836_at	143861_at				143637_at	149738_r_at	153392_at		151771_at	153882_at
											146863_at		150751_at							146794_at		144040_at		152681_at					145316_at		149873_at		154889_at					143847_at	142255_at	146725_at				146758_at	151151_at	152113_at		154258_at	151663_at
											146864_at		143137_at							146801_at		154584_at		144215_at					145321_at		142277_at		151874_at					149903_at	146265_at	153003_at				141512_at	153166_at	141479_at		144338_at	144034_at
											146866_at		144306_at							146806_at		154354_at		142790_at					145325_at		151814_at		145242_at					143130_at	153537_at	144757_at				154233_at	153336_at	145977_at		AFFX-Dros-GAPDH_5_at	154818_at
											146890_at		145349_at							146821_at		147170_at		153531_at					145361_at		153742_at		144156_at					146435_at	153858_at	144796_at				149043_at	151452_at	149796_at		152147_at	146746_at
											146909_at		150471_at							146834_at		152147_at		150235_at					145387_at		154351_at		141215_at					150375_at	143405_at	152859_at				152709_at	152027_at	151795_at		148749_at	152070_at
											146938_at		141401_at							146835_at		143965_at		148041_at					145389_at		153535_at		147385_at					150677_at	152638_at	142836_at				145850_i_at	147693_at	141512_at		149088_at	143132_at
											146977_at		149214_at							146856_at		154535_at		146468_at					145410_at		141634_at		145791_at					143905_at	153450_at	147134_at				150986_at	142699_at	144878_at		147356_at	146100_at
											147009_at		146323_at							146875_at		154301_at		149204_at					145440_at		141268_at		143606_at					153429_at	147356_at	154626_at				153522_at	143147_at	154677_at		144328_at	146949_at
											147010_at		144520_at							146883_at		150585_at		142475_at					145444_at		152122_at		151671_at					145976_s_at	151761_at	145482_at				151648_at	146319_at	153681_at		152024_at	141381_at
											147015_at		151938_at							146890_at		149632_at		144081_at					145446_at		144400_at		142946_at					146870_at	152594_at	149291_at				146073_at	141301_at	151736_at		141353_at	143774_at
											147081_at		141323_at							146914_at		151227_f_at		141360_at					145451_at		146829_at		143203_at					152019_at	144516_at	142202_at				142142_at	152233_at	147690_at		150498_at	152456_at
											147096_at		148479_at							146938_at		146311_at		146445_at					145483_at		152359_at		144248_at					146306_at	152677_at	154305_at				154832_at	144521_at	143627_at		148165_at	151662_s_at
											147204_at		153333_at							146943_at		146646_at		142286_at					145490_at		141428_at		153628_at					152781_at	143792_at	143627_at				146991_at	150046_at	152151_at		147514_at	152004_at
											147232_at		142395_at							146972_at		147387_at		147096_at					145493_at		142154_at		151305_at					151897_at	154434_at	147254_at				149334_at	146184_at	151904_at		146710_at	146583_at
											147248_at		153357_at							147062_at		149769_at		141443_at					145504_at		153363_at		150507_at					146115_at	147134_at	155031_at				149624_at	141790_at	152638_at		150366_at	153405_at
											147266_at		143888_at							147098_at		143876_at		146022_at					145505_i_at		147797_at		146891_at					150807_at	154102_at	148573_at				152215_at	142172_at	150656_at		144882_at	145779_at
											147299_at		149611_at							147106_at		148664_at		141393_at					145544_at		144146_at		152359_at					149800_at	144779_at	143868_at				151936_at	149305_at	143406_at		141482_at	145778_at
											147300_at		143446_at							147149_at		153653_at		151641_at					145567_at		142190_at		153047_at					149742_at	148878_s_at	152278_at				143383_at	144852_at	151433_at		149718_at	143580_at
											147301_at		153819_at							147162_at		153389_at		145778_at					145568_at		150524_at		144163_at					146054_at	150253_at	149528_at				142705_at	145821_at	143554_at		153407_at	142576_at
											147314_at		154909_at							147182_i_at		151428_at		143105_at					145578_at		153027_at		152586_at					147913_at	154626_at	144811_at				151911_at	142537_at	153798_at		152098_at	147489_at
											147352_at		152757_at							147243_at		153283_at		154332_at					145585_at		141237_at		144701_at					145937_at	154544_at	150281_at				143935_s_at	150020_at	145728_at		144191_at	144005_at
											147362_at		143698_at							147293_at		153716_at		149212_at					145591_at		152082_at		151227_f_at					153260_at	152292_at	149817_at				147984_at	152356_at	141732_at		144908_at	153105_at
											147367_at		150454_at							147299_at		149904_at		152053_at					145610_at		149339_at		154476_at					154963_at	153779_at	154535_at				146753_at	151742_at	154514_at		145651_at	143505_at
											147375_at		153300_at							147303_at		153398_at		152731_at					145621_at		144550_at		152687_at					153055_at	153103_at	153782_at				153782_at	152440_at	154613_at		142427_at	146704_at
											147400_at		150961_at							147333_at		146819_at		151898_at					145627_at		146824_at		143130_at					153797_at	150946_at	154676_at				141762_at	150488_at	153928_at		151486_at	150398_at
											147426_at		145731_at							147359_at		153600_at		149879_at					145629_at		144699_at		149250_at					144123_at	141251_at	149914_at				147155_at	152074_at	150677_at		143737_at	141353_at
											147496_at		141786_at							147409_at		142725_at		149260_s_at					145646_at		152633_at		143982_at					141447_at	146330_at	143812_at				141646_at	143808_at	152413_at		149775_at	155148_at
											147590_at		151386_at							147428_at		152965_at		147160_at					145648_at		150262_at		149052_at					144269_at	145178_at	146714_at				151231_at	143535_at	152135_at		151829_at	141394_at
											147622_at		142696_at							147476_at		150804_at		145694_at					145655_at		144787_at		141948_at					145136_at	149219_at	146085_at				154834_at	152598_at	146159_at		154264_at	144804_at
											147623_at		150757_at							147481_at		150103_at		151363_at					145656_at		142015_at		152184_at					143356_at	145818_s_at	143482_at				150674_at	153303_at	145327_s_at		145164_at	141491_at
											147628_at									147567_at		145538_at		146152_at					145659_at		141767_at		146550_at					148005_at	154740_at	145177_at				152156_at	147224_at	151992_at		148752_at	143361_at
											147640_at									147582_at		143633_at		152147_at					145693_at		153366_at		146560_at					143390_at	152519_at	144986_at				152019_at	150297_at	146182_at		152309_at	147172_at
											147660_at									147602_at		145021_at		150585_at					145698_at		142016_at		154587_at					152839_at	143620_at	152959_at				155101_at	152766_at	154420_at		153563_at	154876_at
											147682_at									147603_at		147615_at		147387_at					145699_at		141784_at		151370_at					148121_at	153940_at	152426_at				153303_at	155125_at	141381_at		141272_at	151875_at
											147684_f_at									147604_at		153133_at		143633_at					145705_at		147490_at		153687_at					144474_at	150699_at	141528_at				152898_at	154544_at	154252_at		150759_at	146764_at
											147685_at									147632_at		144338_at		147615_at					145732_at		153047_at		149605_at					146593_s_at	148584_at	141929_at				152629_at	151841_at	152079_at		150853_at	152283_at
											147689_at									147642_at		149614_at		153133_at					145737_at		144891_at		142277_at					151899_at	146131_at	151392_at				145977_at	144650_at	146830_s_at		152195_at	142978_at
											147702_at									147654_at		149487_at		147172_at					145739_at		153669_at		141634_at					144778_at	151984_at	150526_at				154681_at	143271_at	146525_at		142172_at	144596_at
											147723_at									147657_at		147172_at		150843_at					145748_at		152203_at		153027_at					153385_at	149713_at	153537_at				154277_at	150565_at	154103_at		143861_at	149568_at
											147741_at									147672_at		153260_at		153098_at					145749_at		151674_r_at		142016_at					144338_at	145531_at	148584_at				148123_at	151770_at	155126_at		147609_at	146954_at
											147746_at									147677_at		152691_at		151065_at					145766_at		149142_at		141784_at					143648_at	145482_at	153639_at				143461_at	145975_at	151989_at		153683_at	141655_at
											147753_at									147682_at		145907_at		148417_at					145769_at		142946_at		148338_at					153725_at	145872_at	142132_at				141358_at	151943_at	AFFX-Dros-GAPDH_3_at		149614_at	142427_at
											147813_at									147688_at		144483_at		149718_at					145795_at		143540_at		147186_at					145424_at	143268_at	151325_at				145781_at	142924_at	143446_at		147287_at	147189_at
											147827_at									147712_at		150843_at		150415_at					145805_at		143869_at		144620_at					154302_at	149089_at	148038_at				141803_at	144846_at	152418_at		142637_at	152284_at
											147861_at									147717_at		153064_at		146146_at					145817_at		144231_at		150220_at					153061_at	143221_at	152594_at				155114_at	151839_at	155139_at		153985_at	154935_at
											147873_at									147719_at		153098_at		148913_at					145824_at		145056_at		142452_at					151485_s_at	142158_at	143792_at				143127_at	153396_at	147879_at		144640_at	142234_at
											147878_at									147753_at		143837_at		141833_at					145830_at		151479_at		144963_at					142289_i_at	143542_at	145872_at				147262_at	154091_at	148945_at		141360_at	153186_at
											147893_at									147772_at		153683_at		149778_at					145837_at		142538_at		146880_at					154176_at	AFFX-YEL002c/WBP1_at	148937_at				149743_at	148862_at	152336_at		153091_at	144194_at
											147921_at									147773_at		151065_at		144882_at					145846_at		144369_at		141810_at					146735_at	143119_at	153497_at				145206_at	143175_at	152982_at		152950_at	153521_at
											147937_at									147778_at		154349_at		143410_at					145852_at		149867_at		145956_at					151885_at	148608_at	141516_at				148594_at	142162_at	154158_at		143822_at	144908_at
											147943_at									147798_at		148857_at		143422_at					145858_at		143178_at		146655_at					147413_at	151753_r_at	144293_at				152063_at	152638_at	148564_at		151662_s_at	148564_at
											147958_at									147801_at		144724_at		153911_at					145874_at		152456_at		148708_at					152982_at	145908_at	153638_at				151606_at	152679_at	142176_at		153281_at	152832_at
											147978_at									147839_at		148417_at		144430_at					145883_at		152862_at		142978_at					149398_at	146188_at	141766_at				153880_at	151542_r_at	147063_at		143175_at	153449_at
											148020_at									147846_at		141541_at		145583_at					145884_at		148338_at		151911_at					145111_at	154947_at	153406_at				141248_at	153798_at	146648_at		154186_at	143578_at
											148021_at									147901_at		146611_at		142548_at					145885_at		143011_at		145840_at					144815_at	148212_at	147631_at				146830_s_at	142804_at	143198_at		141361_at	144640_at
											148064_at									147910_at		145732_at		150296_at					145887_at		142863_at		145516_at					152485_at	153299_at	145688_at				141575_at	152709_at	154193_at		148761_at	144770_at
											148119_at									147937_at		146532_at		152101_at					145892_at		153703_at		153390_at					146468_at	143608_at	144779_at				153826_at	152677_at	149336_at		143132_at	147458_at
											148136_at									147951_at		145802_at		146535_at					145909_at		154150_at		153565_at					149615_at	146679_at	151569_at				148360_at	143422_at	153113_at		148436_at	152305_at
											148137_at									147955_at		146670_at		153863_at					145928_at		147186_at		152885_at					143537_at	148015_at	150567_at				143390_at	146991_at	152797_at		143689_at	142970_at
											148167_at									147964_at		142577_at		143118_at					145929_at		143300_at		145008_at					141237_at	143495_at	152390_at				142736_s_at	150434_at	144389_at		144804_at	141300_at
											148186_at									147971_at		153432_at		151863_at					145935_at		153399_at		146833_at					145156_at	141309_at	142078_at				149420_at	153820_at	151668_r_at		141749_at	146112_at
											148202_at									147982_at		144668_at		142151_at					145946_at		144620_at		153971_at					144985_at	152016_at	152031_at				151753_r_at	142253_at	154850_at		141318_at	146000_at
											148218_at									148020_at		154183_at		149870_at					145957_at		141474_at		153663_at					151795_at	153224_at	141480_at				141440_at	151506_at	152309_at		144559_at	152616_at
											148244_at									148026_at		143793_at		141531_at					145960_at		145650_at		153777_at					141646_at	145635_at	148134_at				145549_at	153669_at	155021_at		148720_at	142248_at
											148245_at									148038_at		143357_at		149161_at					145976_s_at		145675_at		142039_s_at					148529_at	154536_at	151709_r_at				151151_at	152422_at	147195_at		145472_at	141787_at
											148264_at									148059_at		152195_at		146709_at					145986_at		154404_at		152429_at					145880_at	148709_at	144138_at				146349_at	146181_at	142291_at		141342_at	151283_s_at
											148267_at									148086_at		154326_at		142064_at					145994_at		149737_at		144179_at					154188_at	153994_at	AFFX-YEL002c/WBP1_at				153241_at	153154_at	152679_at		153816_at	150711_at
											148288_at									148088_at		149718_at		148788_at					145997_at		152726_at		150033_at					149303_at	154377_at	154872_at				148256_at	148469_at	152422_at		142636_at	147708_at
											148297_at									148090_at		153346_at		155054_at					146026_at		149085_at		142529_s_at					145025_at	142715_at	153542_at				144739_at	151851_at	154030_at		141655_at	142879_at
											148307_i_at									148155_at		150415_at		144804_at					146033_at		153268_at		144175_at					150858_at	152996_at	144916_at				152082_at	149108_at	152058_at		146132_at	154754_at
											148376_at									148190_at		155020_at		153260_at					146048_at		141251_at		145810_at					143220_at	152739_at	150618_at				152051_at	154485_at	141296_at		154097_at	144519_at
											148386_at									148197_at		152436_at		144668_at					146071_at		152672_at		151752_s_at					148377_at	149251_at	143876_at				149244_at	154688_at	152622_at		143786_at	141637_at
											148394_at									148206_at		153003_at		150330_at					146104_at		141539_at		149533_at					146477_at	145472_at	153979_at				141631_at	153365_at	152590_at		152712_at	143888_at
											148428_at									148220_at		143701_at		148120_at					146155_at		145070_at		153563_at					153424_at	143358_at	147067_at				154195_at	152215_at	142612_at		142263_at	154952_at
											148439_at									148226_at		144215_at		154175_at					146170_at		151032_at		141641_at					145007_at	151120_at	152840_at				143313_at	142756_at	153390_at		151721_at	151932_at
											148452_at									148235_at		144167_at		143940_at					146175_at		145164_at		144151_at					143203_at	154734_at	AFFX-Dros-GAPDH_M_at				151817_at	152277_at	151452_at		151884_at	148013_at
											148476_at									148236_at		146455_at		150827_at					146179_at		154612_at		153469_at					143606_at	150488_at	150699_at				146642_at	146526_at	144032_at		146274_at	147899_at
											148480_at									148247_at		143996_at		144204_at					146195_at		150220_at		154404_at					145206_at	146799_at	146323_at				152933_at	153508_at	142699_at		153581_at	141318_at
											148488_at									148257_at		146146_at		141248_at					146204_at		148417_at		152178_at					142175_at	150040_at	146068_at				152086_at	146004_at	153429_at		143633_at	151996_at
											148489_at									148266_at		144317_at		153194_at					146205_at		150372_at		146775_at					150125_at	145821_at	150026_at				143861_at	152255_at	143012_at		151892_at	142132_at
											148492_at									148268_at		148572_at		150714_at					146208_at		145199_at		152219_at					143184_at	153495_at	153324_at				143515_at	151473_i_at	152140_at		149898_at	147119_at
											148561_at									148278_at		142921_at		146444_at					146239_at		143702_at		145557_at					142371_at	149696_at	145426_at				150203_at	154877_at	150586_at		147556_at	144240_at
											148573_at									148286_at		143690_at		154482_at					146241_at		142452_at		142749_at					151362_r_at	148549_at	153103_at				150817_at	152874_at	141441_at		141381_at	153490_at
											148574_at									148297_at		150330_at		146262_at					146259_at		145779_at		143540_at					143559_at	153158_at	153999_at				142537_at	154734_at	143130_at		143903_at	144228_at
											148588_at									148300_at		144908_at		153944_at					146283_at		146795_at		144231_at					153433_at	147441_at	144174_at				143531_at	145688_at	147388_at		155150_at	152596_at
											148635_at									148304_at		149346_at		149809_at					146290_at		145810_at		154735_at					151927_at	154872_at	151800_at				151923_at	141785_at	142172_at		149121_at	141515_at
											148641_at									148340_at		142221_at		149617_at					146306_at		154635_at		154340_at					144121_at	148558_at	151606_at				146639_at	146532_at	144306_at		151794_at	150712_at
											148689_at									148344_at		148468_at		146718_at					146309_at		154735_at		153357_at					152673_at	150561_at	154446_at				143025_at	145730_at	153387_at		149419_at	154175_at
											148693_at									148386_at		153277_at		145664_at					146337_at		153251_at		153893_at					147437_at	146323_at	150667_at				148691_at	154475_at	152255_at		147693_at	142866_at
											148726_at									148416_at		150220_at		146215_at					146342_at		144963_at		143554_at					152192_at	145259_at	148904_s_at				145367_at	141311_at	144250_at		151102_at	146597_at
											148750_at									148423_at		147866_at		155155_at					146354_at		146880_at		142190_at					151568_at	147145_at	154517_at				148238_at	142257_at	154056_at		152798_at	142702_at
											148751_at									148469_at		153074_at		153303_at					146359_at		152477_at		149867_at					141954_at	144783_at	142987_at				154677_at	152063_at	141759_at		144519_at	143134_at
											148764_at									148494_at		142286_at		148666_at					146367_at		153414_at		143162_at					141522_at	147099_s_at	144161_r_at				146319_at	146793_at	153366_at		146304_at	151861_at
											148779_at									148512_at		145297_at		144870_at					146384_at		145915_at		143866_at					143445_at	152233_at	152799_at				149974_at	152020_at	154128_at		149119_at	144864_at
											148784_at									148518_at		153944_at		143876_at					146394_at		153094_at		145338_at					150240_at	146068_at	141637_at				149047_s_at	147210_at	150375_at		147401_at	146133_at
											148791_at									148537_s_at		142987_at		153064_at					146411_at		149049_r_at		152065_at					143970_at	150793_at	150132_at				148912_at	152933_at	152393_at		142528_at	141639_at
											148794_at									148584_at		150061_at		148468_at					146439_at		141810_at		145915_at					148047_at	145849_at	153007_at				150016_at	151740_at	145126_at		145058_at	141744_at
											148867_at									148605_at		141645_at		145297_at					146442_at		144485_at		155071_at					151433_at	151465_at	145218_at				154452_at	141811_at	149575_at		143163_at	154289_at
											148892_at									148608_at		143557_at		148174_at					146459_at		144088_at		141646_at					152113_at	153573_at	155127_at				149736_at	153921_at	153866_at		152770_at	144880_at
											148896_at									148619_at		143899_at		143097_f_at					146476_at		153298_at		150498_at					148418_at	146085_at	141394_at				153943_at	153137_at	152824_at		152471_at	147670_at
											148905_r_at									148627_at		153281_at		144900_at					146477_at		151573_at		152266_at					153408_at	149772_at	152638_at				151418_at	149592_at	152752_at		141832_at	154354_at
											148929_at									148644_at		152381_at		145979_at					146498_at		144170_at		151037_at					147702_at	153137_at	154434_at				149615_at	141682_at	142705_at		143505_at	145597_at
											148960_at									148698_at		147786_at		148720_at					146510_at		148881_at		147436_at					141869_at	145383_at	150946_at				150273_at	153311_at	153624_at		151626_at	143940_at
											148976_at									148701_at		149088_at		144206_at					146518_at		144561_at		143178_at					143300_at	143279_at	149713_at				150677_at	143547_at	145799_at		154445_at	152066_at
											149001_at									148786_at		142102_at		145988_at					146527_at		153443_at		144170_at					155103_at	141631_at	148015_at				141520_at	143958_at	144613_at		154323_at	142782_s_at
											149005_at									148800_at		155014_at		143551_at					146546_at		155071_at		143480_at					148184_at	154331_at	151120_at				152913_at	152350_at	151712_at		153590_at	143221_at
											149033_at									148805_at		148913_at		154765_at					146552_at		150350_at		152931_at					147197_at	141296_at	154734_at				142746_at	149518_at	150727_at		152518_at	151323_at
											149043_at									148850_at		141949_at		153054_at					146593_s_at		142770_at		152196_at					149984_at	149792_at	153495_at				154613_at	147554_at	151839_at		144188_at	152727_at
											149049_r_at									148867_at		144082_at		143296_at					146594_at		151752_s_at		151553_at					152256_at	153069_at	151465_at				145126_at	143266_at	146565_at		155157_at	154221_at
											149110_at									148895_at		153428_at		152551_at					146603_at		149701_at		154613_at					148870_at	141257_at	149772_at				142182_s_at	152141_at	149071_at		154891_at	141740_at
											149240_at									148915_at		146011_at		152155_at					146607_at		151931_at		150084_at					151359_at	143926_at	153195_at				146997_at	141589_at	151897_at		148564_at	145379_at
											149263_at									148981_at		142914_at		151575_at					146611_at		145242_at		145772_at					142626_at	154245_at	143838_at				153957_at	152797_at	152227_at		142310_at	154187_at
											149362_at									148989_at		141790_at		153377_at					146629_at		151269_r_at		155022_at					150128_at	152931_at	151678_at				146575_at	154246_at	154331_at		142986_at	142977_at
											149372_at									148991_at		151855_at		152596_at					146636_at		154786_at		142568_at					143554_at	142756_at	143535_at				142836_at	151657_at	150043_at		142538_at	141798_at
											149386_at									149040_at		146865_at		143355_at					146638_at		141732_at		148490_at					146890_at	148906_s_at	146988_at				144350_at	152309_at	151686_s_at		148005_at	141222_at
											149428_at									149043_at		148174_at		149769_at					146642_at		141851_at		143063_at					150365_at	152440_at	146184_at				149079_at	153470_at	152069_at		152551_at	142425_at
											149431_at									149047_s_at		141745_at		146819_at					146645_at		141276_at		143706_at					144633_at	151569_at	153347_at				142863_at	148407_at	146336_at		141574_at	141521_at
											149458_at									149057_at		144160_i_at		153600_at					146667_at		154950_at		153322_at					147734_at	152346_s_at	151806_at				154937_at	154037_at	152149_at		147671_at	142394_at
											149463_at									149067_at		154359_at		144167_at					146671_at		153848_at		152712_at					152819_at	145627_at	147323_at				147608_at	144266_at	141639_at		153904_at	154730_at
											149478_at									149072_at		142513_at		155014_at					146677_at		142454_at		144585_at					149420_at	153195_at	149434_at				145290_at	152416_at	141749_at		142425_at	142889_at
											149499_at									149076_at		147096_at		147337_at					146678_at		143162_at		152310_at					150586_at	150181_at	154593_at				152444_at	142327_at	142356_at		153425_at	150927_at
											149518_at									149146_at		148738_at		151111_at					146700_at		142804_at		151350_at					146012_at	148937_at	153961_at				141412_at	154872_at	151635_s_at		152350_at	153474_at
											149549_at									149159_at		152768_at		141758_at					146716_at		149650_at		151904_at					153696_at	153896_at	141647_at				147321_at	151635_s_at	142549_at		153660_at	153544_at
											149561_at									149178_at		141833_at		142250_at					146745_at		151771_at		152122_at					151871_at	151563_at	150881_at				151232_at	152228_at	151760_at		146004_at	146714_at
											149578_at									149201_at		148549_at		145403_at					146756_at		145263_at		151931_at					146022_at	149291_at	144856_at				144539_at	146617_at	145590_at		153883_at	151515_at
											149696_at									149242_at		143306_at		153031_at					146783_at		148716_at		149738_r_at					153092_at	154565_at	151047_i_at				154704_at	155020_at	152235_at		141311_at	155150_at
											149729_at									149268_at		144827_at		147485_at					146790_r_at		142699_at		143897_at					152513_at	143838_at	142179_s_at				143300_at	153882_at	142516_at		147793_at	153421_at
											149743_at									149270_at		153252_at		141593_at					146794_at		146986_at		152240_at					147202_at	142202_at	141709_i_at				152472_at	154275_at	141483_at		143537_at	153232_at
											149744_at									149287_at		154784_at		145907_at					146801_at		148125_at		151657_at					151059_i_at	151678_at	141679_at				143147_at	145395_at	142924_at		147210_at	150404_at
											149745_at									149313_at		154031_at		153432_at					146812_at		149162_at		148041_at					150826_at	152291_at	149979_at				146182_at	141326_at	147795_at		145523_at	145868_at
											149796_at									149325_at		150643_at		149346_at					146814_at		144287_at		152149_at					152958_at	152581_at	153451_at				152525_at	150818_at	149979_at		144904_at	143268_at
											149799_at									149371_at		145350_at		141790_at					146834_at		154017_at		141655_at					147960_at	149139_at	153654_at				150805_at	151064_at	152456_at		153452_at	153335_at
											149802_at									149404_at		149157_at		153252_at					146836_at		145956_at		152489_at					152682_at	154460_at	143829_at				149607_at	154397_at	146349_at		146820_at	150629_at
											149806_at									149412_at		146304_at		148589_at					146858_at		151735_at		142538_at					143066_at	153046_at	155086_at				154275_at	146100_at	150574_at		153450_at	154261_at
											149833_at									149445_at		152555_at		143578_at					146875_at		152712_at		150973_at					142271_at	144035_at	155044_at				154674_at	153815_at	149116_at		152002_at	143632_at
											149885_at									149462_at		152888_at		142641_at					146887_at		144585_at		149873_at					149737_at	148800_at	148957_at				142969_at	141381_at	151689_s_at		142192_at	148720_at
											149900_at									149478_at		142530_at		154242_at					146936_at		147189_at		141268_at					145570_at	143482_at	148461_at				141598_at	153703_at	146583_at		148942_at	153281_at
											149914_at									149485_at		141795_at		154586_at					146940_at		154504_at		147797_at					150574_at	144846_at	141342_at				147004_at	146771_at	143905_at		153074_at	153381_at
											149923_at									149499_at		150290_at		153581_at					146943_at		141593_at		142015_at					150585_at	152816_at	145968_at				148631_at	145850_i_at	143154_at		154141_at	145426_at
											149933_at									149509_at		145896_at		151832_at					147040_at		150720_at		144891_at					141593_at	146781_at	141440_at				150322_at	152456_at	152472_at		142516_at	143244_at
											149960_at									149520_at		149605_at		152506_at					147053_at		148903_at		151674_r_at					150908_at	152413_at	141928_at				152058_at	151662_s_at	153675_at		152004_at	145645_at
											149965_at									149521_at		143203_at		146646_at					147075_at		153097_at		145650_at					146791_at	150006_at	143005_at				143074_at	146583_at	141410_at		154205_at	152413_at
											149983_at									149524_at		147337_at		152195_at					147082_at		141967_at		153848_at					151086_at	148550_at	150371_at				148486_at	141550_at	143665_at		143621_at	145651_at
											150068_at									149542_at		150902_at		150643_at					147083_at		153091_at		154684_at					151072_i_at	143151_at	145803_at				153320_at	145799_at	146605_at		145297_at	143276_at
											150077_at									149552_s_at		142790_at		145350_at					147085_at		147104_at		150515_at					147990_at	150502_at	143115_at				152770_at	143739_at	151499_at		144896_at	153434_at
											150088_at									149602_at		141768_at		154655_at					147093_at		147006_at		152349_at					147409_at	150341_at	143542_at				153348_at	143665_at	144012_at		154158_at	141448_at
											150112_at									149609_at		152303_at		152474_at					147099_s_at		152178_at		148158_at					143869_at	144534_at	141309_at				143665_at	152590_at	152864_at		153426_at	148414_at
											150131_at									149634_at		148120_at		146529_at					147106_at		146655_at		151457_at					142154_at	147560_at	152016_at				144822_at	142767_at	142189_at		154784_at	144709_at
											150165_at									149666_at		152085_at		150902_at					147118_at		144156_at		147435_at					151617_s_at	145122_at	148709_at				141233_at	142399_at	148862_at		146348_at	142277_at
											150184_at									149708_at		149691_at		154285_at					147120_at		150326_at		152630_at					145278_at	143817_at	153994_at				150059_at	146084_at	146882_at		143440_at	155054_at
											150188_at									149729_at		151336_at		141796_at					147153_at		144702_at		147818_at					151423_at	141739_at	154377_at				154910_at	151648_at	153010_at		149302_at	151787_at
											150220_at									149743_at		150974_at		152885_at					147163_at		143576_at		152957_at					150907_at	151413_at	153598_at				152255_at	149428_at	151107_r_at		150927_at	144599_at
											150239_at									149744_at		145484_at		150661_at					147173_at		151212_i_at		150988_at					143581_at	151910_at	148933_at				151800_at	152729_at	141467_at		141948_at	154640_at
											150250_at									149749_at		152255_at		149826_at					147213_at		154684_at		148283_at					148560_at	153303_at	151961_at				152457_at	142562_at	146319_at		154878_at	154217_at
											150263_at									149752_at		149778_at		149585_at					147214_at		148369_at		144061_at					146346_at	152766_at	151550_s_at				151657_at	149144_at	153995_at		145612_at	146455_at
											150271_at									149759_at		144882_at		144017_at					147215_at		141206_at		142499_at					144593_at	153497_at	150712_at				151927_at	153504_at	143767_r_at		153922_at	146445_at
											150319_at									149764_at		148604_at		149904_at					147231_at		141755_at		141746_at					154967_at	148662_at	153510_at				145236_at	141296_at	148599_at		154989_at	152589_at
											150332_at									149777_at		152287_at		143737_at					147232_at		148708_at		146824_at					142998_at	149329_at	151197_at				143130_at	143198_at	153549_at		147553_at	151901_at
											150338_at									149824_at		151901_at		154104_at					147235_at		141774_at		153094_at					150558_at	153366_at	145455_at				141759_at	146159_at	146120_at		153511_at	149898_at
											150364_at									149825_at		146946_s_at		152800_at					147290_at		154402_at		144088_at					150958_at	143742_at	152590_at				153549_at	144226_at	148839_at		153729_at	147514_at
											150387_at									149847_at		143743_at		152545_at					147293_at		151494_at		148903_at					145966_at	154181_at	149020_at				151775_at	153565_at	143500_at		143086_at	142893_at
											150394_at									149850_at		152921_at		152469_at					147304_at		147606_at		151169_at					142092_at	151531_s_at	149024_at				142185_at	144014_at	141329_at		149533_at	144037_at
											150419_at									149853_at		143797_at		141792_at					147325_at		142978_at		146765_at						150567_at	154899_at				152692_at	145290_at	142190_at		154442_at	142528_at
											150426_at									149862_at		145269_at		142324_at					147327_at		152579_at		151833_at						141633_at	153150_at				143514_s_at	141539_at	154544_at		143845_at	141680_at
											150459_at									149887_at		AFFX-Dros-GAPDH_3_at		143557_at					147328_at		151707_s_at		148721_at						150636_at	151031_at				141522_at	141899_at	142087_at		150928_at	145680_at
											150516_at									149900_at		145825_at		142169_at					147334_at		152221_at		142105_at						150085_at	154625_at				145422_at	142553_at	148578_at		142351_at	144234_at
											150530_at									149902_at		144560_at		154935_at					147345_at		149738_r_at		153771_at						147019_at	141236_at				142327_at	153999_at	141717_at		143854_at	142133_at
											150534_at									149930_at		146711_at		147216_at					147350_at		145772_at		147447_at						145157_at	153450_at				153052_at	152695_at	149070_at		149473_at	145681_at
											150556_at									149938_at		153531_at		150710_at					147352_at		152322_at		151814_at						143535_at	148212_at				153761_at	141841_at	146639_at		150531_at	151829_at
											150581_at									149951_at		149756_at		147816_at					147359_at		151169_at		141767_at						149186_at	141631_at				151712_at	154604_at	147490_at		143741_at	144082_at
											150595_at									149959_at		145114_at		153511_at					147367_at		141453_at		141539_at						153688_at	151910_at				141589_at	151548_at	152816_at		151875_at	141851_at
											150618_at									150031_at		142172_at		154354_at					147406_at		149800_at		151269_r_at						147177_at	153688_at				144799_at	152692_at	146021_at		142677_s_at	147956_at
											150620_at									150051_at		151892_at		145802_at					147410_at		153002_at		141732_at						141516_at	153169_at				154144_at	146764_at	143233_at		141404_at	154332_at
											150625_at									150059_at		150632_at		146711_at					147417_at		150515_at		154402_at						146662_at	142713_at				147517_at	151756_at	143074_at		142964_at	142374_at
											150627_at									150069_at		143410_at		147416_at					147419_at		149973_at		141453_at						142453_at	147594_at				141446_at	148016_at	147139_at		151096_i_at	142636_at
											150640_at									150099_at		151111_at		141448_at					147449_at		151911_at		153614_at						149452_at	152792_at				145109_at	146140_at	143129_at		147874_at	154346_at
											150645_at									150102_at		154285_at		150967_at					147477_at		143866_at		151717_s_at						147815_at	149703_at				153092_at	142337_at	154233_at		143703_at	153985_at
											150663_r_at									150104_at		142836_at		154962_at					147504_at		153501_at		152088_at						148286_at	151753_r_at				145053_at	153266_at	153137_at		152324_at	152962_at
											150769_at									150127_at		143970_at		153753_at					147524_at		151335_at		151597_s_at						152337_at	154536_at				153928_at	154282_at	143364_at		152986_at	147401_at
											150792_at									150132_at		144896_at		147018_at					147527_at		152310_at		151857_at						153556_at	149251_at				154193_at	142395_at	154133_at		151002_at	154097_at
											150796_at									150198_at		152812_at		146949_at					147562_at		149533_at		144829_at						152259_at	152440_at				141717_at	152448_at	143169_at		153716_at	146102_at
											150801_at									150213_at		153590_at		142538_at					147582_at		150652_at		142479_at						146988_at	154460_at				154186_at	145803_at	144739_at		141328_at	152633_at
											150806_at									150251_at		144129_at		146311_at					147603_at		155023_at		152448_at						152390_at	153378_at				149817_at	154644_at	152970_at		142641_at	145297_at
											150825_at									150341_at		152260_at		153653_at					147604_at		153407_at		153366_at						143871_at	142395_at				141251_at	153327_at	146167_at		152082_at	144250_at
											150826_at									150379_at		152839_at		152965_at					147620_at		155125_at		145070_at						145129_r_at	152557_at				141722_at	147134_at	145559_at		142921_at	155036_at
											150838_at									150392_at		150572_at		149614_at					147623_at		153505_at		153251_at						152552_at	150180_at				152336_at	142746_at	153364_at		146012_at	147105_at
											150861_at									150407_at		142804_at		152691_at					147625_at		147805_at		144485_at						150257_at	143275_at				146565_at	143507_at	142967_at		147535_at	147368_at
											150893_f_at									150418_at		143422_at		148857_at					147629_at		152349_at		148881_at						153352_at	147034_at				143129_at	141490_at	152228_at		146954_at	154323_at
											150910_at									150422_at		143783_at		144724_at					147635_at		149398_at		153091_at						153933_at	142843_at				143507_at	151408_at	150831_at		154430_at	146669_at
											150918_at									150445_at		153911_at		154326_at					147640_at		148158_at		153505_at						142078_at	147433_at				153266_at	146954_at	141778_at		152862_at	152286_at
											150930_at									150446_at		144161_r_at		153346_at					147668_at		149286_at		149398_at						154495_at	149137_at				146592_at	146066_at	152588_at		141740_at	143544_at
											150959_at									150460_at		153609_at		143996_at					147672_at		153614_at		153190_at						143114_at	144516_at				145205_at	146565_at	153019_at		147433_at	143861_at
											151019_at									150462_at		152392_at		148572_at					147677_at		151474_s_at		144636_at						143011_at	142158_at				147988_at	147490_at	154912_at		149351_at
											151041_at									150482_at		152813_at		142921_at					147678_at		150012_at		154413_at						150169_at	154947_at				151542_r_at	148565_at	152529_at		154960_at
											151082_at									150555_at		142169_at		142221_at					147704_at		152018_at		148824_at						150309_at	150793_at				152079_at	142142_at	148150_at		148019_at
											151109_at									150571_at		152806_at		143899_at					147714_at		153540_at		141734_at						152031_at	148906_s_at				152548_at	153976_at	141412_at		153054_at
											151149_at									150614_at		152784_at		153428_at					147746_at		151700_at		153541_at						154744_at	154794_at				141430_at	151689_s_at	153712_at		146907_at
											151161_at									150619_at		152305_at		149157_at					147752_at		141770_at		146282_at						154620_at	154912_at				147488_at	154935_at	152620_at		153638_at
											151175_at									150689_at		144430_at		149691_at					147756_at		141766_at		144146_at						142687_at	143618_at				150377_at	143365_at	153535_at		152452_at
											151180_at									150702_at		153226_at		150974_at					147762_at		143897_at		144787_at						141976_at	152004_at				141942_at	152752_at	154923_at		146650_at
											151224_f_at									150721_at		143737_at		151901_at					147781_at		148374_at		143300_at						144293_at	150344_at				147060_at	149076_at	153241_at		144770_at
											151244_f_at									150723_at		147966_at		145825_at					147784_at		154358_at		153399_at						146371_at	146795_at				147687_at	145664_at	152405_at		143005_at
											151261_at									150739_at		144100_at		152672_at					147804_at		145025_at		153298_at						151945_at	148977_at				146140_at	153339_at	149428_at		153433_at
											151295_at									150766_at		145583_at		151561_at					147811_at		143480_at		151494_at						151810_at	152677_at				153858_at	141734_at	142182_s_at		150895_at
											151329_f_at									150773_at		152672_at		152981_at					147822_at		152931_at		141770_at						149514_at	150253_at				147339_at	141726_at	147224_at		145350_at
											151368_at									150775_at		143461_at		147177_at					147857_at		145019_at		150613_at						150190_at	152292_at				146345_at	144303_at	141508_at		150449_at
											151438_at									150782_at		151561_at		148436_at					147878_at		145840_at		152862_at						150629_at	146679_at				149336_at	154607_at	151471_at		153212_at
											151463_at									150784_at		148589_at		141272_at					147891_at		151457_at		153414_at						143795_at	145849_at				141296_at	147984_at	153949_at		151210_at
											151524_r_at									150791_at		149809_at		149936_at					147898_at		146765_at		154504_at						154715_at	145627_at				152856_at	148564_at	145988_at		148243_at
											151549_i_at									150813_at		146114_at		141512_at					147905_at		145516_at		141455_at						154935_at	150257_at				141767_at	153392_at	147042_at		147277_at
											151577_at									150821_at		151541_s_at		146531_at					147920_at		141217_at		152726_at						145325_at	143137_at				147977_at	142687_at	153408_at		151765_at
											151590_s_at									150825_at		147046_at		153040_at					147931_at		150136_at		147189_at						146184_at	152676_at				152139_at	148629_at	145171_at		153518_at
											151648_at									150828_at		153532_at		142893_at					147935_at		154661_at		141967_at						153542_at	146758_at				147566_at	151953_at	153139_at		147788_at
											151690_at									150841_at		152981_at		148938_at					147937_at		143061_at		145522_at						144738_at	147356_at				144443_at	145955_at	151364_at		153298_at
											151708_s_at									150861_at		151371_at		144964_at					147939_at		145354_at		144017_at						153598_at	153299_at				154169_at	143127_at	154475_at		153186_at
											151785_at									150866_at		147956_at		141647_at					147980_at		149407_at		152633_at						143904_at	142715_at				154485_at	153858_at	154771_at		153838_at
											151856_at									150886_at		149029_at		147315_at					147990_at		151717_s_at		143011_at						143958_at	150488_at				151953_at	153536_at	143791_at		152597_at
											151862_at									150898_at		142548_at		142965_at					147994_at		146012_at		155023_at						152196_at	145259_at				152840_at	151620_at	141589_at		150632_at
											151878_at									150951_at		147177_at		149963_at					148050_at		147435_at		148689_at						149757_at	150006_at				144703_at	152393_at	143447_at		154332_at
											151889_at									150958_at		146716_at		148290_at					148053_at		152088_at		150350_at						153347_at	148662_at				149899_at	144770_at	141575_at		144414_at
											151956_at									151045_at		154655_at		148809_at					148074_at		152630_at		141774_at						151806_at	147815_at				152590_at	150970_at	149974_at		144808_at
											151987_at									151071_at		149617_at		143690_at					148084_at		151833_at		153407_at						154305_at	151841_at				153429_at	141516_at	143439_at		148401_at
											152042_at									151078_at		154684_at		153074_at					148099_at		152438_at		147805_at						154219_at	153453_at				143670_at	145549_at	146816_at		152341_at
											152376_at									151087_at		152413_at		152381_at					148115_at		147818_at		151474_s_at						145845_at	153086_at				143271_at	149171_at	152440_at		143835_at
											152399_at									151088_at		145638_at		149088_at					148117_at		152240_at		148000_at						143677_at	146296_at				149076_at	154144_at	147521_at		144483_at
											152408_at									151129_at		144739_at		153226_at					148118_at		151597_s_at		148936_at						143654_at	147948_at				152673_at	155090_at	142523_at		141206_at
											152474_at									151157_at		148637_at		141446_at					148119_at		152148_at		149304_at						153223_at	148000_at				153494_at	143670_at	141879_at		141999_at
											152484_at									151161_at		154104_at		149334_at					148121_at		142669_at		152397_at						147323_at	151625_at				154730_at	150256_at	145500_at		152168_at
											152529_at									151199_at		148436_at		154381_at					148155_at		150814_at		141851_at						143605_at	142162_at				153719_at	145422_at	149043_at		152589_at
											152695_at									151215_at		145138_at		152609_at					148167_at		142525_at		141206_at						142055_at	146337_at				148629_at	150438_at	152048_at		143301_at
											152697_at									151235_at		141272_at		143391_i_at					148172_at		152957_at		143945_at						153999_at	141446_at				149673_at	143791_at	153365_at		151803_at
											152717_at									151245_at		150296_at		142928_at					148176_at		144912_at		153854_at						144596_at	141329_at				150416_at	152616_at	141226_at		141995_at
											152718_at									151271_f_at		149936_at		151640_at					148196_at		153390_at		146012_at						152160_at	154621_at				155021_at	143764_at	144303_at		154326_at
											152767_at									151288_at		143685_at		154260_at					148202_at		153190_at		148436_at						150993_at	148269_at				143866_at	151281_r_at	153412_at		143120_at
											152776_at									151293_f_at		150972_at		143721_at					148207_at		142866_at		151032_at						154131_at	153224_at				144559_at	151936_at	152277_at		151323_at
											152809_at									151313_at		141512_at		153716_at					148208_at		153789_at		148109_at						143914_at	146799_at				153900_at	150059_at	146154_at		147530_at
											152854_at									151330_at		141758_at		143793_at					148213_at		146468_at		143018_at						145420_at	150297_at				153327_at	142693_at	146628_at		143425_at
											152868_at									151361_at		146675_at		144160_i_at					148220_at		141215_at		143869_at						146313_at	150601_at				142464_at	148996_at	153090_at		149131_at
											152937_at									151375_at		141232_at		151336_at					148222_at		145422_at		146795_at						143627_at	143007_at				141732_at	141803_at	154704_at		154669_at
											152971_at									151425_at		154253_at		144896_at					148226_at		145201_at		153097_at						143137_at	150643_at				145237_at	153741_at	148612_at		152329_at
											153067_at									151461_r_at		143120_at		144161_r_at					148227_at		142677_s_at		143576_at						150026_at	143817_at				143905_at	143888_at	153256_at		151926_at
											153119_at									151487_at		150244_at		143685_at					148228_at		143945_at		151212_i_at						154918_at	144922_at				152970_at	144443_at	142415_at		142245_at
											153169_at									151497_at		154175_at		141232_at					148236_at		153565_at		152221_at						152909_at	142736_s_at				154003_at	143313_at	154734_at		147119_at
											153181_at									151545_at		150815_at		148712_at					148252_at		142892_at		152018_at						145177_at	151861_at				152263_at	154414_at	149196_at		149918_at
											153203_at									151551_i_at		142468_at		143767_r_at					148285_at		150988_at		148374_at						150831_at	152902_at				152308_at	148662_at	146542_at		154640_at
											153253_at									151593_s_at		141440_at		151305_at					148286_at		148283_at		150136_at						153522_at	153046_at				147208_at	151932_at	153588_at		144067_at
											153262_at									151618_at		146787_at		146045_at					148287_at		152885_at		143061_at						154349_at	144035_at				153296_at	151668_r_at	151460_i_at		151759_s_at
											153273_at									151831_at		150153_at		153003_at					148297_at		145008_at		145422_at						144713_at	143011_at				144770_at	154268_at	150565_at		152380_at
											153396_at									151970_at		154925_at		144908_at					148300_at		141760_at		147272_at						150297_at	151830_at				144522_at	155021_at	155020_at		149214_at
											153547_at									152044_at		154935_at		150290_at					148304_at		154070_at		143748_at						153169_at	148630_at				142228_at	153399_at	152856_at		153105_at
											153561_at									152152_at		143392_r_at		144560_at					148332_at		152489_at		148042_at						148933_at	141743_at				149084_at	141468_at	151827_at		152574_at
											153578_at									152179_at		143682_at		152862_at					148333_at		153403_at		141276_at						145720_at	153556_at				141617_at	152390_at	152114_at		152889_at
											153580_at									152470_at		145844_at		154009_at					148341_at		144636_at		147606_at						150020_at	144806_at				144118_at	153681_at	151631_at		146445_at
											153584_at									152496_at		151083_at		155035_at					148345_at		146948_at		152322_at						141315_at	148154_at				153322_at	144306_at	152853_at		152491_at
											153611_at									152684_at		146531_at		146455_at					148367_at		147272_at		149800_at						149434_at	152386_at				153399_at	147608_at	153195_at		148500_at
											153637_at									152803_at		154543_at		152287_at					148375_at		149118_at		142892_at						147254_at	141251_at				152225_at	153958_at	150403_at		153776_at
											153640_at									152869_at		143097_f_at		150632_at					148376_at		154413_at		154070_at						151070_at	145818_s_at				149137_at	145897_at	141237_at		152885_at
											153650_at									153170_at		143578_at		154328_at					148403_at		154222_at		153669_at						144358_at	152519_at				153387_at	153928_at	144771_at		143374_at
											153695_at									153352_at		142250_at		150877_at					148422_at		143605_at		151771_at						144922_at	151984_at				146882_at	141226_at	152544_at		141658_at
											153699_at									153440_at		153922_at		142635_at					148423_at		151799_at		149162_at						154593_at	149089_at				142661_at	144771_at	145206_at		148842_at
											153803_at									153744_at		153408_at		144040_at					148425_at		148809_at		144912_at						152676_at	147441_at				141915_at	147771_at	148712_at		153381_at
											153805_at									153795_at		153623_at		154535_at					148443_at		152196_at		153403_at						145183_at	150561_at				142925_at	141401_at	141803_at		152093_at
											153837_at									153815_at		145164_at		150347_at					148447_at		146833_at		146829_at						146711_at	143926_at				154507_at	151989_at	146323_at		151663_at
											153916_at									153924_at		144604_at		153403_at					148454_at		153563_at		145779_at						153378_at	152413_at				142553_at	152905_at	149305_at		154474_at
											153926_at									153938_at		143811_at		143306_at					148460_at		151857_at		148716_at						153961_at	150341_at				150520_at	153387_at	143203_at		152855_at
											153950_at									153950_at		151783_at		152784_at					148504_at		153971_at		144287_at						142736_s_at	145122_at				147721_at	152451_at	152995_at		152781_at
											153980_at									153958_at		152101_at		141204_at					148508_at		154340_at		143605_at						145996_at	153366_at				152529_at	153949_at	144038_at		150720_at
											154062_at									154220_at		141446_at		143965_at					148511_at		141646_at		149010_at						151486_at	149452_at				148859_at	143134_at	154687_at		154307_at
											154087_at									154437_at		146535_at		147786_at					148522_at		148528_at		141508_at						144048_at	148286_at				146664_at	141269_at	150208_at		144146_at
											154171_at									154448_at		153040_at		144739_at					148525_at		152159_at		143702_at						141863_at	143871_at				145061_at	152149_at	154485_at		153254_at
											154242_at									154462_at		147246_at		153922_at					148533_at		144061_at		147104_at						143217_at	153933_at				154176_at	148292_at	143463_at		146184_at
											154253_at									154599_at		142893_at		148565_at					148542_at		144392_at		150326_at						145385_at	150309_at				144572_at	153938_at	150821_at		153229_at
											154294_at									154614_at		153863_at		152555_at					148554_at		143748_at		153540_at						153324_at	141976_at				145255_at	151861_at	150108_at		154468_at
											154298_at									154707_at		150990_at		142804_at					148573_at		155022_at		145025_at						150601_at	151945_at				145520_at	150634_at	146946_s_at		146611_at
											154307_at									154732_at		152679_at		147966_at					148576_at		148042_at		145093_at						144694_at	151810_at				149211_at	141639_at	145230_at		146381_at
											154313_at									154792_at		152474_at		154253_at					148578_at		150517_at		144400_at						153639_at	144596_at				153245_at	153069_at	152083_at		154554_at
											154348_at									154926_at		147742_at		146865_at					148596_at		146227_at		150012_at						152005_at	143914_at				150495_at	141744_at	153040_at		154243_at
											154354_at									155074_at		143118_at		142513_at					148600_at		143938_at		150517_at						155148_at	144358_at				150434_at	148839_at	143670_at		146746_at
											154397_at									155128_at		153481_at		142836_at					148608_at		150498_at		153225_at						154604_at	141863_at				143864_at	143129_at	154747_at		144227_at
											154577_at									AFFX-LysX-5_at		143733_at		149131_at					148623_at		145522_at		150814_at						143093_at	143093_at				151865_at	141502_at	151943_at		143614_at
											154599_at									AFFX-TrpnX-5_at		147416_at		152493_at					148627_at		142285_at		150493_at						154916_at	146771_at				153698_at	151999_at	141231_at		147268_at
											154710_at									AFFX-YEL002c/WBP1_at		148712_at		150103_at					148656_at		147472_at		153083_at						151644_at	151911_at				152552_at	153045_at	153576_at		150398_at
											154734_at									154654_at		150515_at		143837_at					148672_at		152266_at		152800_at						146771_at	141255_at				149620_at	152913_at	152373_at		145187_at
											154805_at									143306_at		148938_at		148604_at					148676_at		152474_at		148029_at						152255_at	141468_at				147274_at	149132_at	153322_at		144160_i_at
											154853_at									141870_at		143940_at		143797_at					148677_at		149977_at		152579_at						141647_at	154977_at				141217_at	154565_at	149960_at		148936_at
											154854_at									142809_at		147216_at		143733_at					148679_at		151567_at		143938_at						155031_at	152568_at				151281_r_at	153016_r_at	144243_at		150367_at
											154877_at									142085_at		150995_at		153153_at					148683_at		150039_s_at		154023_at						151830_at	149262_at				151387_at	151031_at	147730_at		152290_at
											154889_at									147990_at		151668_r_at		150804_at					148692_at		146919_at		141593_at						154193_at	152575_at				154467_at	154653_at	153419_at		142325_at
											154944_at									142373_at		142475_at		145021_at					148735_at		152808_at		142285_at						146758_at	145716_at				145688_at	153320_at	142480_at		152962_at
											154959_at									142712_at		149334_at		153683_at					148741_at		148000_at		152474_at						153638_at	152758_at				152093_at	143251_at	148859_at		154451_at
											154984_at									142136_at		152070_at		154183_at					148744_at		153663_at		149977_at						150881_at	154887_at				154331_at	145597_at	142863_at		148417_at
											154985_at									143932_at		144964_at		142987_at					148745_at		148824_at		151567_at						147091_at	142050_at				153419_at	153916_at	154667_at		152601_at
											155056_at									AFFX-PheX-5_at		142702_at		141745_at					148764_at		145094_at		145094_at						154656_at	149070_at				146583_at	151499_at	151826_at		143839_at
											155083_at									146722_at		145168_at		154031_at					148779_at		155000_at		145089_at						141766_at	143344_r_at				144012_at	149620_at	148073_at		148557_at
											155165_at									148303_at		147870_at		152921_at					148780_at		145583_at		147026_at						146079_at	146006_at				153195_at	154434_at	151506_at		146112_at
											AFFX-YEL002c/WBP1_at									141927_at		144227_at		145114_at					148783_at		151350_at		142669_at						144856_at	144020_at				148292_at	145119_at	147155_at		150404_at
											146887_at									147684_f_at		143559_at		153532_at					148792_at		150493_at		154986_at						142713_at	149862_at				151904_at	153245_at	153092_at		150598_at
											143379_at									142939_at		141796_at		143392_r_at					148797_at		153777_at		142987_at						147821_at	142192_at				151070_at	150422_at	154681_at		143970_at
											154259_at									147294_at		154328_at		143811_at					148798_at		148721_at		145101_at						151281_r_at	151618_at				149835_at	142982_at	153218_at		145380_at
											144542_at									146410_at		144900_at		145168_at					148805_at		142839_at								150217_s_at	145908_at				153069_at	149979_at	141785_at		142537_at
											154421_at									148559_at		150827_at		153149_at					148822_at		142105_at								151047_i_at	150502_at				152114_at	147177_at	144799_at		141491_at
											147434_at									154568_at		153111_at		152360_at					148837_at		141734_at								154794_at	151413_at				151452_at	154252_at	153858_at		145023_at
											153910_at									148087_at		146580_at		141559_at					148865_at		148436_at								143147_at	152337_at				153763_at	142333_at	153864_at		153111_at
											146414_at									149604_at		149557_at		153281_at					148867_at		144017_at								151961_at	152160_at				149090_at	154923_at	141520_at		146670_at
											147325_at									146295_at		154223_at		151855_at					148891_at		150613_at								144799_at	145385_at				143247_at	154861_at	152564_at		144979_at
											147862_at									146283_at		151985_at		154784_at					148894_at		142039_s_at								151154_at	154916_at				149794_at	142782_s_at	152251_at		145379_at
											141799_at									149788_at		148433_at		153481_at					148896_at		153541_at								143923_at	154431_at				145897_at	150377_at	150986_at		152890_at
											154159_at									150021_at		141647_at		154605_at					148909_at		145101_at								151841_at	154830_at				151766_at	148691_at	142142_at		147670_at
											149805_at									151464_at		154381_at		146571_at					148929_at		145089_at								142179_s_at	154409_at				154734_at	153963_at	147462_at		146215_at
											145524_at									146625_at		145979_at		148877_at					148934_at		147026_at								141224_at	150080_at				141490_at	144814_at	142696_at		144192_at
											146881_at									146700_at		153433_at		141743_at					148935_at		149010_at								148573_at	147280_at				141333_at	145258_at	151662_s_at		145477_at
											151817_at									149937_at		153149_at		151113_at					148951_at		145458_at								147788_at	147436_at				146752_at	143012_at	154935_at		143268_at
											151311_at									144667_at		151863_at		154584_at					148960_at		147821_at								147653_at	147099_s_at				153074_at	141576_at	144731_at		153598_at
											148608_at									149050_r_at		144178_at		148664_at					148986_at		154986_at								154869_at	149329_at				147440_at	152727_at	151817_at		148645_at
											149403_at									143110_at		152068_at		146611_at					148987_at		144453_at								151742_at	151531_s_at				148839_at	141508_at	144822_at		152031_at
											152569_at									154866_at		146385_at		141795_at					148992_at		142987_at								148630_at	150636_at				141785_at	151169_at	154937_at		151942_at
											147833_at									149027_at		149131_at		149605_at					148998_s_at										154431_at	146079_at				146168_at	154613_at	143582_at		151401_at
											143894_at									149134_at		152360_at		154684_at					149016_at										143547_at	152813_at				145851_r_at	151826_at	141269_at		142889_at
											148220_at									148164_at		142766_at		148637_at					149040_at										141709_i_at	153158_at				152261_at	146486_at	153399_at		149981_at
											143558_at									154701_at		142767_at		143120_at					149050_r_at										141679_at	143151_at				151827_at	146345_at	143573_at		148433_at
											152624_at									143509_at		152300_at		144034_at					149089_at										143500_at	145157_at				153309_at	141631_at	148704_at		154789_at
											146498_at									150210_at		152609_at		150153_at					149090_at										149979_at	150229_at				153154_at	142686_at	149420_at		142500_at
											151025_at									149365_at		142151_at		145290_at					149109_at										153451_at	151287_at				148901_at	151041_at	153336_at		153366_at
											146634_at									141859_at		152597_at		149332_at					149115_at										144806_at	145929_at				146021_at	142425_at	143515_at		141222_at
											145026_at									146065_at		153007_at		153283_at					149131_at										151911_at	148549_at				141355_at	150403_at	155159_at		147765_at
											151705_r_at									150980_at		151829_at		142102_at					149139_at										144986_at	152931_at				151420_s_at	143214_at	149250_at		144178_at
											143988_at									148176_at		151685_r_at		151668_r_at					149153_at										142395_at	154744_at				149516_at	151606_at	142553_at		147795_at
											144342_at									149329_at		154897_at		144827_at					149156_at										144896_at	152909_at				142824_at	150169_at	152552_at		141646_at
											141314_at									141593_at		141999_at		146946_s_at					149158_at										143786_at	149760_at				141682_at	145237_at	151681_at		146865_at
											152326_at									150573_at		154899_at		152392_at					149175_at										149760_at	149436_at				149053_at	144613_at	141631_at		145827_at
											144235_at									152112_at		150573_at		152070_at					149196_at										144174_at	151788_at				149967_at	142824_at	154322_at		143774_at
											142774_at									152957_at		154251_at		142766_at					149264_at										152753_at	147793_at				153914_at	145637_at	147687_at		145755_at
											151461_r_at									143869_at		151925_at		143697_at					149279_at										153654_at	142133_at				149757_at	154730_at	151911_at		152599_at
											152324_at									142271_at		143767_r_at		152770_at					149324_at										149436_at	148218_at				141691_at	147440_at	152390_at		145828_at
											151930_at									151680_at		153229_at		153408_at					149329_at										154346_at	143620_at				141347_at	152013_at	153179_at		146961_at
											153204_at									142154_at		154605_at		153229_at					149341_at										143868_at	152996_at				142999_at	149244_at	147479_at		144596_at
											142276_at									152255_at		150877_at		151227_f_at					149355_at										141255_at	143654_at				145988_at	155111_at	153786_at		147680_at
											143869_at									142528_at		146571_at		147956_at					149365_at										150229_at	153223_at				153339_at	151201_r_at	145202_at		142777_at
											143390_at									150743_at		153365_at		145138_at					149389_at										151788_at	149792_at				154103_at	149090_at	154003_at		152335_at
											153395_at									146788_at		143697_at		142767_at					149403_at										151550_s_at	154604_at				144521_at	144293_at	149620_at		152812_at
											147871_at									143646_at		144250_at		148549_at					149409_at										141468_at	144034_at				145482_at	149817_at	149095_at		148821_at
											142154_at									148549_at		148877_at		143783_at					149410_at										152959_at	145635_at				154882_at	153421_at	153539_at		147816_at
											154183_at									151870_at		147315_at		152813_at					149411_at										146590_s_at	152346_s_at				147059_s_at	153868_at	153943_at		149305_at
											154506_at									141248_at		148565_at		146114_at					149413_at										152357_at	146371_at				144293_at	151061_at	142814_at		142594_at
											143843_at									152122_at		142965_at		151083_at					149416_at										144895_f_at	149514_at				151789_at	153190_at	142737_at		151151_at
											142999_at									154686_at		151680_at		152679_at					149456_at										152829_at	152005_at				150962_at	154303_at	144963_at		153405_at
											143781_at									152596_at		144628_i_at		151685_r_at					149457_at										143829_at	143981_at				147785_at	143723_at	145637_at		152307_r_at
											149302_at									141522_at		152935_at		148785_at					149459_at										154993_at	149402_at				152853_at	152564_at	149736_at		152708_at
											151647_at									149775_at		146718_at		150815_at					149461_at										146712_at	150954_at				152251_at	152917_at	145025_at		142681_at
											150761_at									152018_at		153153_at		143682_at					149472_at										155086_at	152291_at				141461_at	153446_at	143935_s_at		154945_at
											151870_at									143912_at		148722_at		151783_at					149488_at										154977_at	144846_at				151877_at	141767_at	151961_at		145229_at
											151506_at									152818_at		142342_at		153111_at					149492_at										153050_at	154181_at				149571_at	151961_at	152630_at		150166_at
											153996_at									152309_at		151142_at		154899_at					149496_at										141682_at	150993_at				144764_at	147074_at	151756_at		148857_at
											152770_at									144778_at		145098_at		144227_at					149498_at										142225_at	147788_at				153949_at	148073_at	147274_at		151306_at
											142399_at									147238_at		154382_at		144628_i_at					149537_at										152568_at	149779_at				142814_at	154998_at	141490_at		143544_at
											151681_at									141521_at		148720_at							149542_at										149262_at	154331_at				152597_at	142415_at	150007_at		142248_at
											151619_at									148019_at		142641_at							149556_at										155044_at	154869_at				146066_at	151474_s_at	154467_at		154143_at
											151935_at									141798_at		144206_at							149573_at										150712_at	153125_at				152418_at	146765_at	152455_at		145713_at
											153004_at									151484_i_at		149870_at							149602_at										149855_at	145531_at				142546_at	153855_at	144143_at		153058_at
											153310_at									143537_at		145664_at							149604_at										151932_at	150629_at				AFFX-Dros-GAPDH_M_at	153381_at	151201_r_at		143809_at
											143537_at									141763_at		141653_at							149609_at										153510_at	144694_at				153786_at	149237_at	153921_at		147911_at
											143920_at									152628_at		144204_at							149613_at										144916_at	147411_at				151932_at	147388_at	154726_at		145134_at
											151565_at									145332_at		143391_i_at							149621_at										152575_at	145472_at				147279_at	152484_at	142186_at		147695_at
											152054_at									143300_at		151305_at							149626_at										141598_at	154219_at				144032_at	149384_at	143535_at		148572_at
											143216_at									143301_at		143989_at							149629_at										154921_at	145720_at				155012_at	141915_at	154161_at		142303_at
											152560_at									142139_at		153294_at							149635_at										145716_at	150361_at				148535_at	145161_at	148594_at		154255_at
											151567_at									141361_at		148785_at							149654_at										150597_at	146069_at				150497_at	145635_at	150056_at		152323_at
											153054_at									144827_at		146045_at							149666_at										151197_at	148558_at				142510_at	152413_at	148005_at		153037_at
											143828_at									146233_at		141495_at							149676_at										152758_at	147145_at				151855_at	149053_at	151474_s_at		142899_at
											153603_at									152999_at		152520_at							149703_at										149010_at	145383_at				143627_at	146525_at	146771_at		148487_at
											142664_at									151151_at		145290_at							149708_at										148017_at	141257_at				151686_s_at	149645_at	153421_at		153335_at
											145664_at									151505_s_at		148824_at							149717_at										143007_at	154245_at				153412_at	148098_at	149224_at		143638_at
											154451_at									155118_at		149963_at							149719_at										151287_at	150181_at				154688_at	147042_at	144516_at		149229_at
											153902_at									145570_at		141531_at							149734_at										149159_at	153303_at				148635_at	143276_at	150514_at		148138_at
											153051_at									150007_at		152862_at							149735_at										152688_at	141633_at				154849_at	148907_at	152780_at		141645_at
											144863_at									145681_at		147544_at							149743_at										153453_at	152259_at				153381_at	148945_at	144701_at		141653_at
											153060_at									143012_at									149745_at										154887_at	153352_at				143004_at	148381_r_at	151919_at		152733_at
											154803_at									151962_at									149759_at										153125_at	154620_at				154699_at	151631_at	151031_at		151371_at
											153275_at									152138_at									149783_at										150618_at	142687_at				154198_at	141324_at	154669_at		142635_at
											153915_at									142978_at									149784_at										142050_at	150190_at				154802_at	154149_at	152725_at		142293_at
											154772_at									142699_at									149804_at										148154_at	143904_at				142782_s_at	144143_at	144443_at		143130_at
											154325_at									145484_at									149807_at										149013_at	150831_at				145493_at	144630_s_at	143970_at		151783_at
											154652_at									152165_at									149810_at										154912_at	154349_at				155139_at	155054_at	143605_at		141442_at
											153718_at									149210_at									149821_at										154830_at	143500_at				154544_at	143627_at	145091_at		142754_at
											154452_at									152520_at									149822_at										154798_at	152829_at				149106_at	153019_at	152215_at		141908_at
											152386_at									141440_at									149838_at										141446_at	154993_at				143843_at	144105_at	146526_at		151194_r_at
											143735_at									153097_at									149847_at										148957_at	153050_at				152513_at	141276_at	152120_at		150072_at
											152397_at									152681_at									149866_at										143757_at	143898_at				141322_at	145954_at	153266_at		150467_at
											141593_at									143175_at									149872_at										154300_at	150045_at				144846_at	145482_at	149106_at		153781_at
											141585_at									143203_at									149878_at										147793_at	155132_at				152160_at	146679_at	142661_at		153490_at
											141303_at									155147_at									149885_at										151565_at	150522_at				152473_at	149761_at	149546_at		150779_at
											143440_at									144739_at									149887_at										154409_at	147317_at				151041_at	152544_at	155101_at		151960_at
											151641_at									154730_at									149954_at										143898_at					155049_at	149794_at	152597_at		145728_at
											151733_at									152466_at									149969_at										151800_at					154468_at	146896_at	141712_at		151647_at
											142333_at									153384_at									149971_at										150045_at					149914_at	150056_at	154654_at		154506_at
											142965_at									150703_at									149980_at										142139_at					154322_at	152800_at	152709_at		154479_at
											143299_at									152981_at									149998_at										142351_at					153360_at	153712_at	149992_at		149044_at
											150433_at									143184_at									150034_at										150417_at					154428_at	146350_s_at	146997_at		150710_at
											143227_at									145778_at									150065_at										153766_at					151215_at	148360_at	154990_at		144040_at
											141444_at									154962_at									150069_at										148461_at					141600_at	141691_at	147984_at		143221_at
											153777_at									152341_at									150085_at										143876_at					149949_at	144539_at	148550_at		142513_at
											141248_at									152286_at									150093_at										152577_at					150576_at	143593_at	146084_at		141252_at
											151656_at									147670_at									150096_at										143618_at					155159_at	145680_at	153957_at		152705_at
											151654_r_at									150313_at									150104_at										145897_at					152484_at	145851_r_at	146664_at		142234_at
											153881_at									144808_at									150114_at										141594_at					142967_at	154751_at	146642_at		147882_at
											143343_i_at									143005_at									150115_at										141480_at					152048_at	149546_at	154832_at		153235_at
											153083_at									141995_at									150149_at										147594_at					153256_at	142510_at	144973_at		142171_at
											152891_at									144232_at									150151_at										144034_at					154011_at	143605_at	150561_at		151111_at
											152897_at									143905_at									150165_at										143981_at					152335_at	141509_at	143271_at		149107_at
											147430_at									149344_at									150167_at										155132_at					153866_at	141233_at	155097_at		154191_at
											154471_at									151901_at									150176_at										149070_at					151548_at	142891_at	141757_at		152417_at
											151566_at									152776_at									150183_at										148444_at					141576_at	154195_at	154414_at		142725_at
											152212_at									148774_at									150185_at										149187_at					145492_at	154827_at	154169_at		151988_at
											144109_at									145612_at									150187_at										153406_at					146057_at	152581_at	150865_at		151806_at
											154526_at									146192_at									150204_at										147411_at					146649_at	147280_at	147292_at		150795_at
											144242_at									143554_at									150213_at										143344_r_at					151662_s_at	142182_s_at	148996_at		152842_at
											142831_at									152239_at									150225_at										154452_at					143573_at	152848_at	145075_at		141587_at
											142271_at									154870_at									150234_at										149402_at					147435_at	146882_at	152525_at		148085_at
											152491_at									154935_at									150245_at										154688_at					146004_at	145205_at	146820_at		151933_at
											148900_at									153660_at									150246_at										152004_at					152393_at	154070_at	153309_at		152616_at
											149710_r_at									143578_at									150251_at										141342_at					152588_at	151766_at	143593_at		153025_at
											142192_at									143903_at									150256_at										145968_at					155054_at	154990_at	154869_at		148620_at
											150334_at									142664_at									150264_at										146006_at					153958_at	144416_at	141617_at		151125_at
											153740_at									148165_at									150271_at										153086_at					143343_i_at	151811_at	146575_at		144459_at
											153435_at									148500_at									150274_at										148492_at					152022_at	148302_at	151753_r_at		148775_at
											150789_at									151896_at									150275_at										152278_at					154902_at	147195_at	149929_at		148205_at
											155026_at									152839_at									150284_at										141329_at					149770_at	153139_at	145482_at		150914_at
											154786_at									152512_at									150288_at										141440_at					151677_at	152114_at	141401_at		151904_at
											153760_at									143632_at									150311_at										150522_at					153003_at	148228_at	152513_at		147675_at
											152155_at									151898_at									150322_at										152929_at					143362_at	152557_at	154277_at		152979_at
											155048_at									144068_at									150329_at										146296_at					153364_at	153096_at	150970_at		152801_at
											152628_at									151166_i_at									150333_at										152813_at					152016_at	153116_at	152720_at		144240_at
											142820_at									153863_at									150361_at										150344_at					142176_at	142176_at	152027_at		144530_at
											141726_at									146918_at									150363_at										142122_at					144613_at	145455_at	151472_at		147643_at
											151806_at									141353_at									150392_at										144020_at					149250_at	152756_at	141440_at		154168_at
											152935_at									152672_at									150412_at										147119_at					148450_at	144250_at	152225_at		146615_at
											153072_at									141723_at									150416_at										148400_at					142293_at	152754_at	147059_s_at		153998_at
											150606_at									153646_at									150439_at										150080_at					153797_at	147105_at	153522_at		141717_at
											153702_at									151791_at									150443_at										150361_at					153276_at	154011_at	150818_at		151021_at
											143105_at									149918_at									150451_at										147317_at					151449_at	152321_at	144525_at		144694_at
											141805_at									151863_at									150452_at										147458_at					146154_at	153957_at	141355_at		153778_at
											154076_at									145732_at									150459_at										144167_at					152448_at	141444_at	146091_at		152094_at
											153933_at									153881_at									150463_at										149779_at					141581_at	146669_at	147321_at		142577_at
											142755_s_at									152988_at									150465_at										143035_at					142080_at	155126_at	149076_at		143244_at
											142749_at									142987_at									150468_at										145455_at					152455_at	151881_at	152082_at		145114_at
											152913_at									145680_at									150472_at										152538_at					153470_at	142694_at	154387_at		151100_at
											153347_at									153623_at									150502_at										155027_at					151978_at	151471_at	153500_at		147739_at
											143528_at									142965_at									150518_at										147280_at					152133_at	153205_at	154011_at		146598_at
											153380_at									147078_at									150522_at										148134_at					154869_at	143861_at	145455_at		146775_at
											154486_at									150585_at									150523_at										151709_r_at					148035_at	143416_at	153166_at		154876_at
											154199_at									150374_at									150574_at										149862_at					152905_at	149949_at	147728_at		152382_at
											148869_at									145534_at									150580_at										145299_at					153539_at	154939_at	146991_at		149544_at
											151493_at									143080_at									150584_at										152410_at					142162_at	145695_at	150203_at		150200_at
											147060_at									150578_at									150608_at										153274_at					153988_at		141322_at		153609_at
											152271_at									152098_at									150611_at										147948_at					151788_at		142165_at		149879_at
											153052_at									152714_at									150616_at										141928_at					151507_at		151232_at		148869_at
											148872_at									155133_at									150619_at										142192_at					153436_at		143358_at		141394_at
											152973_at									153857_at									150639_at										152234_at					143896_at		146018_at		151787_at
											152681_at									152101_at									150650_at										152386_at					143777_at		143355_at		152396_at
											151622_at									154600_at									150651_at										152932_at					150020_at		153972_at		153376_at
											143184_at									148180_at									150657_at										146795_at					144014_at		149976_at		142324_at
											143199_at									151884_at									150669_r_at										149528_at					155091_at		154091_at		152012_at
											151168_at									152085_at									150687_at										146960_at					151061_at		144703_at		152189_at
											152873_at									153114_at									150698_at										151618_at					144338_at		148497_at		146704_at
											143597_at									147343_at									150702_at										151606_at					146526_at		154998_at		153014_at
											151926_at									154167_at									150703_at															145103_at		143739_at		147228_at
											153838_at									150072_at									150713_at															141351_at		152548_at		141393_at
											155113_at									150291_at									150724_at															143537_at		150292_at		142643_at
											144181_at									154799_at									150737_at															143406_at		153763_at		146380_at
											141470_at									150290_at									150754_at															151364_at		143300_at		144736_at
											142793_at									153407_at									150783_at															141324_at		153797_at		145984_at
											142162_at									142309_at									150792_at															151839_at		144281_at		150243_at
											143808_at									148563_at									150794_at															142687_at		150759_at		154929_at
											153369_at									150296_at									150801_at															144878_at		154661_at		152224_at
											149083_at									154442_at									150803_at															153995_at		141430_at		154095_at
											141326_at									144252_at									150825_at															141226_at		151723_at		151741_at
											142253_at									151721_at									150826_at															146926_at		143866_at		151209_at
											143945_at									AFFX-Dros-GAPDH_3_at									150831_at															149979_at		152673_at		146325_at
											148906_s_at									145105_at									150839_at															143547_at		146486_at		147315_at
											143962_at									141318_at									150849_at															152848_at		152503_at		152780_at
											151763_at									145938_at									150861_at															153747_at		141600_at		142409_at
											148052_at									151035_at									150868_at															150324_at		152074_at		154850_at
											151484_i_at									146274_at									150876_at															154111_at		154644_at		144194_at
											143507_at									149898_at									150893_f_at															153972_at		141301_at		153114_at
											153867_at									147358_at									150912_at															152028_at		144105_at		150945_at
											145237_at									147514_at									150913_at															143574_at		152281_at		150572_at
											152618_at									153064_at									150914_at															152413_at		146753_at		146190_at
											154806_at									143811_at									150945_at															142087_at		153963_at		155013_at
											141770_at									151833_at									150949_at															149305_at		141792_at		146529_at
											152839_at									145098_at									150950_at															146181_at		155012_at		149418_at
											153658_at									154309_at									150980_at															151668_r_at		154674_at		150696_at
											143086_at									152768_at									151014_at															147940_at		150266_at		143276_at
											153508_at									142986_at									151019_at															152577_at		154070_at		152150_at
											141522_at									154002_at									151024_at															152754_at		150706_at		153848_at
											152181_at									152202_at									151041_at															146869_at		142091_at		150661_at
											150308_at									143195_at									151045_at															152613_at		141682_at		141695_at
											153474_at									142560_at									151063_at															142657_at		149047_s_at		151315_at
											143546_at									151641_at									151087_at															148472_at		142969_at		150754_at
											142139_at									142754_at									151114_at															151306_at		153373_at		141647_at
											151571_at									147337_at									151129_at															141423_at		141502_at		154382_at
											152957_at									153854_at									151137_r_at															146820_at		152217_at		144864_at
											152506_at									149754_at									151150_at															152078_at		146124_at		144139_at
											150865_at									145426_at									151157_at															154161_at		146892_at		146779_at
											142677_s_at									150857_at									151162_at															145531_at		151408_at		151283_s_at
											150121_at									145810_at									151170_at															143742_at		153168_at		149210_at
											143317_at									153432_at									151180_at															153613_at		154195_at		154128_at
											149898_at									148669_at									151196_r_at															154255_at		143985_at		152674_at
											143134_at									152024_at									151198_at															148497_at		153360_at		152161_at
											152931_at									142169_at									151202_at															152981_at		151999_at		152832_at
											142558_s_at									154878_at									151203_at															147962_at		154536_at		151752_s_at
											143276_at									153297_at									151213_f_at															142257_at		142390_at		147613_at
											149870_at									146615_at									151222_at															145362_at		154186_at		152796_at
											153987_at									141832_at									151287_at															147534_at		147262_at		150787_at
											151225_at									152798_at									151291_at															150046_at		141217_at		150835_at
											143588_at									143557_at									151311_at															154078_at		154934_at		154109_at
											154297_at									148842_at									151319_at															152359_at		152933_at		153217_at
											149766_at									152381_at									151329_f_at															152917_at		141598_at		141661_at
											151668_r_at									141732_at									151336_at															145230_at		152766_at		153580_at
											154883_at									150742_at									151339_at															145075_at		141280_at		146214_at
											152691_at									143638_at									151358_at															142756_at		142229_at		142721_at
											153724_at									149913_at									151364_at															153671_at		142781_at		141851_at
											147210_at									147516_at									151367_at															151264_at		154589_at		151640_at
											146826_at									149812_at									151374_at															147038_at		145492_at		152298_at
											143733_at									152203_at									151399_at															144806_at		148486_at		154817_at
											152092_at									142745_at									151423_at															153660_at		151953_at		151370_at
											153477_at									150541_at									151425_at															142781_at		143025_at		152555_at
											152329_at									144034_at									151429_at															153820_at		154303_at		149568_at
											148564_at									144210_at									151441_at															154302_at		148912_at		154431_at
											143809_at									148072_at									151448_at															141276_at		153303_at		148932_at
											151214_at									149042_at									151461_r_at															154807_at		147004_at		143743_at
											145546_i_at									143092_at									151515_at															153168_at		142233_at		142277_at
											154603_at									147943_at									151530_i_at															148034_at		152484_at		142394_at
											153432_at									148637_at									151545_at															143422_at		154607_at		149778_at
											151922_at									153014_at									151548_at															155048_at		143847_at		141763_at
											152950_at									149585_at									151562_at															152217_at		143568_at		152320_at
											142296_at									152238_at									151583_s_at															154593_at		145000_at		151166_i_at
											141541_at									154285_at									151659_at															149095_at		145786_at		152103_at
											149243_at									142258_at									151672_at															154726_at		154523_at		152119_at
											145236_at									152552_at									151673_s_at															142091_at		153293_at		142602_at
											148581_at									142256_at									151690_at															154534_at		141646_at		153011_at
											152429_at									145229_at									151708_s_at															152907_at		151222_at		146444_at
											146793_at									154713_at									151730_at															146816_at		147191_at		150330_at
											152575_at									152712_at									151780_at															149518_at		148479_at		151106_i_at
											152191_at									149496_at									151970_at															143822_at		151841_at		152588_at
											152021_at									149870_at									151979_at															155144_at		152063_at		147708_at
											146184_at									154389_at									152038_at															144220_at		148123_at		152330_at
											144146_at									146710_at									152042_at															146711_at		154198_at		143866_at
											141268_at									144640_at									152044_at															147879_at		150856_at		152424_at
											149722_at									143569_at									152090_at															153373_at		151418_at		142070_at
											152916_at									151657_at									152100_at															151222_at		153976_at		154050_at
											152301_at									149107_at									152129_at															150602_at		148360_at		147917_at
											151992_at									AFFX-Dros-GAPDH_5_at									152130_at															154495_at		152335_at		152872_at
											155054_at									142735_at									152133_at															146274_at		151771_at		155054_at
											142746_at									153717_at									152166_at															152325_at		153494_at		147884_at
											151326_at									150582_at									152175_at															145202_at		152263_at		142497_at
											143606_at									148942_at									152179_at															147112_at		143637_at		144521_at
											145612_at									145194_at									152218_at															154552_at		146758_at		155133_at
											152655_at									154175_at									152225_at															150375_at		143486_at		149157_at
											154683_at									152148_at									152228_at															147191_at		141915_at		153232_at
											143468_at									154891_at									152237_at															150567_at		151231_at		142257_at
											148567_at									153883_at									152265_at															153794_at		147112_at		154114_at
											148433_at									150426_at									152269_at															154653_at		142891_at		155106_at
											153937_at									144414_at									152292_at															155126_at		147488_at		143639_at
											145570_at									145340_at									152306_at															148945_at		147940_at		152413_at
											154263_at									154496_at									152361_at															141508_at		151606_at		153463_at
											141311_at									153523_at									152388_at															150561_at		142546_at		151730_at
											152726_at									146468_at									152470_at															142600_at		152086_at		152322_at
											146532_at									153003_at									152521_at															146605_at		151548_at		150276_at
											151539_at									146650_at									152529_at															142351_at		150602_at		146949_at
											143383_at									143163_at									152532_at															141778_at		142836_at		151605_at
											146479_at									143861_at									152535_at															153113_at		145414_at		142994_at
											153486_at									150696_at									152584_at															143970_at		152721_at		151812_at
											149585_at									143500_at									152622_at															143251_at		145865_at		152481_at
											151665_at									153474_at									152645_at															145805_at		150567_at		143580_at
											152753_at									144039_at									152646_at															151723_at		142293_at		142603_at
											152889_at									148904_s_at									152711_at															153293_at		153815_at		148041_at
											143485_at									152758_at									152736_at															141811_at		152016_at		153944_at
											141516_at									152021_at									152785_at															149592_at		150817_at		144970_at
											152755_at									148228_at									152804_at															143485_at		153880_at		151877_at
											154731_at									147419_at									152896_at															152405_at		149053_at		153255_at
											149107_at									141794_at									152951_at															147591_at		148691_at		151561_at
											153887_at									146961_at									152954_at															147485_at		145635_at		154952_at
											152017_at									143446_at									152996_at															148587_at		143313_at		147728_at
											146149_at									141574_at									152997_at															144143_at		141583_at		144037_at
											151849_at									144814_at									153170_at															153815_at		151772_at		143040_at
											146073_at									142654_at									153273_at															141841_at		152581_at		152299_at
											152128_at									143131_at									153337_at															142064_at		147866_at		153403_at
											145744_at									142127_at									153402_at															152797_at		152350_at		145721_at
											142736_s_at									151790_at									153451_at															144250_at		147608_at		149632_at
											142614_at									151740_at									153528_at															154565_at		145422_at		147172_at
											151601_at									150395_at									153571_at															154149_at		151264_at		141601_at
											149832_at									147396_at									153611_at															153344_at		144846_at		154580_at
											150778_at									142132_at									153721_at															148228_at		141468_at		151514_at
											142582_at									147132_at									153803_at															143900_at		144572_at		147174_at
											143127_at									141825_at									153826_at															153535_at		150377_at		145218_at
											153274_at									145477_at									153928_at															152373_at		143004_at		152226_at
											142257_at									154535_at									153969_at															148007_at		151788_at		144218_at
											151863_at									146664_at									154028_at															151811_at		152451_at		151305_at
											151541_s_at									144017_at									154066_at															142472_at		143251_at		154534_at
											154531_at									149739_at									154067_at															145954_at		148256_at		153777_at
											143875_at									154187_at									154138_at															151850_at		145290_at		153687_at
											142169_at									153428_at									154140_at															146946_s_at		154213_at		143732_at
											147436_at									141598_at									154170_at															153179_at		152442_at		152421_at
											143896_at									143621_at									154270_at															144266_at		143231_at		150112_at
											155122_at									155143_at									154291_at															143501_at		141333_at		152046_at
											152597_at									149121_at									154368_at															150403_at		152603_at		152267_at
											151714_at									153693_at									154495_at															151771_at		144118_at		154603_at
											143706_at									153060_at									154548_at															152390_at		149967_at		148828_at
											141790_at									153093_at									154577_at															146100_at		153154_at		145645_at
											151350_at									151221_at									154582_at															143551_at		152051_at		148012_at
											148675_at									147423_at									154596_at															143214_at		155154_at		142576_at
											148108_at									154116_at									154599_at															143568_at		153045_at		145597_at
											154175_at									155049_at									154723_at															154939_at		146012_at		151555_at
											153375_at									150598_at									154779_at															149322_at		145119_at		144407_at
											145143_at									143839_at									154792_at															143276_at		152957_at		142895_at
											153609_at									142582_at									154866_at															150753_at		154534_at		151956_at
											154962_at									147084_at									154966_at															142592_at		149090_at		150063_at
											144328_at									144724_at									155062_at															146628_at		150297_at		152857_at
											142982_at									147277_at									155078_at															148479_at		151790_at		152898_at
											152641_at									154798_at									155107_at															150488_at		154882_at		149220_at
											150966_at									148869_at									155128_at															154206_at		152968_at		143195_at
											152157_at									151432_at									143703_at															142395_at		150805_at		151594_at
											151409_at									151787_at									142026_at															154669_at		151800_at		142928_at
											154467_at									143227_at									145224_at															149237_at		145955_at		144650_at
											151686_s_at									143606_at									144580_at															150514_at		142843_at		145131_at
											143971_at									154191_at									143514_s_at															145546_i_at		142452_at		152697_at
											153154_at									151335_at									150343_at															145635_at		148098_at		143135_at
											151854_at									154261_at									151365_at															150093_at		144859_at		145932_at
											141899_at									145472_at									154933_at															147337_at		151281_r_at		142638_at
											150272_at									152838_at									149157_at															146149_at		146100_at		143333_at
											142694_at									148005_at									150540_at															148073_at		144247_at		146664_at
											152893_at									151486_at									147111_at															150865_at		154149_at		154021_at
											152904_at									151998_at									146634_at															147345_at		142693_at		146100_at
											151932_at									153254_at									152697_at															146167_at		154660_at		150629_at
											150989_at									142171_at									148742_at															143365_at		144293_at		145095_at
											153084_at									150835_at									153946_at															154714_at		155091_at		141665_at
											142626_at									149403_at									146521_at															143594_at		152065_at		154551_at
											141762_at									146012_at									149579_at															149716_at		141233_at		144198_at
											154724_at									151596_s_at									149108_at															141697_at		148629_at		146278_at
											141644_at									151110_at									151302_at															150256_at		145481_at		146062_at
											145695_at									148598_at									146047_at															144779_at		149890_at		142532_at
											146877_at									145503_at									144687_at															141479_at		148135_at		144275_at
											152018_at									145206_at									143707_at															151499_at		143777_at		153521_at
											144770_at									145379_at									153173_at															142415_at		143933_at		144352_at
											146666_at									142427_at									149732_at															145637_at		144521_at		149812_at
											144151_at									146583_at									150542_at															154861_at		151956_at		142866_at
											152799_at									147494_at									154457_at															146765_at		153320_at		149628_at
											152230_at									153303_at									150635_at															143439_at		151341_at		146133_at
											142899_at									145034_at									154313_at															144660_at		149334_at		154586_at
											151469_i_at									145257_at									146345_at															152178_at		152770_at		149136_at
											150437_at									154143_at									146701_at															153545_at		154834_at		143781_at
											152821_at									152227_at									149292_at															153392_at		141767_at		150244_at
											145851_r_at									144647_at									144116_at															141468_at		154144_at		141515_at
											142592_at									151662_s_at									142968_at															147140_at		149136_at		146699_at
											151953_at									154379_at									152841_at															153351_at		154902_at		141546_at
											149715_at									AFFX-BioB-5_at									148899_at															145119_at		142338_at		152813_at
											146181_at									148243_at									153744_at															145100_at		149817_at		141298_at
											153489_at									148752_at									149296_at															154379_at		150520_at		147502_at
											153254_at									150384_at									150331_at															153116_at		142422_at		152633_at
											153027_at									142895_at									151491_at															149767_at		152907_at		151861_at
											143861_at									152305_at									150164_at															141879_at		148407_at		145519_at
											151448_at									152423_at									148143_at															148612_at		151411_at		147597_at
											143361_at									146903_at									141397_at															150856_at		151775_at		142508_at
											146022_at									152118_at									143944_at															146279_at		153782_at		149038_at
											154870_at									152324_at									146210_at															151681_at		149518_at		151057_at
											142167_at									150927_at									148078_at															148927_at		152526_at		141244_at
											144209_at									153906_at									151492_at															142843_at		151990_at		146000_at
											145730_at									148761_at									151885_at															152699_at		153245_at		142545_at
											153391_at									153067_at									145378_at															148438_at		143616_at		144167_at
											152112_at									147556_at									141328_at															142724_at		155042_at		152930_at
											141479_at									143412_at									146473_at															151804_at		144470_r_at		144228_at
											145977_at									146907_at									150300_at															146120_at		151061_at		150060_at
											152051_at									145058_at									147243_at															141726_at		154434_at		154386_at
											149795_at									154551_at									143273_at															144963_at		146752_at		141798_at
											153426_at									154323_at									142168_at															142408_at		153914_at		146167_at
											151278_r_at									148720_at									146244_at															151473_i_at		152166_at		147368_at
											153448_at									152962_at									152484_at															152909_at		155144_at		143355_at
											153250_at									151875_at									144417_at															144024_at		151751_at		142879_at
											151794_at									143837_at									145445_at															145229_at		152699_at		155025_at
											141512_at									150531_at									149880_at															149783_at		147559_at		141680_at
											150983_at									144899_at									152165_at															149109_at		143461_at		145979_at
											144878_at									146455_at									148750_at															153916_at		148381_r_at		143403_at
											154676_at									142479_at									149748_at															142924_at		143245_at		143131_at
											152172_at									152155_at									147972_at															153963_at		147238_at		153865_at
											153680_at									144770_at									146228_at															141280_at		149237_at		150542_at
											154031_at									153842_at									151346_at															146069_at		144048_at		144336_at
											141486_at									144742_at									142828_at															154731_at		149607_at		152609_at
											151735_at									145830_at									150166_at															141381_at		143247_at		149003_at
											147690_at									152860_at									141908_at															142165_at		144835_at		151957_at
											143627_at									150222_at									144848_at															150643_at		142408_at		151837_at
											152150_at									143832_at									150453_at															153999_at		147693_at		152727_at
											145547_r_at									141482_at									149091_at															142678_at		141342_at		145149_at
											151903_at									150200_at									150447_at															150225_at		153074_at		151914_at
											152637_at									145128_i_at									146883_at															155090_at		148535_at		141263_at
											150655_at									146978_s_at									148905_r_at															144313_at		154916_at		147153_at
											153227_at									153423_at									149788_at															145803_at		151804_at		151932_at
											150143_at									151719_s_at									149834_at															151919_at		150059_at		143967_at
											143406_at									150719_at									152515_at															142186_at		148469_at		142190_at
											144073_at									154258_at									153780_at															153938_at		147140_at		146826_at
											151556_s_at									154491_at									143799_at															152526_at		154827_at		151568_at
											151432_at									143761_at									145234_at															141342_at		152457_at		152303_at
											143942_at									151422_at									145861_at															147177_at		141431_at		141621_at
											143554_at									141796_at									147052_at															144525_at		147977_at		141787_at
											153824_at									154958_at									155068_at															143203_at		144350_at		142123_at
											143737_at									147202_at									144772_at															144007_at		144669_at		151977_at
											153797_at									146699_at									144325_at															154472_at		154246_at		148877_at
											145728_at									147554_at									152648_at															141639_at		141461_at		144039_at
											141732_at									147882_at									149347_at															147238_at		144559_at		142127_at
											153317_at									152320_at									145951_at															148469_at		154688_at		154154_at
											154513_at									141601_at									141416_at															141431_at		153096_at		142714_at
											153423_at									141328_at									152709_at															144137_at		154699_at		146309_at
											153238_at									152315_at									148404_at															154133_at		AFFX-Dros-GAPDH_M_at		AFFX-Dros-18S_rRNA_5_at
											152616_at									148205_at									151437_at															144072_at		143864_at		150812_at
											151612_at									149119_at									150385_at															146896_at		153747_at		152466_at
											151602_at									149419_at									150668_i_at															152350_at		145871_at		147544_at
											151568_at									144352_at									147669_at															153882_at		153504_at		150969_at
											146507_at									145149_at									144069_at															152356_at		150495_at		154036_at
											152240_at									144101_at									152566_at															149384_at		145103_at		146597_at
											154612_at									148564_at									144225_at															152544_at		147530_at		142258_at
											153927_at									154850_at									149415_at															147771_at		146140_at		154161_at
											148965_at									147615_at									142419_at															151111_at		151740_at		149528_at
											144843_at									149630_at									150142_at															148098_at		144244_at		149650_at
											150676_at									148101_at									145081_i_at															142295_at		147517_at		146335_at
											141389_at									144266_at									147646_at															143593_at		143365_at		154123_at
											152412_at									141206_at									141365_at															154660_at		152616_at		142996_at
											151300_at									153848_at									146590_s_at															145559_at		154293_at		152351_at
											143448_at									151957_at									144205_at															143933_at		145597_at		146764_at
											152929_at									144191_at									152476_at															144704_at		144852_at		144074_at
											152134_at									148326_at									151732_at															146091_at		149516_at		150922_at
											152211_at									152705_at									153091_at															150297_at		152444_at		151509_at
											146159_at									142296_at									148646_at															154069_at		154802_at		151991_at
											145327_s_at									142263_at									148417_at															148919_at		152094_at		148131_at
											154398_at									152543_at									141593_at															146808_at		143912_at		151186_at
											151991_at									148819_at									143872_at															150043_at		145850_i_at		153882_at
											146182_at									143132_at									153603_at															147795_at		141358_at		141790_at
											153955_at									144941_at									148638_at															143231_at		153828_at		154591_at
											154419_at									141929_at									143970_at															146113_at		153003_at		153635_at
											141381_at									147765_at									143086_at															147714_at		152981_at		148351_at
											141584_at									154301_at									144713_at															145664_at		152729_at		143115_at
											154251_at									153452_at									143127_at															146764_at		149742_at		152284_at
											152078_at									148783_at									144739_at															151961_at		152028_at		142413_at
											146830_s_at									143786_at									146126_at															146124_at		146815_at		145225_at
											155116_at									141512_at									150678_at															151751_at		146592_at		143302_at
											142254_at									154945_at									142271_at															150920_at		149794_at		142977_at
											146525_at									152950_at									143854_at															146486_at		145897_at		148546_at
											150984_at									151771_at									149778_at															154607_at		152392_at		147694_at
											154873_at									153450_at									151370_at															151989_at		143147_at		153600_at
											155052_at									142996_at									149533_at															149813_at		151473_i_at		154381_at
											151314_r_at									152842_at									143869_at															148750_at		146743_at		154545_at
											154635_at									151568_at									154935_at															152756_at		154861_at		154818_at
											142905_at									150759_at									143667_at															151506_at		144522_at		143390_at
											145047_at									145378_at									151896_at															154158_at		152909_at		152283_at
											154102_at									142886_at									144174_at															153337_at		146168_at		144350_at
											155125_at									144870_at									154207_at															143440_at		141650_at		153544_at
											153738_at									151626_at									149662_at															143213_at		145520_at		144082_at
											151988_at									151102_at									153545_at															141323_at		146081_at		144005_at
											150039_s_at									151992_at									141658_at															152055_at		154069_at		154495_at
											AFFX-Dros-eIF-4a_M_at									147793_at									152672_at															143767_r_at		143551_at		153854_at
											144589_at									146011_at									146746_at															147866_at		152913_at		141912_at
											142000_at									142641_at									142154_at															142899_at		153332_at		146102_at
											144211_at									152599_at									143424_at															142612_at		154059_at		154660_at
											143446_at									154534_at									154889_at															151790_at		142624_at		145168_at
											154479_at									154027_at									151660_at															153828_at		142972_at		152066_at
											152417_at									151096_i_at									143475_at															150949_at		142484_at		145531_at
											155138_at									151582_r_at									148645_at															154387_at		141744_at		148103_at
											147879_at									150895_at									144016_at															152609_at		141841_at		149617_at
											148944_at									143374_at									145552_at															148540_at		149673_at		153699_at
											147589_at									143411_at									148732_at															148209_at		152078_at		142035_at
											152335_at									141745_at									143606_at															142901_at		148635_at		150512_at
											152981_at									152180_at									142401_at															152727_at		146598_at		150079_at
											154157_at									146214_at									154408_at															153675_at		148631_at		145460_at
											155000_at									152657_at									154430_at															141713_at		146279_at		142554_at
											143104_at									143361_at									143387_at															145975_at		143410_at		143173_at
											148563_at									143115_at									152638_at															146617_at		141251_at		144404_at
											153498_at									147433_at									143389_f_at															154420_at		153197_at		154066_at
											154590_at									153817_at									145058_at															150304_at		152308_at		145326_s_at
											142176_at									152331_at									151093_at															146138_at		145756_at		148555_at
											147063_at									150367_at									154715_at															150039_s_at		154910_at		142109_at
											143580_at									142556_at									152112_at															146708_at		146066_at		147160_at
											146648_at									151759_s_at									152557_at															145258_at		151865_at		143134_at
											143198_at									145651_at									154498_at															154076_at		151932_at		153430_at
											151897_at									153563_at									152545_at															149761_at		154730_at		151802_at
											142846_at									152329_at									143875_at															152557_at		142425_at		145128_i_at
											142659_at									149481_at									154585_at															141583_at		151070_at		150902_at
											148963_at									154547_at									147747_at															151219_at		154057_at		150490_at
											144255_at									151878_at									152952_at															147134_at		142925_at		143352_at
											153229_at									142681_at									151771_at															151470_s_at				151336_at
											154192_at									149533_at									152047_at															153504_at				141448_at
											149335_at									153091_at									152087_at															143642_at				151208_at
											144686_at									146022_at									153346_at															149755_at				142654_at
											143940_at									154186_at									149419_at															153520_at				146262_at
											154444_at									154929_at									153002_at															146336_at				141301_at
											153112_at									142016_at									145564_at															142189_at				148174_at
											152796_at									154097_at									152224_at															143463_at				155035_at
											144389_at									143689_at									151278_r_at															144669_at				142505_at
											149469_at									152731_at									147209_at															153508_at				154116_at
											151667_s_at									144688_at									153366_at															146308_at				151736_at
											144851_at									153422_at									151617_s_at															151615_at				154415_at
											150824_at									153575_at									152595_at															153691_at				154886_at
											154849_at									153985_at									143912_at															146377_at				144536_at
											152664_at									149614_at									155095_at															152581_at				144342_at
											154630_at									154264_at									150709_at															142989_at				144869_at
											152308_at									152890_at									153871_at															145847_at				153337_at
											155020_at									154625_at									142677_s_at															142276_at				149953_at
											147195_at									150008_at									152343_at															151645_at				153966_at
											142291_at									145328_at									153959_at															152824_at				150039_s_at
											152678_at									147408_at									151892_at															145000_at				150483_at
											144685_at									144838_at									153614_at															142533_at				152935_at
											152069_at									148562_at									143162_at															147610_at				152626_at
											152421_at									145615_at									142915_at															144835_at				142150_at
											144729_at									153105_at									152780_at															147865_at				153049_at
											152418_at									141311_at									143973_at															154751_at				145615_at
											154430_at									149921_at									142977_at															145785_at				152797_at
											143893_at									142636_at									150577_at															146815_at				143888_at
											147918_at									143505_at									151272_at															145684_at				142782_s_at
											154029_at									142508_at									142438_at															152720_at				141204_at
											152057_at									149212_at									151870_at															154934_at				154790_at
											141296_at									143544_at									152681_at															148044_at				148110_i_at
											152621_at									147986_at									152818_at															150319_at				145779_at
											152589_at									152948_at									154241_at															151974_at				153159_at
											142612_at									144945_at									146351_i_at															149215_at				153272_at
											153389_at									152574_at									141237_at															153764_at				144117_at
											151682_at									151125_at									141983_at															141362_at				146426_at
											151451_at									153769_at									153581_at															153421_at				154160_at
											144032_at									152147_at									152315_at															154397_at				144942_at
											142699_at									153777_at									148787_at															147254_at				150712_at
											153428_at									146278_at									142736_s_at															147280_at				144688_at
											143012_at									154152_at									153006_at															146542_at				143777_at
											152139_at									144188_at									141738_at															153096_at				154925_at
											153182_at									149183_at									142664_at															151861_at				151838_at
											150585_at									154445_at									141801_at															154715_at				153509_at
											141441_at									154554_at									150585_at															150831_at				145403_at
											152409_at									141834_at									152544_at															151851_at				154731_at
											143130_at									144559_at									152628_at															149613_at				142480_at
											144699_at									153194_at									152517_at															155154_at				155143_at
											147293_at									153426_at									150736_at															144445_at				148230_at
											143559_at									144388_at									144701_at															153795_at				149487_at
											152462_at									154205_at									141450_at															144470_r_at				148894_at
											147388_at									151794_at									153696_at															151897_at				152831_at
											152118_at									143703_at									154451_at															147728_at				147991_at
											142172_at									150853_at									152815_at															154019_at				155080_at
											153373_at									154062_at									153565_at															153286_at				143022_at
											144306_at									142419_at									147356_at															146350_s_at				148414_at
											151793_at									147401_at									141522_at															147504_at				148048_at
											146477_at									144825_at									150125_at															146423_at				146530_at
											154927_at									154117_at									145183_at															142338_at				153907_at
											147552_at									151510_s_at									153188_at															151679_s_at				154896_at
											142892_at									152652_at									152494_at															146159_at				150697_at
											151264_at									149133_at									153081_at															154070_at				150040_at
											151800_at									153638_at									144963_at															142972_at				153157_at
											153386_at									147502_at									151476_at															143035_at				153297_at
											152254_at									154255_at									153382_at															154990_at				154775_at
											152403_at									142901_at									149100_at															149890_at				143634_at
											144250_at									149337_at									151227_f_at															145871_at				154694_at
											154055_at									152965_at									145729_at															153139_at				149228_at
											141759_at									141485_at									154329_at															151510_s_at				148898_at
											153365_at									152550_at									152396_at															142947_at				141744_at
											153618_at									142234_at									152138_at															151631_at				150514_at
											153003_at									152031_at									154009_at															150759_at				146558_at
											154064_at									153838_at									143557_at															152968_at				142206_s_at
											154127_at									144303_at									141745_at															142694_at				142286_at
											150374_at									151926_at									148186_at															154434_at				AFFX-YEL018w/_at
											144161_r_at									147141_at									153623_at															142562_at				152928_at
											151628_at									143454_at									152493_at															152700_at				149798_at
											148983_at									155122_at									152092_at															149500_at				142804_at
											154481_at									152888_at									141732_at															143199_at				153448_at
											152392_at									145707_at									147993_at															154661_at				153305_at
											141801_at									144937_at									145337_at															148302_at				142728_at
											148803_at									154065_at									153407_at															149992_at				141639_at
											145126_at									141655_at									147471_at															144281_at				145837_at
											151693_s_at									141680_at									152988_at															153334_at				151455_at
											149574_at									147042_at									152018_at															153446_at				142702_at
											153865_at									149756_at									151884_at															151933_at				144234_at
											152823_at									141664_at									151759_s_at															143985_at				145075_at
											153830_at									150424_at									150094_at															151038_at				154537_at
											153168_at									149316_at									152669_at															153285_at				141300_at
											143117_at									155033_at									151569_at															151390_at				144006_at
											152751_at									147739_at									143584_at															151620_at				143559_at
											142705_at									153305_at									146031_at															150056_at				151855_at
											153623_at									152195_at									150157_at															143616_at				154609_at
											145799_at									142163_s_at									145570_at															144094_at				144880_at
											144613_at									150055_at									149605_at															144226_at				149161_at
											141614_at									147254_at									149122_at															142439_at				153375_at
											151711_at									141272_at									141205_at															149880_at				141541_at
											154333_at									152986_at									153700_at															141445_at				141583_at
											151818_at									149699_at									141671_s_at															154030_at				148061_at
											150726_at									147911_at									154883_at															149960_at				153449_at
											151838_at									142542_at									154123_at															152065_at				149978_at
											146565_at									154202_at									153298_at															143958_at				149261_at
											149070_at									145523_at									152918_at															141749_at				152691_at
											150561_at									148108_at									152382_at															150970_at				145783_at
											151896_at									147210_at									152115_at															141744_at				146064_at
											152226_at									153277_at									153422_at															154247_at				142298_at
											154330_at									145644_at									151800_at															152616_at				151495_at
											150042_at									152733_at									146365_at															147543_at				152619_at
											151685_r_at									146185_at									146996_at															152228_at				144149_at
											153401_at									150498_at									143203_at															146826_at				144322_at
											152068_at									142637_at									142367_at															146550_at				143150_at
											144150_at									145326_s_at									152402_at															150193_at				145078_at
											146336_at									150982_at									153217_at															152166_at				153243_at
											152148_at									151528_at									143015_at															154877_at				155138_at
											154937_at									154121_at									153609_at															145765_at				155075_at
											141639_at									148985_at									145779_at															151956_at				149591_at
											141749_at									153281_at									141698_at															147063_at				141963_at
											142356_at									147507_s_at									142205_at															150706_at				145647_at
											151634_at									144760_at									154085_at															143912_at				154362_at
											143164_at									149718_at									153432_at															149759_at				153885_at
											154158_at									144908_at									151926_at															144011_at				143392_r_at
											143226_at									148428_at									154229_at															143175_at				144358_at
											141312_at									143598_at									143625_at															150425_at				147189_at
											153952_at									152260_at									154542_at															143962_at				148631_at
											147547_at									149088_at									141254_at															154771_at				145051_at
											154747_at									147609_at									147171_at															143685_at				153149_at
											153923_at									152082_at									152563_at															143125_at				143792_at
											141592_at									155150_at									143871_at															153010_at				142926_at
											143275_at									144037_at									147691_at															145500_at				147725_at
											142549_at									147805_at									148916_at															150746_at				148014_at
											152010_at									153235_at									147058_at															143364_at				150084_at
											151759_s_at									147693_at									144150_at															145978_at				151744_at
											154207_at									153998_at									152875_at															148005_at				153532_at
											145590_at									152518_at									154440_at															141218_at				147311_at
											152234_at									143866_at									141251_at															154018_at				154217_at
											144712_at									154050_at									145395_at															151635_s_at				147060_at
											142516_at									143477_at									143351_at															148704_at				143358_at
											145592_at									145075_at									151848_at															141502_at				153739_at
											153259_s_at									153421_at									151015_at															152766_at				154875_at
											145249_at									153425_at									145865_at															143410_at				149721_at
											143978_at									144882_at									154181_at															141514_at				141887_at
											141483_at									143940_at									146012_at															152140_at				152550_at
											142924_at									141983_at									154175_at															146892_at				142285_at
											153568_at									152352_at									142981_at															152035_at				153453_at
											147795_at									151323_at									152520_at															149165_at				148815_at
											146709_at									146132_at									146323_at															153090_at				154654_at
											141454_at									148955_at									151121_at															151928_at				150131_at
											149978_at									151960_at									141839_at															153190_at				144210_at
											152455_at									154876_at									149916_at															150634_at				154754_at
											144418_at									147691_at									149517_at															150791_at				147956_at
											146349_at									146280_at									150290_at															151770_at				144317_at
											152680_at									142172_at									142482_at															153500_at				152039_at
											150573_at									141590_at									147239_at															147074_at				154523_at
											144742_at									145134_at									146167_at															149144_at				147733_r_at
											143565_at									153232_at									144730_at															150134_at				147646_at
											146311_at									141740_at									142447_at															147192_at				146981_at
											149115_at									141749_at									149466_at															153332_at				142380_at
											154892_at									153580_at									152349_at															144201_at				149730_at
											143671_at									146442_at									151641_at															152816_at				145328_at
											145601_at									151018_at									149024_at															148367_at				147414_at
											144483_at									141908_at									142778_at															144501_at				154625_at
											153999_at									152168_at									151966_at															145590_at				146269_at
											151688_s_at									148110_i_at									153355_at															151740_at				141590_at
											146583_at									149538_at									153185_at															153047_at				149514_at
											143509_at									153786_at									149266_at															146532_at				154830_at
											143905_at									148610_at									153054_at															154687_at				143715_at
											151520_i_at									148354_at									151514_at															154589_at				145788_at
											143154_at									147694_at									153307_at															152281_at				146923_at
											152471_at									141766_at									151755_at															153040_at				154473_at
											143384_at									143319_at									152421_at															147462_at				153520_at
											145644_at									152119_at									151878_at															141712_at				153321_at
											153674_at									151744_at									143945_at															142333_at				153757_at
											143068_at									150284_at									151118_at															147693_at				141554_at
											141410_at									154158_at									147494_at															151079_at				154196_at
											154769_at									151002_at									141466_at															143486_at				148215_at
											143665_at									144067_at									147138_at															144181_at				143650_at
											146605_at									147678_at									147396_at															154128_at				141741_at
											152870_at									150148_at									141909_at															152864_at				142970_at
											150815_at									153832_at									151737_at															147530_at				143612_at
											145663_at									150465_at									152972_at															145259_at				155046_at
											151498_at									144869_at									147377_at															153458_at				155036_at
											154575_at									154760_at									143777_at															150928_at				144348_at
											144012_at									147967_at									152727_at															146992_at				153322_at
											152863_at									141342_at									141646_at															154872_at				151472_at
											152816_at									143799_at									153411_at															150897_at				143577_at
											143636_at									153212_at									148249_at															143216_at				154273_at
											142189_at									153037_at									143004_at															151992_at				145249_at
											148861_at									148967_at									151457_at															154252_at				142254_at
											143223_at									141999_at									146468_at															145865_at				153752_at
											146882_at									147297_at									146445_at															152321_at				141637_at
											145163_at									148353_at									143554_at															147824_at				154491_at
											153009_at									148401_at									149009_at															151380_at				155086_at
											150307_at									155157_at									146699_at															143416_at				151569_at
											152457_at									153186_at									153957_at															154868_at				155130_at
											151106_i_at									151406_at									145322_at															143888_at				147436_at
											141467_at									154960_at									149136_at															145194_at				148589_at
											154932_at									145187_at									141260_at															148135_at				143133_at
											146319_at									152857_at									150086_at															141501_at				142668_at
											153994_at									145586_at									144335_at															154303_at				147276_at
											153417_at									144690_at									152381_at															149086_at				143192_at
											143767_r_at									154775_at									146752_at															153847_at				145265_at
											148598_at									151263_at									146928_at															141220_at				153597_at
											153548_at									141404_at									143122_at															143382_at				154513_at
											146120_at									141573_at									149088_at															142804_at				147192_at
											148838_at									151803_at									143074_at															151471_at				149304_at
											143500_at									141331_at									153124_at															154414_at				142179_s_at
											151553_at									142351_at									146478_at															143198_at				144161_r_at
											150684_at									145652_at									147321_at															145695_at				151852_at
											149682_at									141851_at									152094_at															154057_at				145868_at
											153539_at									147597_at									141428_at															147521_at				150711_at
											141329_at									154260_at									152931_at															152630_at				142065_at
											151914_at									151210_at									147123_at															142229_at				143872_at
											148095_at									151829_at									154299_at															144244_at				150153_at
											153771_at									148926_at									151902_at															142547_at				148985_at
											142190_at									149418_at									152155_at															148656_at				147651_at
											154543_at									148934_at									141403_at															153839_at				153680_at
											142087_at									143260_at									152950_at															142356_at				154702_at
											152849_at									150936_at									144566_at															150414_at				145257_at
											152933_at									148898_at									153279_at															146081_at				148468_at
											148577_at									144544_at									145644_at															154282_at				143031_at
											146038_at									147060_at									154660_at															151841_at				142002_at
											151945_at									147064_at									149881_at															145955_at				149192_at
											141717_at									143639_at									144675_at															142805_at				150425_at
											149069_at									154989_at									150992_at															144009_at				144949_at
											151084_at									142516_at									151474_s_at															141268_at				151083_at
											152193_at									141381_at									142875_at															147207_at				147390_at
											151157_at									153904_at									147161_at															151107_r_at				145580_at
											146639_at									151509_at									150260_at															152416_at				154346_at
											151996_at									152323_at									146765_at															145821_at				144638_at
											147490_at									147708_at									154446_at															145904_at				141721_at
											152815_at									150643_at									150384_at															152874_at				144654_at
											146021_at									152796_at									147444_at															153921_at				154851_at
											152665_at									142394_at									144842_at															152721_at				154102_at
											146282_at									141237_at									145277_at															152932_at				144561_at
											143233_at									148676_at									151418_at															147292_at				143636_at
											143074_at									146004_at									143003_at															148662_at				141543_at
											147139_at									143737_at									142380_at															154321_at				154584_at
											143129_at									148570_at									144113_at															145756_at				149258_at
											151717_s_at									150449_at									151521_r_at															151267_at				149630_at
											154232_at									142848_at									144595_at															146743_at				148013_at
											153136_at									152471_at									152041_at															150422_at				145215_at
											143364_at									144350_at									150556_at															144814_at				154052_at
											154132_at									145164_at									142978_at															147055_at				153295_at
											153491_at									153898_at									152620_at															142624_at				146787_at
											143829_at									153683_at									144160_i_at															152206_at				142133_at
											141621_at									141317_at									145538_at															145129_r_at				148774_at
											143169_at									144228_at									154128_at															144771_at				145381_at
											143879_at									146954_at									154315_at															146018_at				144258_at
											144245_at									145208_at									153497_at															149132_at				153043_at
											144739_at									154289_at									141941_at															145349_at				143586_at
											152969_at									146991_at									153465_at															143920_at				144599_at
											146167_at									151602_at									155084_at															152620_at				144101_at
											145559_at									141503_at									149261_at															142425_at				151500_at
											141971_at									152589_at									148572_at															146180_at				147899_at
											143672_at									151663_at									152714_at															149136_at				154354_at
											153363_at									152189_at									151714_at															142337_at				150321_at
											147421_at									143111_at									153426_at															146669_at				141527_at
											151651_at									149730_at									151001_at															141269_at				145642_at
											142967_at									152086_at									150230_at															154579_at				148072_at
											144194_at									150228_at									143833_at															152791_at				152503_at
											149084_at									149888_at									141414_at															154918_at				151727_s_at
											152227_at									143040_at									152800_at															146788_at				141923_at
											152110_at									154431_at									150569_at															153016_r_at				146930_at
											150830_at									149662_at									146870_at															142767_at				148528_at
											152667_at									149214_at									143325_at															150447_at				141678_at
											141778_at									142858_at									152910_at															147826_at				142093_at
											141356_at									146084_at									144546_at															148016_at				145510_at
											154225_at									153729_at									148134_at															147848_at				147458_at
											152754_at									141587_at									147179_at															144151_at				147489_at
											154742_at									144338_at									151801_at															145171_at				141652_at
											152004_at									144328_at									152450_at															145786_at				141671_s_at
											145082_at									147728_at									148057_at															142376_at				147105_at
											144958_at									151838_at									143998_at															153137_at				148717_at
											152587_at									146820_at									151901_at															145822_at				148034_at
											153018_at									143854_at									151421_at															142693_at				145988_at
											154911_at									143333_at									146078_at															142213_at				143292_at
											150178_at									143150_at									151547_r_at															151343_r_at				146912_at
											152528_at									147287_at									154513_at															153536_at				144709_at
											148150_at									141454_at									153167_at															144959_at				154365_at
											144498_at									151470_s_at									152309_at															153061_at				144665_at
											141412_at									151311_at									144034_at															152800_at				154221_at
											153711_at									151021_at									150400_at															148599_at				144250_at
											146291_at									153981_at									141242_at															153565_at				142566_at
											155120_at									146010_at									145214_at															153509_at				142080_at
											152619_at									142893_at									151075_at															151756_at				151996_at
											153534_at									153298_at									148707_at															152624_at				147709_at
											154922_at									148131_at									152426_at															151411_at				148902_at
											154255_at									144057_at									143770_at															150169_at				148609_at
											152766_at									147530_at									151919_at															150607_at				146314_at
											150850_at									148936_at									155151_at															141734_at				154031_at
											153240_at									154088_at									153070_at															152695_at				147457_at
											152404_at									147174_at									142796_at															152149_at				147786_at
											149427_at									154403_at									144682_at															141792_at				154722_at
											142182_s_at									146530_at									153713_at															154037_at				155148_at
											147224_at									142425_at									151734_at															151625_at				154176_at
											141508_at									153816_at									153934_at															147109_at				147967_at
											151470_s_at									151684_i_at									153793_at															147418_at				150050_at
											151068_at									147268_at									154540_at															152622_at				149183_at
											147150_at									148491_at									152415_at															143605_at				148499_at
											153948_at									152928_at									150073_at															150266_at				149123_at
											145988_at									146062_at									146022_at															146623_at				146392_at
											149059_at									149038_at									145979_at															154475_at				147662_at
											147042_at									153876_at									153712_at															150853_at				153457_at
											154601_at									153335_at									143782_at															146145_at				148741_at
											144955_at									151462_at									153001_at															151581_i_at				154691_at
											149908_at									141466_at									143242_at															154884_at				147435_at
											149622_at									147356_at									144339_r_at															147554_at				154796_at
											153407_at									149823_at									149718_at															141815_at				149683_at
											145171_at									152093_at									143443_at															152789_at				152070_at
											153138_at									150967_at									147985_at															143314_at				145183_at
											151363_at									151741_at									155012_at															152677_at				146228_at
											154107_at									146033_at									152345_at															146084_at				152524_at
											152733_at									142070_at									153261_at															152233_at				147698_at
											152545_at									146906_at									143360_at															153497_at				146551_at
											154474_at									141769_at									152307_r_at															141550_at				146180_at
											154770_at									148940_at									152255_at															149796_at				142556_at
											151833_at									147535_at									151053_at															142172_at				150974_at
											151561_at									141246_at									151898_at															149303_at				148107_at
											143791_at									141678_at									152925_at															154667_at				151788_at
											152843_at									150124_at									146622_at															153218_at				152830_at
											141589_at									150632_at									149351_at															142233_at				152886_at
											148299_at									145959_at									153865_at															142485_at				151908_at
											154414_at									141717_at									150087_at															146679_at				141503_at
											141765_at									142994_at									154617_at															144038_at				142247_r_at
											152464_at									151281_r_at									151735_at															154827_at				143296_at
											143447_at									141938_at									141473_at															144129_at				149167_at
											141575_at									143524_at									152750_at															151027_at				145844_at
											141278_at									146100_at									146784_at															146598_at				142144_at
											151597_s_at									152079_at									151829_at															152920_at				152053_at
											153231_at									154745_at									152291_at															152422_at				153001_at
											145997_at									141490_at									154814_at															147559_at				141500_at
											149973_at									143614_at									143364_at															148150_at				142374_at
											143439_at									143822_at									144482_at															141650_at				151813_at
											152501_at									147562_at									153927_at															154747_at				152456_at
											143200_at									141460_at									146767_at															152729_at				146385_at
											141683_at									154497_at									142303_at															154059_at				148724_at
											141745_at									146081_at									152230_at															147523_at				147629_at
											153729_at									144407_at									153027_at															150312_at				146193_at
											146078_at									154064_at									151240_r_at															144134_at				154331_at
											146816_at									150512_at									143226_at															153588_at				146218_at
											142282_at									154750_at									153143_at															142499_at				145340_at
											151908_at									147795_at									154915_at															154164_at				155118_at
											152439_at									154035_at									151208_at															146648_at				143548_at
											147991_at									147553_at									149854_at															153933_at				150489_at
											147521_at									147145_at									144105_at															153197_at				148124_at
											142523_at									147671_at									151405_at															152069_at				154724_at
											154128_at									152094_at									141506_at															145481_at				147129_at
											141879_at									142123_at									146948_at															152020_at				144862_at
											145500_at									152177_at									144716_at															147110_at				151807_at
											149042_at									146359_at									146428_at															150181_at				153893_at
											152047_at									147598_at									153338_at															153778_at				153434_at
											155144_at									142623_at									148528_at															151900_at				144831_at
											153364_at									150872_at									148532_at															147775_at				149500_at
											141226_at									152004_at									151699_at															145458_at				147319_at
											151655_at									142643_at									154320_at															142737_at				151832_at
											145737_at									145540_at									154218_at															144973_at				153265_at
											153439_at									141820_at									146157_at															149287_at				142904_at
											153912_at									142310_at									143537_at															151408_at				152304_at
											144303_at									146051_at									149700_at															142484_at				149611_at
											149507_at									150563_at									146880_at															142686_at				149401_at
											150874_at									147587_at									142322_at															145680_at				154000_at
											153411_at									143856_at									141220_at															144165_at				151799_at
											151635_s_at									151906_at									152831_at															143847_at				144248_at
											145111_at									154141_at									145975_at															154512_at				148491_at
											152276_at									149305_at									152026_at															145896_at				151935_at
											146154_at									154677_at									149165_at															152198_at				146510_at
											146628_at									154331_at									150396_at															152141_at				142082_at
											147165_at									151106_i_at									153044_at															148407_at				147547_at
											145307_at									149189_at									152812_at															142314_at				146714_at
											153089_at									149220_at									149125_at															154724_at				141777_at
											154703_at									154430_at									153669_at															141673_at				148824_at
											148611_at									143619_at									151852_at															149173_at				142764_at
											153255_at									142549_at									143939_at															151881_at				144428_at
											142415_at									144860_at									149716_at															144783_at				141303_at
											154733_at									153611_at									151120_at															143500_at				147096_at
											149750_at									143020_at									151183_at															150208_at				151574_r_at
											149195_at									142506_at									141301_at															146954_at				151828_at
											146542_at									142206_s_at									141250_at															144105_at				146280_at
											153587_at									148062_at									154737_at															146921_at				143720_at
											151459_at									145301_at									141342_at															154527_at				151709_r_at
											150564_at									149096_at									147556_at															152995_at				154312_at
											148193_at									151988_at									143300_at															141770_at				146669_at
											155019_at									142048_at									151964_at															141644_at				154289_at
											152855_at									154036_at									147694_at															145091_at				148270_at
											147952_at									144804_at									154587_at															154916_at
											151826_at									146014_at									152794_at															142318_at
											150160_at									152040_at									149985_at															144330_at
											153014_at									149229_at									151799_at															155097_at
											153377_at									152396_at									154129_at															149742_at
											152113_at									152491_at									145636_at															152780_at
											141820_at									154716_at									152455_at															141757_at
											146173_at									145669_at									146758_at															144859_at
											143360_at									143363_at									151881_at															148600_at
											151630_at									141865_r_at									154873_at															151031_at
											152852_at									146869_at									147998_at															143764_at
											153783_at									141631_at									149311_at															143600_at
											152818_at									143790_at									148663_at															147679_at
											153194_at									147038_at									153423_at															151064_at
											150402_at									148760_at									144652_at															153019_at
											142948_at									149805_at									146486_at															144048_at
											141237_at									153223_at									154612_at															153868_at
											141760_at									152458_at									150805_at															150727_at
											144771_at									142940_at									147436_at															155042_at
											152543_at									154250_at									153049_at															142586_at
											155043_at									147269_at									155149_at															152013_at
											148402_at									146779_at									150081_at															154979_at
											145206_at									143478_at									154969_at															141610_at
											148711_at									144422_at									153512_at															154805_at
											143812_at									149880_at									150103_at															142891_at
											143702_at									142371_at									146681_at															148712_at
											152282_at									142254_at									141843_at															142422_at
											141803_at									147529_at									147252_at															153085_at
											141360_at									142930_at									155061_at															146870_at
											146323_at									142909_at									153684_at															154140_at
											147157_at									147835_at									147795_at															149471_at
											150216_at									153776_at									149127_at															155125_at
											149252_at									145111_at									152186_at															147429_at
											144983_at									150894_at									150662_i_at															143266_at
											149304_at									143050_at									143520_at															147930_at
											147326_at									153589_at									141653_at															153084_at
											143203_at									146753_at									154706_at															141690_at
											150231_at									143394_at									147141_at															149937_at
											145685_at									152002_at									141437_at															142795_at
											152994_at									142325_at									142479_at															144389_at
											153935_at									143406_at									153394_at															153864_at
											141291_at									150398_at									146475_at															154246_at
											144038_at									154147_at									153317_at															154216_at
											150071_at									142707_at									142987_at															151341_at
											154686_at									150366_at									151508_at															149394_at
											144997_at									143501_at									146708_at															151019_at
											145384_at									141646_at									152329_at															145161_at
											150207_at									145380_at									147595_at															151295_at
											142179_s_at									145226_at									153193_at															147305_at
											151762_s_at									151661_s_at									AFFX-Dros-18S_rRNA_M_at															144630_s_at
											154484_at									148557_at									154429_at															142253_at
											143463_at									143824_at									148607_at															150973_at
											144778_at									142837_at									142189_at															152440_at
											143240_at									141491_at									147539_at															147264_at
											154777_at									152945_at									142278_at															141467_at
											143769_at									148894_at									149204_at															153526_at
											150820_at									142458_at									152126_at															151163_at
											143664_at									154669_at									147609_at															148578_at
											152820_at									142192_at									143797_at															141301_at
											150107_at									147311_at									151975_at															153669_at
											154591_at									153001_at									143733_at															151826_at
											141851_at									142072_at									145554_at															152564_at
											154288_at									143774_at									154388_at															141539_at
											153306_at									143933_at									154557_at															143723_at
											146946_s_at									143634_at									148259_at															152094_at
											145230_at									149136_at									144212_at															151742_at
											141272_at									151397_at									154274_at															149171_at
											145337_at									144314_at									151794_at															154091_at
											142543_at									145827_at									152894_at															149174_at
											152082_at									149514_at									145595_at															144241_at
											147172_at									152568_at									151657_at															144179_at
											153039_at									148487_at									147268_at															143286_at
											145462_at									144530_at									151859_at															145452_at
											143670_at									153416_at									146413_at															153855_at
											154746_at									152150_at									144559_at															141390_at
											151942_at									155117_at									154496_at															149528_at
											151740_at									154789_at									152698_at															143625_at
											142245_at									142792_at									150405_at															143233_at
											141231_at									147483_i_at									142472_at															152516_at
											148103_at									146046_at									152286_at															141398_at
											153575_at									144596_at									151762_s_at															146999_at
											152372_at									150489_at									148187_at															142388_at
											153179_at									144981_at									141770_at															150162_at
											152130_at									143196_at									153430_at															149645_at
											153672_at									153279_at									151974_at															144516_at
											153321_at									143741_at									154423_at															144755_at
											146431_at									153699_at									154239_at															144416_at
											149959_at									152161_at									153235_at															150772_at
											144243_at									147503_at									149320_at															152974_at
											151121_at									146651_at									150685_at															150894_at
											146586_at									142899_at									151849_at															154585_at
											147730_at									144079_at									141311_at															151905_at
											153418_at									144158_at									150481_at															153888_at
											145666_at									148343_at									146713_at															151990_at
											149733_at									148645_at									146438_at															147479_at
											142480_at									144262_at									152119_at															154654_at
											151865_at									154687_at									151740_at															153445_at
											147563_at									142526_at									152487_at															154268_at
											148858_at									154731_at									152363_at															154220_at
											143289_at									153148_at									143164_at															151660_at
											144345_s_at									145515_at									148188_at															148895_at
											145976_s_at									150207_at									152643_at															142516_at
											150360_at									153405_at									141573_at															154523_at
											143901_at									141884_at									150402_at															153045_at
											142863_at									154273_at									145343_at															146500_at
											154666_at									149366_at									149614_at															151472_at
											143073_at									151865_at									153178_at															145597_at
											151825_at									154426_at									148201_at															141509_at
											148073_at									141301_at									144712_at															146719_at
											152233_at									142693_at									146379_at															142713_at
											151075_at									141280_at									150397_at															144650_at
											154141_at									144278_at									142198_at															144981_at
											151505_s_at									154959_at									141417_at															150007_at
											147155_at									153128_at									148317_at															146948_at
											141859_at									143217_at									151348_f_at															147221_at
											152489_at									143180_at									146190_at															152417_at
											153091_at									146306_at									150498_at															149738_r_at
											145658_at									145661_at									150045_at															149263_at
											153394_at									146304_at									150621_at															152442_at
											143011_at									142500_at									148530_at															144852_at
											151868_at									145772_at									143130_at															147105_at
											154680_at									148749_at									154825_at															148595_at
											144394_at									141658_at									141541_at															142871_s_at
											149970_at									152855_at									151214_at															150915_at
											153851_at									148455_at									154032_at															152018_at
											148887_at									153590_at									153311_at															152603_at
											153217_at									152106_at									141326_at															151526_at
											141785_at									154493_at									152694_at															148381_r_at
											145565_at									151709_r_at									150226_at															143358_at
											144799_at									143845_at									153618_at															145582_at
											151701_s_at									152298_at									150307_at															154264_at
											153857_at									148436_at									143371_at															153155_at
											149505_at									154217_at									146192_at															150821_at
											148919_at									142065_at									152664_at															143535_at
											150974_at									145828_at									152483_at															149976_at
											143786_at									154952_at									142988_at															152957_at
											143833_at									142989_at									148273_at															142452_at
											143930_at									150050_at									145332_at															144079_at
											151552_s_at									149544_at									145100_at															145395_at
											153970_at									151408_at									141400_at
											153863_at									144519_at									152754_at
											146076_at									143633_at									143975_at
											145498_at									150347_at									155066_at
											148910_at									149464_at									143618_at
											142164_at									144189_at									143221_at
											141520_at									153885_at									152128_at
											152563_at									145984_at									152957_at
											152250_at									148620_at									151847_at
											145600_at									141703_at									151932_at
											150985_at									151892_at									147343_at
											142142_at									144074_at									152567_at
											141629_at									147123_at									144741_at
											153212_at									142327_at									151099_at
											151757_s_at									147207_at									154008_at
											144796_at									154377_at									151479_at
											150434_at									146506_at									152512_at
											153034_at									152521_at									150485_at
											147462_at									148543_at									141547_at
											150787_at									153166_at									147463_at
											142696_at									146348_at									152568_at
											153025_at									143563_at									142480_at
											154940_at									144735_at									146308_at
											150404_at									153433_at									142257_at
											151661_s_at									152781_at									144755_at
											153063_at									152452_at									146620_s_at
											143782_at									147498_at									151833_at
											141626_at									153520_at									146063_at
											154934_at									153739_at									152069_at
											153709_at									147435_at									143885_at
											144731_at									145084_at									146081_at
											151816_at									141252_at									142824_at
											152808_at									155063_at									153232_at
											154149_at									142303_at									152726_at
											144822_at									145997_at									142075_at
											153218_at									153581_at									150514_at
											152241_at									148999_at									141455_at
											154837_at									145141_at									153400_at
											147830_at									151738_at									154333_at
											147511_at									146275_at									147310_at
											143837_at									143221_at									152180_at
											145416_at									151897_at									152311_at
											154936_at									146746_at									150573_at
											154295_at									152898_at									152603_at
											144908_at									142538_at									144076_at
											153802_at									152633_at									143040_at
											143582_at									151932_at									148930_at
											154144_at									143886_at									153575_at
											141582_at									149750_at									144428_at
											141716_at									153814_at									149705_at
											141269_at									152778_at									154319_at
											153398_at									145263_at									149599_at
											143573_at									141930_at									153115_at
											141577_at									143440_at									154205_at
											148703_at									150705_at									154553_at
											153770_at									151765_at									146158_at
											146126_at									152889_at									154072_at
											143609_at									144192_at									142210_at
											153848_at									145297_at									154803_at
											149419_at									146491_at									153288_at
											153335_at									144146_at									152514_at
											152614_at									143133_at									141786_at
											154957_at									143971_at									154082_at
											148493_at									142337_at									144097_at
											143515_at									155007_at									152285_at
											142813_at									153074_at									141215_at
											145177_at									150725_at									154093_at
											155158_at									153922_at									152808_at
											154013_at									153253_at									146053_at
											149249_at									146833_at									141273_at
											148927_at									150928_at									152196_at
											142553_at									145915_at									154187_at
											152551_at									153968_at									146503_at
											151680_at									152290_at									143205_at
											141631_at									147629_at									146992_at
											154321_at									148841_at									146027_at
											147483_i_at									143017_at									144611_at
											147687_at									155080_at									141280_at
											153558_at									152795_at									146265_at
											152173_at									149033_at									154890_at
											151910_at									146704_at									152614_at
											145763_at									149127_at									149206_at
											153464_at									154128_at									153460_at
											146053_at									147457_at									152167_at
											152389_at									153366_at									153351_at
											152001_at									150329_at									152320_at
											150425_at									150945_at									154211_at
											152783_at									145976_s_at									152839_at
											152737_at									146505_at									148716_at
											153178_at									148014_at									141261_at
											152414_at									145047_at									153933_at
											147479_at									150758_at									150441_at
											153785_at									144484_at									155086_at
											145202_at									145721_at									144368_at
											143578_at									154280_at									154863_at
											154002_at									142710_at									152892_at
											154250_at									148555_at									147650_at
											149619_at									145845_at									142566_at
											141244_at									154818_at									153698_at
											149094_at									150063_at									150137_at
											142918_at									149302_at									153285_at
											154357_at									154049_at									142348_at
											143858_at									144905_at									149302_at
											153538_at									154790_at									150080_at
											153942_at									141360_at									145227_at
											147151_at									145755_at									152842_at
											154847_at									142404_s_at									149898_at
											146697_at									150350_at									145032_at
											150916_at									143504_at									151816_at
											142441_at									151916_at									149187_at
											154025_at									141862_at									147952_at
											142814_at									146000_at									148804_at
											142737_at									149981_at									153789_at
											144963_at									142594_at									155125_at
											145637_at									146721_at									153710_at
											143262_at									145552_at									152316_at
											149735_at									155011_at									145348_at
											149443_at									150914_at									143276_at
											148337_at									146130_at									144170_at
											153497_at									143201_at									142506_at
											145025_at									151991_at									143935_s_at
											151427_at									142603_at									151812_at
											143935_s_at									152801_at									154684_at
											144438_at									153778_at									142243_at
											154487_at									142176_at									144181_at
											155024_at									154021_at									155158_at
											151960_at									148034_at									152932_at
											152629_at									151225_at									151428_at
											151755_at									143229_at									148009_at
											146490_at									151554_at									145838_at
											147274_at									154968_at									147186_at
											141490_at									143244_at									151309_at
											150006_at									143130_at									142527_at
											154466_at									143276_at									150847_at
											151995_at									142724_at									142966_at
											152454_at									150542_at									141789_at
											144143_at									142558_s_at									152356_at
											146851_at									146237_at									149047_s_at
											142988_at									154933_at									141640_at
											151200_i_at									149957_at									146110_at
											150936_at									141611_at									148174_at
											151262_at									145209_at									152705_at
											153920_at									148837_at									147834_at
											150603_at									154095_at									142457_at
											146050_at									150720_at									153981_at
											144351_at									141394_at									151529_at
											154725_at									152616_at									141287_at
											154560_at									145942_at									153199_at
											142186_at									154451_at									141685_at
											146426_at									143000_at									152472_at
											147786_at									149240_at									149632_at
											143535_at									146846_at									141360_at
											154160_at									148678_at									150012_at
											153530_at									144570_at									142753_at
											148593_at									146184_at									149558_at
											143557_at									142949_at									144520_at
											148375_at									143835_at									152904_at
											143826_at									152380_at									147019_at
											AFFX-Dros-18S_rRNA_5_at									153752_at									150380_at
											141574_at									148289_at									152685_at
											152773_at									153443_at									150877_at
											151074_at									AFFX-YEL018w/_at									154644_at
											153828_at																		151798_at
											150055_at																		142237_at
											148005_at																		152601_at
											150466_at																		151080_at
											151473_i_at																		152456_at
											148516_at																		154328_at
											151519_at																		141755_at
											146771_at																		144392_at
											150191_at																		154927_at
											153420_at																		152125_at
											154696_at																		154856_at
											149223_at																		153987_at
											144516_at																		149286_at
											150513_at																		153668_at
											152779_at																		154962_at
											144701_at																		153208_at
											152037_at																		145143_at
											151918_s_at																		143689_at
											153311_at																		147139_at
											153001_at																		154756_at
											146335_at																		143476_at
											152511_at																		152150_at
											151030_at																		153540_at
											154668_at																		144525_at
											152724_at																		145020_at
											145271_at																		150630_at
											147994_at																		142301_s_at
											144443_at																		143933_at
											151529_at																		146788_at
											143469_at																		152849_at
											143970_at																		153093_at
											153232_at																		144332_at
											153648_at																		147353_at
											144847_at																		148643_at
											150378_at																		152110_at
											143605_at																		142421_at
											142456_at																		148445_at
											145091_at																		152424_at
											152214_at																		147472_at
											146526_at																		151314_r_at
											151481_s_at																		146733_at
											152119_at																		142639_at
											143983_r_at																		152469_at
											152309_at																		153984_at
											154945_at																		150110_at
											146016_at																		149709_at
											152493_at																		141802_at
											153495_at																		153030_at
											147054_at																		147610_at
											151791_at																		147060_at
											152684_at																		141806_at
											142639_at																		153292_at
											151843_at																		143011_at
											143796_at																		148661_at
											153664_at																		153572_at
											147469_at																		151210_at
											151610_at																		151889_at
											146950_at																		141598_at
											153625_at																		152658_at
											151632_i_at																		146963_at
											153810_at																		153732_at
											153171_at																		151711_at
											153127_at																		150731_at
											153984_at																		141512_at
											153265_at																		141557_at
											143080_at																		146561_at
											149105_at																		150752_at
											152426_at																		141481_at
											142661_at																		145206_at
											143974_at																		142570_at
											150273_at																		149566_at
											149545_at																		147017_at
											145843_at																		149593_at
											142354_at																		153098_at
											149638_at																		154183_at
											154649_at																		152630_at
											141521_at																		141628_at
											149871_at																		145658_at
											154241_at																		146112_at
											152200_at																		152647_at
											150036_at																		145426_at
											152565_at																		153778_at
											141694_at																		154217_at
											155100_at																		148878_s_at
											152596_at																		144570_at
											141712_at																		152860_at
											142777_at																		154000_at
											154653_at																		146079_at
											152708_at																		152176_at
											153307_at																		147749_at
											149991_at																		152451_at
											146997_at																		154530_at
											154989_at																		149195_at
											147006_at																		143361_at
											151662_s_at																		145161_at
											152467_at																		144451_at
											147984_at																		155135_at
											154941_at																		152104_at
											148549_at																		151615_at
											146084_at																		151062_at
											147152_at																		142014_at
											142548_at																		146889_at
											151728_at																		152221_at
											153956_at																		141375_at
											145767_at																		145962_at
											155140_at																		152733_at
											151729_at																		147520_at
											146664_at																		145820_at
											148443_at																		154155_at
											146240_at																		154639_at
											150368_at																		153197_at
											141702_at																		144804_at
											152750_at																		152202_at
											141551_at																		154271_at
											146642_at																		148486_at
											151286_at																		153677_at
											154831_at																		145908_at
											144973_at																		150836_at
											150560_at																		143616_at
											152739_at																		152712_at
											143271_at																		153334_at
											155096_at																		154190_at
											155007_at																		141856_at
											141757_at																		150683_at
											149133_at																		143804_at
											154413_at																		142201_at
											141984_at																		150727_at
											154046_at																		141927_at
											154168_at																		154287_at
											150864_at																		147432_at
											151657_at																		143892_at
											147292_at																		148566_at
											152758_at																		150875_at
											150384_at																		142952_at
											143244_at																		150857_at
											148995_at																		142781_at
											152643_at																		141527_at
											152058_at																		153069_at
											145075_at																		142425_at
											152524_at																		142221_at
											146820_at																		145579_at
											154138_at																		152826_at
											142052_at																		146860_at
											153308_at																		148724_at
											143593_at																		154857_at
											154868_at																		150994_at
											144140_at																		149083_at
											152109_at																		154606_at
											146616_at																		141787_at
											141617_at																		154169_at
											149828_at																		143390_at
											146575_at																		152481_at
											152986_at																		149754_at
											153682_at																		148669_at
											149466_at																		150880_at
											151978_at																		143509_at
											151752_s_at																		154601_at
											149928_at																		150189_at
											145482_at																		152254_at
											143472_at																		149142_at
											141401_at																		AFFX-Dros-ACTIN_M_r_at
											142413_at																		153782_at
											153840_at																		143461_at
											152512_at																		152956_at
											154276_at																		147189_at
											143335_at																		141446_at
											150969_at																		143326_at
											152585_at																		142411_at
											154811_at																		148437_at
											151504_i_at																		153483_at
											153152_at																		147899_at
											146133_at																		152391_at
											153954_at																		152101_at
											147258_at																		143656_at
											152719_at																		151256_at
											147638_at																		144709_at
											154008_at																		143143_at
											152026_at																		145141_at
											151471_at																		152453_at
											141440_at																		153405_at
											154752_at																		149084_at
											146663_at																		151712_at
											152508_at																		146225_at
											143259_at																		153213_at
											153086_at																		151022_at
											152224_at																		154819_at
											151837_at																		144161_r_at
											147059_s_at																		146536_at
											148112_at																		154543_at
											153521_at																		143674_at
											150817_at																		152548_at
											153864_at																		151303_at
											144525_at																		144219_at
											144231_at																		154941_at
											141355_at																		153278_at
											141515_at																		143051_at
											142200_at																		153387_at
											154812_at																		154405_at
											141524_at																		146903_at
											146091_at																		148664_at
											154269_at																		148615_at
											147346_at																		145346_at
											147321_at																		154156_at
											145507_at																		144218_at
											148083_at																		152722_at
											151718_at																		144495_at
											149075_at																		141290_at
											146174_s_at																		148641_at
											150795_at																		148408_at
											152594_at																		141896_at
											143721_at																		146358_at
											149212_at																		146463_at
											154589_at																		144243_at
											152081_at																		151090_f_at
											154386_at																		155080_at
											143927_at																		141636_at
											150150_at																		143898_at
											145943_at																		153514_at
											142507_s_at																		153482_at
											142652_at																		151146_at
											153499_at																		153305_at
											154010_at																		151959_at
											147198_at																		145106_at
											145455_at																		146188_at
											153165_at																		153632_at
											153064_at																		141507_at
											147025_at																		145305_at
											141946_at																		153343_at
											147728_at																		143111_at
											146991_at																		144912_at
											154793_at																		144585_at
											150202_at																		147355_at
											150677_at																		152045_at
											151813_at																		143870_at
											143770_at																		148482_at
											141322_at																		143631_at
											152924_at																		147079_at
											144462_at																		155025_at
											142165_at																		151782_at
											151231_at																		142599_at
											143242_at																		142023_at
											143358_at																		152383_at
											143663_at																		149940_at
											151494_at																		142741_at
											144042_at																		151503_at
											142613_at																		144725_at
											149640_at																		153258_at
											146018_at																		143700_at
											144164_at																		143195_at
											143355_at																		141363_at
											144166_at																		152277_at
											153971_at																		145678_at
											142171_at																		147605_at
											155073_at																		141581_at
											143521_at																		142275_at
											152020_at																		153368_at
											144943_at																		145958_at
											144631_r_at																		141204_at
											149975_at																		151286_at
											143577_at																		151613_at
											154090_at																		142584_at
											144703_at																		145368_at
											148496_at																		145684_at
											151468_s_at																		154836_at
											142666_at																		145890_at
											151209_at																		152268_at
											153870_at																		143031_at
											144010_at																		142508_at
											154622_at																		152252_at
											142352_at																		153915_at
											141649_at																		151585_at
											148640_at																		154635_at
											147744_at																		141517_at
											142301_s_at																		142473_at
											154997_at																		151519_at
											151510_s_at																		148360_at
											142797_at																		152855_at
											143739_at																		152974_at
											152547_at																		150393_at
											142260_at																		145163_at
											142083_at																		155041_at
											152380_at																		152840_at
											143194_at																		151056_at
											149014_at																		150221_at
											149234_at																		153964_at
											154181_at																		146011_at
											150291_at																		153386_at
											150548_at																		148088_at
											153762_at																		149398_at
											143300_at																		143851_at
											144068_at																		143627_at
											153796_at																		149874_at
											147681_at																		146532_at
											146077_at																		142463_at
											144281_at																		147986_at
											152296_at																		151498_at
											151753_r_at																		145071_at
											149607_at																		142866_at
											AFFX-Dros-18S_rRNA_3_at																		144050_at
											151928_at																		150566_at
											149581_at																		155017_at
											150758_at																		146467_at
											151259_at																		154289_at
											143602_at																		154524_at
											152865_at																		151363_at
											154660_at																		141390_at
											145322_at																		154340_at
											147093_at																		150433_at
											141430_at																		141394_at
											141708_at																		150859_at
											151722_at																		147275_at
											142720_at																		150628_at
											154791_at																		154560_at
											143866_at																		143321_at
											152672_at																		152082_at
											153017_at																		144146_at
[truncated: 1,075 more rows]
[truncated: 8 more columns]
