# Supplementary material for: Meta-Analysis of Drosophila Circadian Microarray Studies Identifies a Novel Set of Rhythmically Expressed Genes
Source: PLoS Comput Biol. 2007 Nov 2;3(11):e208. doi: 10.1371/journal.pcbi.0030208 (PMC2098839; doi:10.1371/journal.pcbi.0030208)
Supplement: Dataset S2 — This addendum to Table 4 contains a summary of all analyses performed on all transcripts in the compiled datasets (LD data in addendum A, DD data in addendum B). Data are split between transcripts that passed our ANOVA prescreen, and those that did not. (15.2 MB XLS) [file pcbi.0030208.sd002.xls]

## Sheet: (A) LD data - pass anova
Affymetrix Probe ID		ANOVA of LD Data			Analyses of Averaged LD Data														Analyses of Appended LD Data
					Sin Model		Per Model		LD Behavior Model		DD Behavior Model		Autocorrelation			Fourier (F24) Analysis			Sin Model		Per Model		LD Behavior Model		DD Behavior Model		Autocorrelation			Fourier (F24) Analysis
		ANOVA F	ANOVA p		Max Corr	p value	Max Corr	p value	Max Corr	p value	Max Corr	p value	Best Corr	Abs Best Corr	p value	Power	p value		Max Corr	p value	Max Corr	p value	Max Corr	p value	Max Corr	p value	Best Corr	Abs Best Corr	p value	Power	p value
141203_at		2.4678	0.044585		0.678	0.40278	0.77059	0.48333	0.88867	0.26111	0.75034	0.71667	-0.384764	0.384764	0.916551	0.11138	0.4006		0.34164	0.042	0.37549	0.036	0.34843	0.048	0.3761	0.046	0.294696	0.294696	0.5788	0.11138	0.0334
141237_at		5.1027	0.00072061		0.97985	0	0.95298	0.0125	0.46972	0.98194	0.71661	0.79583	-0.98124	0.98124	0.0653686	0.4526	0.0055		0.68677	0	0.6823	0	0.35106	0.062	0.5406	0	0.56008	0.56008	0.0027	0.4526	0
141248_at		3.6774	0.0064379		0.96098	0.0013889	0.95793	0.030556	0.55077	0.99167	0.84858	0.49028	-0.907088	0.907088	0.0319889	0.4395	0		0.68002	0	0.68887	0	0.39957	0.023	0.61128	0	0.564805	0.564805	0.0035	0.4395	0
141277_at		2.7414	0.029444		0.79671	0.15833	0.93799	0.21667	0.6769	0.90278	0.73672	0.825	-0.70348	0.70348	0.198887	0.070972	0.1523		0.27529	0.111	0.28228	0.24	0.2691	0.27	0.30351	0.199	-0.286735	0.286735	0.6506	0.070972	0.1248
141410_at		3.1543	0.014954		0.83811	0.068056	0.92066	0.081944	0.7351	0.78333	0.98082	0.025	-0.485024	0.485024	0.625869	0.013161	0.0932		0.11785	0.676	0.16662	0.708	0.25042	0.301	0.21592	0.535	-0.262302	0.262302	0.7745	0.013161	0.6849
141447_at		4.2541	0.002724		0.48757	0.775	0.82649	0.55972	0.98383	0.19167	0.86416	0.14306	-0.428069	0.428069	0.532684	0.116	0.7961		0.35115	0.039	0.46091	0.008	0.42526	0.016	0.41688	0.021	0.27764	0.27764	0.7421	0.116	0.0288
141512_at		2.891	0.022561		0.92289	0.033333	0.93433	0.19722	0.60334	0.94583	0.8349	0.47917	-0.820406	0.820406	0.0653686	0.32456	0.0297		0.58485	0	0.60029	0	0.35285	0.063	0.48276	0.007	-0.442926	0.442926	0.0404	0.32456	0
141522_at		7.5826	2.3046e-05		0.83685	0.034722	0.88959	0.098611	0.54439	0.95694	0.67452	0.82222	-0.967941	0.967941	0.0598053	0.32563	0.0336		0.58776	0	0.59021	0	0.31459	0.141	0.44997	0.007	-0.599977	0.599977	0.001	0.32563	0
141541_at		2.7879	0.026628		0.91301	0.054167	0.89046	0.11528	0.70063	0.66528	0.9087	0.27083	-0.726978	0.726978	0.349096	0.354	0.0488		0.61041	0	0.60018	0	0.41146	0.018	0.5821	0	-0.490091	0.490091	0.0121	0.354	0
141543_at		3.06	0.0172		0.79543	0.22917	0.88978	0.14028	0.81583	0.47222	0.83593	0.46944	-0.517115	0.517115	0.616134	0.18022	0.233		0.43558	0.006	0.45742	0.007	0.4318	0.007	0.43924	0.007	0.373817	0.373817	0.1722	0.18022	0.0035
141593_at		25.4483	8.9095e-13		0.99312	0	0.91922	0.018056	0.40698	0.96667	0.78047	0.625	-0.978315	0.978315	0.123783	0.76589	0.0154		0.8977	0	0.8537	0	0.43143	0.01	0.74424	0	0.862362	0.862362	0	0.76589	0
141613_at		3.364	0.019194		0.85947	0.1	0.87402	0.16667	0.68802	0.68333	0.94123	0.075	-0.538964	0.538964	0.563282	0.019099	0.0999		0.17491	0.557	0.24169	0.556	0.32368	0.271	0.28845	0.432	0.515017	0.515017	0.597	0.019099	0.5639
141646_at		5.1999	0.00062347		0.98987	0.0027778	0.93412	0	0.41597	0.98333	0.80083	0.50833	-0.993734	0.993734	0.0653686	0.49764	0		0.72317	0	0.69354	0	0.35961	0.055	0.61848	0	-0.630204	0.630204	0.0005	0.49764	0
141653_at		2.8312	0.024836		0.71552	0.35278	0.9152	0.2875	0.79243	0.43333	0.88272	0.21667	-0.489414	0.489414	0.700974	0.21128	0.3589		0.472	0.001	0.55744	0.001	0.43241	0.009	0.50407	0.001	0.428198	0.428198	0.0521	0.21128	0.0007
141658_at		2.3981	0.049883		0.98798	0	0.92118	0	0.40682	0.95	0.74904	0.75833	-0.997129	0.997129	0.0431154	0.27304	0		0.53645	0	0.54142	0	0.29485	0.176	0.49093	0.002	-0.389023	0.389023	0.1221	0.27304	0
141732_at		3.3151	0.011438		0.96174	0.018056	0.94677	0.05	0.5127	0.97778	0.8044	0.65833	-0.890318	0.890318	0.132128	0.54524	0.0156		0.75595	0	0.71582	0	0.37806	0.033	0.62915	0	0.683504	0.683504	0	0.54524	0
141762_at		3.0163	0.018448		0.79944	0.36667	0.92981	0.39861	0.67635	0.70833	0.90395	0.059722	-0.464022	0.464022	0.833102	0.21305	0.3689		0.47216	0	0.54037	0	0.39471	0.017	0.47937	0.001	-0.488209	0.488209	0.0112	0.21305	0.0019
141795_at		2.7738	0.027714		0.98103	0.027778	0.95152	0.025	0.50647	0.95139	0.84668	0.41667	-0.926929	0.926929	0.132128	0.18943	0.0153		0.44643	0	0.46967	0	0.34775	0.073	0.42312	0.015	-0.345145	0.345145	0.2767	0.18943	0.0025
141838_at		3.3833	0.047732		0.76421	0.17083	0.96374	0.125	0.85069	0.49167	0.89651	0.091667	-0.472661	0.472661	0.449235	0.068635	0.1653		0.42848	0.201	0.54619	0.119	0.59203	0.065	0.67012	0.017	0.623484	0.623484	0.9225	0.068635	0.1173
141856_at		2.9877	0.027677		0.62646	0.51667	0.91445	0.38333	0.93848	0.12917	0.8386	0.49722	-0.368151	0.368151	0.439499	0.063751	0.5182		0.34049	0.133	0.41515	0.114	0.36319	0.235	0.43242	0.102	0.554005	0.554005	0.6428	0.063751	0.1552
141869_at		9.0276	0.027851		NA	NA	NA	NA	NA	NA	NA	NA		0		5.4869e-05	0.0332		0.088066	0.847	0.24147	0.876	0.44098	0.457	0.40048	0.571	1	1	0.0553	5.4869e-05	0.9841
141884_at		3.2685	0.028358		0.85648	0.079167	0.91884	0.083333	0.704	0.78333	0.97122	0.041667	-0.50875	0.50875	0.415855	0.061368	0.0797		0.41434	0.137	0.53849	0.047	0.55911	0.049	0.57231	0.036	-0.712234	0.712234	0.9742	0.061368	0.1447
141954_at		7.5213	0.024102		NA	NA	NA	NA	NA	NA	NA	NA		0		0.019463	0.3361		0.31261	0.684	0.43088	0.618	0.65622	0.245	0.5388	0.446	-0.989892	0.989892	0.2898	0.019463	0.5608
142022_at		2.8263	0.036193		0.75617	0.28889	0.9316	0.24167	0.79909	0.4	0.90588	0.12083	-0.48168	0.48168	0.848401	0.024411	0.2811		0.22453	0.84	0.31548	0.896	0.30854	0.888	0.28806	0.864	0.701253	0.701253	0.3718	0.024411	0.9257
142057_at		2.681	0.032412		0.73217	0.24167	0.87446	0.43333	0.79173	0.6875	0.84246	0.42778	-0.504458	0.504458	0.260083	0.033152	0.2175		0.18941	0.347	0.1844	0.582	0.20386	0.546	0.22375	0.537	-0.28432	0.28432	0.6193	0.033152	0.369
142092_at		97451	0.0023548		NA	NA	NA	NA	NA	NA	NA	NA		0		0.0042009	0.0473		NA	NA	NA	NA	NA	NA	NA	NA		0		0.0042009	0.8938
142104_at		2.8006	0.038427		0.70253	0.35	0.87167	0.25694	0.76053	0.57083	0.96085	0.029167	-0.287346	0.287346	0.96662	0.019566	0.357		0.18425	0.576	0.29892	0.461	0.4012	0.162	0.40689	0.179	0.486199	0.486199	0.8675	0.019566	0.5569
142154_at		86.001	0		0.9767	0.013889	0.95356	0.10833	0.49495	0.96667	0.77573	0.50972	-0.926273	0.926273	0.0959666	0.82916	0.0064		0.9324	0	0.91494	0	0.49613	0.002	0.74469	0	0.911475	0.911475	0	0.82916	0
142175_at		5.9951	0.0012072		0.46741	0.80833	0.80561	0.73333	0.95541	0.066667	0.92706	0.0625	-0.355879	0.355879	0.78025	0.0041411	0.8054		0.089545	0.852	0.20306	0.754	0.3507	0.259	0.29961	0.431	0.42115	0.42115	0.9144	0.0041411	0.8543
142201_at		2.4767	0.048436		0.16764	0.87222	0.54014	0.85	0.95001	0.175	0.76323	0.54444	0.94238	0.94238	0.0236439	0.018772	0.8777		0.15716	0.53	0.3199	0.128	0.51743	0.003	0.45082	0.008	0.4509	0.4509	0.0608	0.018772	0.5786
142208_at		3.157	0.024099		0.3373	0.84444	0.53588	0.94028	0.81322	0.3875	0.82452	0.63194	-0.62636	0.62636	0.349096	0.010533	0.838		0.1281	0.702	0.18213	0.73	0.27848	0.359	0.23148	0.587	-0.351939	0.351939	0.6692	0.010533	0.7356
142258_at		2.6945	0.046584		0.86057	0.1	0.92137	0.10278	0.61343	0.94167	0.89514	0.27639	-0.642426	0.642426	0.432545	0.045135	0.1002		0.31127	0.201	0.35675	0.229	0.35675	0.263	0.3354	0.361	0.558179	0.558179	0.5489	0.045135	0.2448
142271_at		16.8886	8.0816e-10		0.99666	0.0069444	0.92862	0.095833	0.42453	0.975	0.79288	0.5	-0.990614	0.990614	0.132128	0.79493	0.0151		0.91487	0	0.85852	0	0.39688	0.028	0.73902	0	-0.87278	0.87278	0	0.79493	0
142276_at		2.7405	0.029485		0.60484	0.6	0.88913	0.60556	0.92183	0.38889	0.83985	0.2875	-0.290848	0.290848	0.638387	0.0047866	0.5915		0.063074	0.919	0.078175	0.988	0.10956	0.925	0.094392	0.987	0.568765	0.568765	0.0695	0.0047866	0.8911
142289_i_at		4.6318	0.0093497		0.71901	0.28472	0.89213	0.30833	0.70586	0.90139	0.73843	0.87222	-0.731383	0.731383	0.193324	0.023582	0.2904		0.24222	0.499	0.40344	0.211	0.44492	0.129	0.42126	0.211	0.905405	0.905405	0.395	0.023582	0.4891
142293_at		2.5606	0.038398		0.81917	0.16667	0.91317	0.16667	0.6708	0.80833	0.92334	0.225	-0.499685	0.499685	0.699583	0.307	0.1657		0.56728	0	0.62935	0	0.47822	0.002	0.61127	0	0.566819	0.566819	0.0017	0.307	0
142371_at		6.1065	0.0013718		0.78097	0.25278	0.92852	0.36111	0.79017	0.54167	0.87542	0.10972	-0.400985	0.400985	0.876217	0.021431	0.243		0.28418	0.258	0.37847	0.154	0.40628	0.107	0.42016	0.1	0.49281	0.49281	0.4528	0.021431	0.4888
142515_at		2.5799	0.049454		0.56953	0.56389	0.84359	0.51806	0.78825	0.5125	0.80951	0.6	-0.294373	0.294373	0.981919	0.030365	0.5619		0.24371	0.312	0.43463	0.049	0.49327	0.017	0.4425	0.046	-0.457228	0.457228	0.5249	0.030365	0.3937
142542_at		3.6124	0.010555		0.89458	0.0055556	0.96564	0.056944	0.67391	0.97222	0.84831	0.55	-0.79246	0.79246	0.0625869	0.16246	0.0048		0.4546	0.009	0.48243	0.008	0.40377	0.044	0.45569	0.006	-0.363302	0.363302	0.5409	0.16246	0.0018
142626_at		10.766	0.0066443		NA	NA	NA	NA	NA	NA	NA	NA		0		0.04418	0.9228		0.38661	0.327	0.60175	0.113	0.89081	0.001	0.70022	0.024	0.858782	0.858782	0.7407	0.04418	0.2561
142682_at		3.4401	0.012128		0.52065	0.61667	0.58758	0.56667	0.77342	0.48333	0.57153	0.97083	-0.674722	0.674722	0.246175	0.022407	0.6231		0.1773	0.442	0.29187	0.187	0.4223	0.014	0.42123	0.016	0.325388	0.325388	0.4448	0.022407	0.4754
142708_at		2.9178	0.022729		0.6911	0.33333	0.80249	0.39167	0.55464	0.93333	0.62193	0.93472	-0.939541	0.939541	0.0653686	0.094696	0.3553		0.32184	0.058	0.42607	0.011	0.36134	0.065	0.35567	0.093	-0.316454	0.316454	0.4417	0.094696	0.0545
142735_at		3.5063	0.0084402		0.83074	0.13889	0.83791	0.28333	0.72678	0.62639	0.93748	0.10139	-0.462156	0.462156	0.748261	0.22824	0.136		0.48967	0	0.49618	0.001	0.45038	0.002	0.5623	0	0.358477	0.358477	0.215	0.22824	0.0006
142741_at		3.6522	0.011413		0.70104	0.33611	0.90484	0.40833	0.89628	0.33333	0.90424	0.31806	-0.406896	0.406896	0.546592	0.00040224	0.3353		0.066	0.863	0.16107	0.731	0.2907	0.273	0.26132	0.348	0.503251	0.503251	0.4381	0.00040224	0.9615
142930_at		3.0475	0.025515		0.83374	0.15139	0.89604	0.098611	0.76895	0.56667	0.8444	0.41111	-0.530886	0.530886	0.616134	0.021615	0.151		0.16604	0.521	0.29146	0.232	0.40514	0.035	0.36967	0.086	0.284407	0.284407	0.7879	0.021615	0.4507
142989_at		3.0911	0.016364		0.92181	0.090278	0.90125	0.10833	0.5533	0.82778	0.78419	0.69028	-0.965956	0.965956	0.0431154	0.28708	0.0985		0.55001	0	0.53136	0	0.364	0.046	0.44631	0.005	-0.453481	0.453481	0.0297	0.28708	0.0002
142998_at		767.462	0.025516		NA	NA	NA	NA	NA	NA	NA	NA		0		0.017927	0.6348		NA	NA	NA	NA	NA	NA	NA	NA		0		0.017927	0.6097
143066_at		16.4886	0.022095		NA	NA	NA	NA	NA	NA	NA	NA		0		0.0094337	0.9164		0.24672	0.743	0.57059	0.334	0.86999	0.005	0.73297	0.072	-0.852218	0.852218	0.5307	0.0094337	0.7637
143130_at		3.873	0.0047333		0.95019	0.0875	0.95678	0.011111	0.60488	0.78611	0.86236	0.3	-0.811831	0.811831	0.351878	0.46186	0.0827		0.69736	0	0.70082	0	0.45605	0.007	0.65132	0	0.655917	0.655917	0.0004	0.46186	0
143154_at		2.7945	0.03329		0.2555	0.9	0.4975	0.89167	0.65976	0.6875	0.64639	0.94306	-0.803809	0.803809	0.158554	0.012245	0.909		0.13242	0.64	0.20644	0.529	0.22746	0.473	0.25685	0.367	0.283709	0.283709	0.9469	0.012245	0.7085
143184_at		6.1017	0.00016782		0.97162	0.026389	0.92712	0.05	0.38053	0.9875	0.77114	0.65833	-0.992807	0.992807	0.0653686	0.45887	0.0182		0.69516	0	0.66705	0	0.35702	0.071	0.59258	0	-0.62024	0.62024	0.0006	0.45887	0
143201_at		2.4589	0.049767		0.50082	0.59861	0.67938	0.58333	0.94132	0.10972	0.74816	0.75278	-0.367122	0.367122	0.942976	0.028972	0.5772		0.19886	0.368	0.29085	0.209	0.38679	0.036	0.40983	0.022	0.403757	0.403757	0.1199	0.028972	0.4258
143203_at		5.6841	0.00030612		0.91984	0.047222	0.99695	0.019444	0.64773	0.96111	0.81774	0.49722	-0.715352	0.715352	0.282337	0.55858	0.0533		0.76311	0	0.78266	0	0.45643	0.001	0.62285	0	0.662272	0.662272	0.0004	0.55858	0
143220_at		5.4732	0.0062883		0.19734	0.97361	0.60304	0.99583	0.97463	0.0083333	0.7376	0.83889	-0.572395	0.572395	0.449235	0.0028111	0.9684		0.14612	0.821	0.28856	0.657	0.46132	0.196	0.38447	0.45	-0.989917	0.989917	0.2758	0.0028111	0.9191
143236_at		2.9312	0.023344		0.14646	0.97083	0.56901	0.85139	0.97143	0.016667	0.84365	0.48472	0.799045	0.799045	0.190542	0.023162	0.9678		0.16673	0.476	0.30329	0.187	0.49515	0.002	0.40426	0.03	0.517113	0.517113	0.0116	0.023162	0.4964
143238_at		2.4533	0.046561		0.50975	0.80139	0.84118	0.71667	0.9667	0.16806	0.84537	0.45	-0.35393	0.35393	0.671766	0.14335	0.7988		0.39192	0.014	0.50546	0	0.46987	0.001	0.49992	0.002	0.462479	0.462479	0.0255	0.14335	0.0121
143300_at		9.0719	4.3268e-06		0.98593	0.036111	0.92962	0.033333	0.44705	0.91667	0.77856	0.61667	-0.992596	0.992596	0.0987483	0.58966	0.0349		0.78943	0	0.76295	0	0.37405	0.05	0.62422	0	-0.723746	0.723746	0	0.58966	0
143337_at		2.5941	0.038509		0.78574	0.18611	0.87802	0.35833	0.77789	0.59306	0.9245	0.093056	-0.404409	0.404409	0.855355	0.12572	0.1806		0.37351	0.014	0.38381	0.034	0.24464	0.378	0.34499	0.094	-0.333934	0.333934	0.4103	0.12572	0.0185
143355_at		2.7595	0.027876		0.91454	0.10556	0.96957	0.10833	0.56469	0.94306	0.82511	0.40833	-0.677778	0.677778	0.546592	0.43305	0.0854		0.67321	0	0.6915	0	0.39829	0.02	0.56199	0	-0.564952	0.564952	0.003	0.43305	0
143356_at		4.3432	0.027402		0.91572	0.066667	0.95381	0.0083333	0.6165	0.81667	0.93	0.10833	-0.695009	0.695009	0.301808	0.011277	0.0674		0.17676	0.74	0.2292	0.841	0.30603	0.695	0.2828	0.721	0.706371	0.706371	0.8868	0.011277	0.7115
143390_at		4.3798	0.0021543		0.83035	0.12083	0.93844	0.091667	0.73055	0.675	0.94373	0.068056	-0.490248	0.490248	0.664812	0.4216	0.1116		0.66534	0	0.73957	0	0.57273	0	0.76046	0	0.700104	0.700104	0	0.4216	0
143445_at		7.7805	0.013368		0.86406	0.095833	0.95211	0.083333	0.67609	0.81111	0.9168	0.19167	-0.532258	0.532258	0.496523	0.031633	0.0915		0.41489	0.283	0.56907	0.168	0.57438	0.167	0.57485	0.172	1	1	0.013	0.031633	0.4407
143468_at		3.1227	0.028006		0.83067	0.15139	0.87133	0.15139	0.75412	0.51667	0.93749	0.25833	-0.458131	0.458131	0.769124	0.019732	0.1475		0.18936	0.624	0.33721	0.313	0.52699	0.022	0.46951	0.052	-0.62962	0.62962	0.3895	0.019732	0.5963
143475_at		2.9173	0.022046		0.74955	0.28611	0.79822	0.36944	0.5753	0.89167	0.58514	0.9625	-0.982357	0.982357	0.0403338	0.20802	0.295		0.47922	0.001	0.47594	0.002	0.25928	0.301	0.37175	0.063	-0.461734	0.461734	0.0265	0.20802	0.0011
143501_at		2.5403	0.040856		0.76751	0.1875	0.89195	0.27778	0.75168	0.61667	0.87028	0.31111	-0.565609	0.565609	0.4242	0.036647	0.1832		0.2057	0.315	0.20046	0.533	0.16943	0.735	0.23488	0.474	0.228202	0.228202	0.9131	0.036647	0.3424
143528_at		2.4175	0.048349		0.79659	0.21667	0.85387	0.21667	0.84154	0.35833	0.86297	0.40139	-0.470311	0.470311	0.652295	0.23682	0.2144		0.49612	0.001	0.50216	0.001	0.40835	0.018	0.48339	0.002	-0.3782	0.3782	0.1535	0.23682	0.0005
143537_at		5.0826	0.00074246		0.9345	0.052778	0.96392	0.041667	0.6733	0.64028	0.83152	0.43333	-0.772667	0.772667	0.282337	0.39754	0.0523		0.64491	0	0.65123	0	0.44161	0.01	0.5388	0	-0.542462	0.542462	0.0048	0.39754	0
143546_at		2.6355	0.034294		0.79656	0.14722	0.93826	0.061111	0.77101	0.79722	0.95286	0.11667	-0.478374	0.478374	0.581363	0.21976	0.1238		0.47967	0.001	0.54909	0	0.4172	0.01	0.51916	0	0.358796	0.358796	0.2043	0.21976	0.0006
143554_at		11.1443	2.7469e-07		0.95876	0.066667	0.90145	0.066667	0.51624	0.82222	0.7869	0.58472	-0.977789	0.977789	0.121001	0.49353	0.0812		0.7178	0	0.69927	0	0.37195	0.045	0.62136	0	-0.644601	0.644601	0.0002	0.49353	0
143559_at		6.5971	0.00017602		0.90552	0.15	0.95642	0.083333	0.66959	0.65278	0.83417	0.40139	-0.799201	0.799201	0.273992	0.23381	0.1575		0.50627	0.002	0.57125	0	0.47934	0.004	0.62013	0	0.468936	0.468936	0.0373	0.23381	0.0004
143581_at		205.998	0.0048348		NA	NA	NA	NA	NA	NA	NA	NA		0		0.03968	0.1616		0.65111	0.214	0.70737	0.237	0.57909	0.517	0.57485	0.539	0.965502	0.965502	0.4788	0.03968	0.3149
143606_at		5.9781	0.00020025		0.97242	0.018056	0.96675	0	0.51904	0.90833	0.82231	0.46667	-0.891876	0.891876	0.151599	0.34592	0.035		0.60371	0	0.5793	0	0.31102	0.133	0.50192	0	-0.578809	0.578809	0.002	0.34592	0
143647_at		2.6578	0.033087		0.28082	0.91667	0.60267	0.90972	0.71653	0.54306	0.57351	0.94583	-0.791798	0.791798	0.141864	0.014512	0.924		0.12677	0.66	0.31506	0.132	0.43222	0.011	0.34151	0.097	-0.351707	0.351707	0.2212	0.014512	0.6656
143648_at		4.5279	0.010249		0.46995	0.61806	0.62938	0.59722	0.85119	0.30833	0.64903	0.81667	-0.51222	0.51222	0.671766	0.0038406	0.6217		0.057681	0.947	0.13938	0.961	0.29786	0.524	0.19569	0.892	0.661225	0.661225	0.5574	0.0038406	0.8853
143651_at		3.0149	0.028151		0.81452	0.036111	0.93267	0.083333	0.67779	0.96806	0.71956	0.81667	-0.828091	0.828091	0.0598053	0.047566	0.0314		0.23518	0.312	0.30978	0.216	0.38836	0.073	0.33482	0.194	0.339059	0.339059	0.7664	0.047566	0.1926
143707_at		3.1339	0.03001		0.83311	0.075	0.94547	0.10417	0.71256	0.94583	0.86939	0.36806	-0.697707	0.697707	0.0431154	0.0096045	0.063		0.13513	0.78	0.23246	0.697	0.33784	0.359	0.34286	0.382	-0.729203	0.729203	0.2143	0.0096045	0.7423
143717_at		2.6496	0.037237		0.69534	0.38333	0.80201	0.41111	0.84555	0.41667	0.93654	0.018056	-0.477769	0.477769	0.732962	0.049701	0.3724		0.22479	0.274	0.30214	0.2	0.31681	0.164	0.33121	0.15	0.279179	0.279179	0.8447	0.049701	0.2236
143847_at		3.8481	0.0085154		0.2985	0.95417	0.62918	0.91667	0.92958	0.05	0.83974	0.375	-0.510876	0.510876	0.464534	0.00028641	0.9506		0.010149	0.997	0.19864	0.665	0.41119	0.049	0.3022	0.31	-0.475366	0.475366	0.1395	0.00028641	0.9909
143869_at		54.1925	0		0.9842	0.031944	0.93878	0.022222	0.50308	0.8	0.78615	0.60833	-0.966934	0.966934	0.0904033	0.83248	0.0155		0.93056	0	0.89174	0	0.52054	0	0.75128	0	0.935022	0.935022	0	0.83248	0
143905_at		3.9146	0.0044349		0.92989	0.052778	0.91496	0.034722	0.64933	0.65	0.88956	0.28194	-0.785415	0.785415	0.248957	0.31783	0.0552		0.57839	0	0.59402	0	0.42647	0.014	0.52312	0	0.480362	0.480362	0.0129	0.31783	0
143970_at		7.8694	1.5827e-05		0.92543	0.125	0.99167	0.025	0.59717	0.84444	0.88675	0.14167	-0.739099	0.739099	0.518776	0.45838	0.1144		0.6929	0	0.74045	0	0.43347	0.006	0.66692	0	0.57331	0.57331	0.0018	0.45838	0
144067_at		2.582	0.0371		0.9211	0.077778	0.92471	0	0.64699	0.78333	0.79177	0.63611	-0.86083	0.86083	0.132128	0.15869	0.0822		0.40896	0.013	0.41535	0.017	0.25826	0.288	0.30317	0.179	-0.402701	0.402701	0.0882	0.15869	0.0076
144121_at		7.1025	0.0081253		0.9076	0.13472	0.85207	0.19167	0.43138	0.98333	0.75432	0.68333	-0.919015	0.919015	0.215577	0.02956	0.1461		0.31104	0.482	0.38767	0.546	0.27486	0.855	0.39082	0.647	0.835737	0.835737	0.6428	0.02956	0.4223
144123_at		4.2354	0.029426		0.54995	0.65	0.85896	0.45972	0.92322	0.17917	0.8824	0.325	-0.440784	0.440784	0.62726	0.0099347	0.6559		0.16763	0.753	0.31631	0.617	0.40449	0.369	0.37433	0.556	0.982043	0.982043	0.496	0.0099347	0.7361
144146_at		3.2739	0.012216		0.68749	0.35	0.8788	0.225	0.83058	0.33333	0.95871	0.076389	-0.496023	0.496023	0.719054	0.21521	0.3537		0.47654	0.001	0.56399	0.001	0.51652	0	0.60858	0	0.39625	0.39625	0.1063	0.21521	0.0009
144149_at		2.4115	0.048815		0.96689	0.011111	0.92917	0.013889	0.43712	0.975	0.74575	0.73472	-0.984725	0.984725	0.0653686	0.26575	0		0.52769	0	0.51157	0.002	0.28026	0.243	0.41221	0.017	0.389272	0.389272	0.1216	0.26575	0.0002
144153_at		2.6578	0.033086		0.67085	0.40278	0.836	0.525	0.81542	0.55	0.8923	0.38611	-0.300742	0.300742	0.897079	0.06181	0.3991		0.25856	0.147	0.33866	0.086	0.34523	0.072	0.39854	0.023	0.287646	0.287646	0.661	0.06181	0.1599
144166_at		3.5767	0.024993		0.59268	0.53333	0.63147	0.58056	0.65855	0.7625	0.76237	0.63056	-0.555463	0.555463	0.699583	0.027535	0.5302		0.26767	0.439	0.34535	0.426	0.41477	0.26	0.47541	0.125	0.696521	0.696521	0.9068	0.027535	0.4468
144269_at		4.264	0.028637		NA	NA	NA	NA	NA	NA	NA	NA		0		0.0091163	0.2189		0.39049	0.335	0.55745	0.149	0.63328	0.083	0.55719	0.217	0.976374	0.976374	0.114	0.0091163	0.7564
144278_at		2.7427	0.03054		0.22032	0.95417	0.62949	0.875	0.97115	0.033333	0.81076	0.63472	0.725284	0.725284	0.293463	0.0011494	0.9527		0.041571	0.966	0.10807	0.935	0.17969	0.689	0.16155	0.834	0.274991	0.274991	0.6845	0.0011494	0.9715
144318_at		3.2097	0.023317		0.52945	0.69861	0.8495	0.58333	0.97563	0.15	0.82902	0.51944	-0.415088	0.415088	0.349096	0.0073367	0.6926		0.11068	0.822	0.21756	0.693	0.33636	0.276	0.31878	0.381	-0.395735	0.395735	0.8526	0.0073367	0.7958
144338_at		4.4984	0.001796		0.98863	0.023611	0.93121	0.058333	0.43844	0.97639	0.75305	0.71806	-0.965034	0.965034	0.132128	0.43993	0.0241		0.67754	0	0.64004	0	0.30512	0.146	0.53874	0	0.620301	0.620301	0.0002	0.43993	0
144350_at		3.2708	0.012424		0.98796	0.0013889	0.88697	0.125	0.46991	0.94028	0.78655	0.55833	-0.964864	0.964864	0.0653686	0.20646	0		0.46645	0.001	0.44088	0.01	0.19181	0.633	0.36386	0.066	-0.335839	0.335839	0.318	0.20646	0.0011
144389_at		3.585	0.0076716		0.57454	0.51667	0.84423	0.34306	0.871	0.3375	0.89589	0.26667	-0.498331	0.498331	0.703755	0.089213	0.5171		0.30362	0.081	0.40283	0.019	0.39484	0.026	0.43987	0.005	-0.471289	0.471289	0.0189	0.089213	0.0731
144395_at		3.2978	0.013563		0.60385	0.55	0.83586	0.70833	0.88886	0.27083	0.85594	0.275	-0.239522	0.239522	0.979138	0.12186	0.5583		0.37007	0.021	0.40801	0.016	0.45564	0.001	0.47578	0.005	0.415662	0.415662	0.0862	0.12186	0.0185
144417_at		3.0612	0.02915		0.74665	0.19444	0.91725	0.36389	0.80573	0.75417	0.82552	0.44306	-0.448074	0.448074	0.312935	0.01149	0.1825		0.13973	0.701	0.24175	0.531	0.38111	0.095	0.37164	0.158	-0.369808	0.369808	0.5443	0.01149	0.7117
144474_at		4.4511	0.018352		0.86208	0.026389	0.9731	0.059722	0.73081	0.91389	0.88201	0.28889	-0.649793	0.649793	0.210014	0.020955	0.0285		0.25343	0.493	0.36229	0.402	0.45751	0.172	0.5014	0.103	0.865928	0.865928	0.8336	0.020955	0.507
144572_at		2.426	0.047994		0.9249	0.047222	0.95976	0.048611	0.5844	0.97222	0.83773	0.57222	-0.814308	0.814308	0.132128	0.11011	0.0409		0.33986	0.028	0.37405	0.033	0.2485	0.348	0.29332	0.212	0.32201	0.32201	0.3783	0.11011	0.0376
144593_at		284.29	0.044996		0.65028	0.43889	0.78113	0.725	0.83038	0.45	0.86419	0.4125	-0.361775	0.361775	0.849791	0.016998	0.4028		0.36167	0.607	0.38845	0.837	0.37492	0.864	0.46784	0.761	-0.980999	0.980999	0.4075	0.016998	0.654
144633_at		12.7218	0.031149		0.46634	0.95	0.8082	0.94167	0.91962	0.25972	0.78444	0.78889	-0.435623	0.435623	0.246175	0.0015164	0.9493		0.072643	0.965	0.25951	0.871	0.44077	0.5	0.28195	0.891	1	1	0.0039	0.0015164	0.9579
144636_at		3.1844	0.025957		0.89397	0.056944	0.93476	0.15833	0.64211	0.95	0.8463	0.45694	-0.816421	0.816421	0.0319889	0.059373	0.0496		0.36681	0.173	0.36053	0.363	0.27294	0.644	0.40252	0.286	0.940763	0.940763	0.2839	0.059373	0.1766
144647_at		2.8437	0.036296		0.19211	0.91667	0.58642	0.85972	0.923	0.061111	0.7541	0.74583	0.637588	0.637588	0.399166	0.00025937	0.9233		0.0055109	1	0.33933	0.227	0.64382	0	0.49647	0.01	-0.545564	0.545564	0.1281	0.00025937	0.9912
144739_at		3.8376	0.0051736		0.97121	0.038889	0.91876	0.13472	0.48339	0.96528	0.77857	0.52222	-0.937538	0.937538	0.132128	0.54773	0.043		0.75651	0	0.67837	0	0.3155	0.128	0.58749	0	-0.687849	0.687849	0	0.54773	0
144747_at		2.6171	0.035319		0.82415	0.16944	0.9093	0.15278	0.70125	0.65833	0.93938	0.069444	-0.499358	0.499358	0.699583	0.083967	0.1747		0.29676	0.081	0.40602	0.015	0.38235	0.035	0.38983	0.039	-0.493856	0.493856	0.0109	0.083967	0.0802
144778_at		4.4867	0.0021696		0.716	0.26667	0.85478	0.34444	0.74131	0.5375	0.94799	0.10833	-0.492937	0.492937	0.72879	0.30309	0.2691		0.56663	0	0.62789	0	0.50342	0	0.69815	0	0.574575	0.574575	0.0032	0.30309	0.0001
144815_at		4.9537	0.041469		NA	NA	NA	NA	NA	NA	NA	NA		0		0.0079977	0.9494		0.16976	0.768	0.40056	0.379	0.6189	0.038	0.49775	0.2	-0.877984	0.877984	0.6134	0.0079977	0.7737
144945_at		2.8645	0.023982		0.11134	0.98333	0.31105	0.98889	0.49632	0.7625	0.3828	0.925	-0.958463	0.958463	0.148818	0.0020449	0.9882		0.044733	0.953	0.18271	0.63	0.27752	0.213	0.20305	0.607	0.368728	0.368728	0.1732	0.0020449	0.9435
144985_at		5.1432	0.034382		NA	NA	NA	NA	NA	NA	NA	NA		0		0.01252	0.0355		0.24577	0.504	0.2988	0.63	0.31511	0.769	0.31151	0.684	1	1	0.0309	0.01252	0.5615
145007_at		5.6422	0.016069		0.58454	0.56667	0.86178	0.58333	0.84084	0.70278	0.74871	0.93056	-0.426555	0.426555	0.132128	0.0078608	0.5768		0.29039	0.567	0.3898	0.581	0.48032	0.381	0.43295	0.514	0.952386	0.952386	0.5384	0.0078608	0.8074
145025_at		5.3669	0.00055352		0.91594	0.15278	0.86166	0.12917	0.54414	0.64722	0.82226	0.35833	-0.909004	0.909004	0.390821	0.27125	0.1532		0.54174	0	0.52444	0.001	0.37475	0.041	0.51043	0.001	-0.438982	0.438982	0.0578	0.27125	0
145111_at		4.9404	0.0016635		0.72006	0.36667	0.81063	0.35972	0.72563	0.60833	0.92006	0.15833	-0.362424	0.362424	0.942976	0.027404	0.3648		0.15756	0.535	0.26419	0.313	0.43426	0.011	0.37116	0.082	0.427699	0.427699	0.1575	0.027404	0.4202
145125_at		3.1406	0.031168		0.53173	0.60972	0.82057	0.34306	0.84011	0.325	0.84779	0.46111	-0.4776	0.4776	0.631433	0.049426	0.5986		0.31634	0.24	0.39853	0.16	0.40048	0.173	0.43665	0.092	-0.710119	0.710119	0.3416	0.049426	0.2153
145136_at		4.2764	0.012856		0.7536	0.26667	0.9199	0.17639	0.81353	0.41667	0.93306	0.020833	-0.473841	0.473841	0.79694	0.0036776	0.2638		0.1253	0.767	0.22818	0.64	0.36183	0.198	0.32377	0.35	-0.546289	0.546289	0.3667	0.0036776	0.8768
145156_at		5.1119	0.013836		0.41618	0.83889	0.73025	0.825	0.84811	0.51806	0.83745	0.60972	-0.411698	0.411698	0.739917	0.038758	0.8368		0.3113	0.423	0.35196	0.459	0.29759	0.657	0.38711	0.356	-0.944413	0.944413	0.4811	0.038758	0.3613
145206_at		5.9873	0.00020508		0.93508	0	0.92194	0.016667	0.4665	0.99444	0.66799	0.85972	-0.993837	0.993837	0.0403338	0.52616	0.005		0.74443	0	0.75684	0	0.42871	0.006	0.57032	0	0.723181	0.723181	0	0.52616	0
145270_at		2.6909	0.032784		0.29625	0.925	0.60707	0.95139	0.97665	0.066667	0.83128	0.46667	0.67948	0.67948	0.332406	0.013009	0.9143		0.11716	0.699	0.24197	0.373	0.35591	0.064	0.34492	0.099	-0.461644	0.461644	0.0296	0.013009	0.6911
145278_at		146.533	0.0067858		NA	NA	NA	NA	NA	NA	NA	NA		0		0.010065	0.8983		NA	NA	NA	NA	NA	NA	NA	NA		0		0.010065	0.8867
145326_s_at		3.7341	0.0059805		0.59856	0.53889	0.82056	0.41806	0.89447	0.15	0.98183	0.0083333	-0.383419	0.383419	0.799722	0.18098	0.5367		0.43636	0.004	0.52491	0.001	0.47997	0.002	0.56886	0	0.422394	0.422394	0.0557	0.18098	0.0032
145348_at		3.5027	0.0087279		0.50704	0.95	0.84378	0.86667	0.9586	0.094444	0.82173	0.35833	-0.328144	0.328144	0.632823	0.06708	0.9505		0.26361	0.154	0.40916	0.016	0.43405	0.007	0.36602	0.055	0.195505	0.195505	0.9869	0.06708	0.1369
145361_at		3.1856	0.024934		0.75281	0.30417	0.84522	0.35417	0.74815	0.57778	0.74487	0.73333	-0.730809	0.730809	0.329624	0.017669	0.3273		0.23306	0.414	0.30611	0.354	0.31652	0.351	0.30422	0.474	0.481556	0.481556	0.6074	0.017669	0.5971
145424_at		4.5321	0.020316		0.38057	0.92361	0.71471	0.94167	0.85538	0.44028	0.69156	0.95833	-0.591604	0.591604	0.214186	0.0015869	0.9279		0.084188	0.954	0.24731	0.835	0.37482	0.506	0.32883	0.721	0.999756	0.999756	0.0304	0.0015869	0.9577
145477_at		2.7299	0.032186		0.89883	0.1125	0.95764	0.0013889	0.64077	0.86944	0.93886	0.11806	-0.617847	0.617847	0.532684	0.086217	0.1227		0.32992	0.061	0.36839	0.069	0.28192	0.273	0.3527	0.1	-0.338979	0.338979	0.5109	0.086217	0.0735
145493_at		2.7198	0.042777		0.86496	0.18889	0.87538	0.175	0.69095	0.62222	0.84122	0.40833	-0.672158	0.672158	0.438108	0.017556	0.1909		0.14149	0.709	0.25044	0.506	0.29263	0.384	0.31469	0.303	0.537269	0.537269	0.5643	0.017556	0.6264
145515_at		2.5466	0.039836		0.45797	0.64028	0.60086	0.7625	0.49695	0.95556	0.56423	0.93472	-0.965588	0.965588	0.0653686	0.026223	0.6281		0.16809	0.466	0.28638	0.202	0.24895	0.331	0.2195	0.554	-0.467562	0.467562	0.0299	0.026223	0.4678
145570_at		19.6983	7.054e-11		0.9888	0	0.92146	0.125	0.42968	0.98611	0.77607	0.53056	-0.980943	0.980943	0.0570236	0.72946	0		0.87553	0	0.83577	0	0.44294	0.007	0.68374	0	0.801652	0.801652	0	0.72946	0
145629_at		3.0013	0.032555		0.43777	0.69444	0.74051	0.59306	0.93084	0.11667	0.9364	0.083333	0.613167	0.613167	0.45758	0.022777	0.7008		0.1966	0.555	0.23997	0.61	0.20327	0.821	0.21029	0.83	-0.43816	0.43816	0.8388	0.022777	0.4921
145880_at		5.2614	0.015544		0.82877	0.1125	0.94183	0.1125	0.69936	0.96111	0.83966	0.49444	-0.738461	0.738461	0.0653686	0.024045	0.1015		0.25743	0.619	0.30131	0.644	0.24196	0.908	0.29725	0.788	0.885344	0.885344	0.6415	0.024045	0.5473
145926_at		3.265	0.012391		0.46287	0.5875	0.7317	0.53333	0.94663	0.083333	0.85492	0.29722	0.489949	0.489949	0.707928	0.083982	0.5838		0.29634	0.07	0.39913	0.022	0.46736	0.005	0.41322	0.022	-0.321547	0.321547	0.4055	0.083982	0.0786
145937_at		4.135	0.0075156		0.77443	0.28889	0.85123	0.28333	0.85924	0.3	0.80747	0.55	-0.452984	0.452984	0.816412	0.0045533	0.2575		0.060124	0.932	0.25314	0.514	0.4643	0.025	0.40488	0.081	0.420813	0.420813	0.5913	0.0045533	0.8712
145966_at		4976	0.010024		NA	NA	NA	NA	NA	NA	NA	NA		0		NaN	0.1993		NA	NA	NA	NA	NA	NA	NA	NA		0		NaN	0
145976_s_at		3.9592	0.0070877		0.56067	0.6	0.73963	0.83333	0.80694	0.4125	0.76138	0.76944	-0.443275	0.443275	0.760779	0.0052286	0.6046		0.077974	0.875	0.29769	0.299	0.51944	0.003	0.34449	0.19	-0.37902	0.37902	0.681	0.0052286	0.8621
146012_at		13.1195	3.1919e-08		0.95084	0.11667	0.90076	0.058333	0.46584	0.77639	0.81781	0.43611	-0.96145	0.96145	0.371349	0.57035	0.1255		0.77483	0	0.72436	0	0.35214	0.067	0.66366	0	-0.684125	0.684125	0	0.57035	0
146022_at		14.4966	7.8432e-09		0.98673	0.041667	0.92261	0.083333	0.37768	0.98611	0.83379	0.35139	-0.969979	0.969979	0.115438	0.61287	0.0352		0.8033	0	0.75557	0	0.38809	0.022	0.72116	0	0.838978	0.838978	0	0.61287	0
146054_at		4.0736	0.0066408		0.77105	0.12917	0.94742	0.076389	0.83236	0.73472	0.92229	0.13611	-0.406329	0.406329	0.52573	0.01439	0.1194		0.14104	0.672	0.1828	0.738	0.25041	0.487	0.24604	0.574	0.320627	0.320627	0.9259	0.01439	0.6534
146088_at		3.0312	0.019024		0.35286	0.86667	0.64944	0.87083	0.87311	0.16111	0.87801	0.57639	-0.565687	0.565687	0.299026	0.025866	0.8656		0.16671	0.459	0.29578	0.148	0.3371	0.083	0.36214	0.059	-0.289605	0.289605	0.6321	0.025866	0.4682
146115_at		4.0262	0.029107		0.40333	0.81806	0.66494	0.75833	0.73021	0.675	0.77502	0.725	-0.597673	0.597673	0.311544	0.00072953	0.8179		0.055919	0.963	0.15957	0.946	0.26886	0.754	0.19636	0.95	-0.944569	0.944569	0.5241	0.00072953	0.9726
146129_at		3.0679	0.02013		0.86456	0.05	0.94928	0.091667	0.74063	0.75833	0.92982	0.15	-0.573275	0.573275	0.30459	0.099458	0.0487		0.34107	0.057	0.42701	0.021	0.37698	0.072	0.45044	0.014	-0.229239	0.229239	0.9902	0.099458	0.0405
146167_at		3.2261	0.013184		0.80757	0.15	0.85867	0.325	0.77424	0.57222	0.94841	0.14444	-0.438871	0.438871	0.680111	0.30356	0.1645		0.56414	0	0.57812	0	0.44138	0.008	0.6099	0	0.49302	0.49302	0.0107	0.30356	0.0001
146172_at		3.3563	0.036406		0.86175	0.12778	0.88528	0.22639	0.68954	0.69861	0.96337	0.038889	-0.530449	0.530449	0.666203	0.040864	0.1272		0.34236	0.32	0.44863	0.229	0.58634	0.046	0.5999	0.043	0.966553	0.966553	0.301	0.040864	0.2855
146180_at		2.8574	0.024028		0.81086	0.21806	0.90238	0.24722	0.63689	0.84167	0.90852	0.21667	-0.479924	0.479924	0.771905	0.25652	0.2278		0.51712	0	0.5525	0	0.39352	0.024	0.57486	0	0.514053	0.514053	0.0076	0.25652	0.0004
146182_at		3.8213	0.005133		0.90249	0.068056	0.91315	0.21667	0.64591	0.81389	0.87427	0.24306	-0.697185	0.697185	0.365786	0.29354	0.0717		0.55617	0	0.57595	0	0.44906	0.009	0.58821	0	-0.460054	0.460054	0.0267	0.29354	0.0001
146214_at		3.5355	0.0080581		0.90668	0.052778	0.90784	0.0083333	0.58657	0.89167	0.96292	0.083333	-0.659386	0.659386	0.432545	0.23292	0.0505		0.49545	0.001	0.49738	0	0.34982	0.068	0.54328	0	-0.290319	0.290319	0.6008	0.23292	0.0005
146226_at		2.4159	0.048776		0.76815	0.29028	0.86951	0.15	0.71766	0.62917	0.95496	0.066667	-0.47035	0.47035	0.766342	0.10962	0.2513		0.33678	0.037	0.41025	0.009	0.37947	0.038	0.46737	0.005	-0.333107	0.333107	0.3308	0.10962	0.0383
146233_at		2.6353	0.034306		0.86109	0.12222	0.89275	0.2	0.7398	0.59306	0.93031	0.10833	-0.507555	0.507555	0.696801	0.30052	0.1229		0.56417	0	0.56392	0.001	0.40234	0.022	0.53141	0	-0.425435	0.425435	0.0694	0.30052	0
146274_at		3.1897	0.013974		0.90776	0.15833	0.9068	0.13611	0.50294	0.88333	0.81841	0.38333	-0.925315	0.925315	0.0959666	0.29643	0.1519		0.55717	0	0.57656	0	0.31052	0.153	0.47711	0.003	-0.437558	0.437558	0.0437	0.29643	0.0001
146306_at		3.9818	0.026247		0.69535	0.4	0.87735	0.3875	0.85619	0.48611	0.96276	0.34583	-0.474147	0.474147	0.495132	0.045488	0.3997		0.34499	0.191	0.45958	0.107	0.63094	0.004	0.5818	0.015	-0.577216	0.577216	0.7951	0.045488	0.2087
146318_at		3.2603	0.034358		0.25036	0.88333	0.47884	0.94167	0.76959	0.45	0.53331	0.99167	-0.763166	0.763166	0.215577	0.027443	0.8896		0.31955	0.199	0.38392	0.234	0.37742	0.248	0.43165	0.155	-0.44275	0.44275	0.9681	0.027443	0.3996
146346_at		223.92	0.004451		NA	NA	NA	NA	NA	NA	NA	NA		0		0.062793	0.2219		NA	NA	NA	NA	NA	NA	NA	NA		0		0.062793	0.1457
146392_at		2.4625	0.045259		0.78353	0.13333	0.97774	0.033333	0.81691	0.74722	0.85506	0.31389	-0.414745	0.414745	0.598053	0.096245	0.135		0.32012	0.054	0.38198	0.039	0.33387	0.111	0.41015	0.024	0.254594	0.254594	0.816	0.096245	0.051
146435_at		3.8776	0.0071159		0.65965	0.30139	0.93186	0.22639	0.8862	0.68472	0.83953	0.12639	-0.261988	0.261988	0.833102	0.059099	0.3045		0.26809	0.164	0.30452	0.176	0.27725	0.272	0.28458	0.289	0.492212	0.492212	0.0216	0.059099	0.1666
146456_at		3.5596	0.02542		0.50252	0.61944	0.74992	0.65833	0.8714	0.30139	0.76971	0.75	-0.398743	0.398743	0.866481	0.060094	0.6254		0.39024	0.138	0.4664	0.121	0.54066	0.034	0.58621	0.015	-0.736813	0.736813	0.8093	0.060094	0.1424
146468_at		5.0479	0.00078202		0.91781	0.038889	0.9876	0.045833	0.67399	0.94167	0.85464	0.38333	-0.732311	0.732311	0.232267	0.29351	0.0326		0.556	0	0.57942	0	0.35735	0.041	0.4787	0.003	0.422497	0.422497	0.0641	0.29351	0.0001
146477_at		5.5198	0.0013586		0.47067	0.71667	0.66123	0.78333	0.81423	0.23611	0.93498	0.43889	-0.407677	0.407677	0.902643	0.0016711	0.7258		0.070727	0.908	0.14835	0.846	0.24527	0.481	0.21855	0.709	0.65259	0.65259	0.0894	0.0016711	0.9415
146593_s_at		4.4597	0.025401		0.5121	0.59167	0.75928	0.64861	0.86112	0.30278	0.7379	0.85833	-0.384	0.384	0.883171	0.0053215	0.5784		0.06952	0.957	0.12558	0.988	0.17663	0.959	0.17345	0.965	0.969956	0.969956	0.3231	0.0053215	0.8562
146735_at		4.6799	0.0020707		0.51109	0.65139	0.72639	0.88056	0.86623	0.44722	0.86363	0.56944	-0.389651	0.389651	0.933241	0.031286	0.6379		0.17715	0.454	0.24577	0.358	0.27597	0.261	0.28374	0.264	0.503161	0.503161	0.0987	0.031286	0.3873
146791_at		28.6464	0.010032		NA	NA	NA	NA	NA	NA	NA	NA		0		0.0045455	0.8714		0.19438	0.838	0.38099	0.778	0.6758	0.205	0.47021	0.708	-0.692852	0.692852	0.8105	0.0045455	0.8749
146800_at		3.8463	0.014134		0.8182	0.13333	0.93308	0.075	0.79364	0.48611	0.8608	0.45	-0.479178	0.479178	0.663421	0.024416	0.1431		0.23673	0.497	0.42736	0.15	0.60087	0.009	0.51162	0.065	0.696957	0.696957	0.8536	0.024416	0.4727
146814_at		2.5625	0.048813		0.70715	0.36667	0.86758	0.24444	0.71728	0.68333	0.74341	0.78333	-0.632087	0.632087	0.463143	0.0027688	0.3534		0.079317	0.879	0.15515	0.837	0.23206	0.567	0.20775	0.686	0.648982	0.648982	0.0923	0.0027688	0.919
146870_at		3.9605	0.0044426		0.97043	0.054167	0.85607	0.18611	0.42919	0.93333	0.79897	0.55833	-0.973606	0.973606	0.0987483	0.15229	0.0518		0.41644	0.004	0.39592	0.026	0.16195	0.749	0.33556	0.114	-0.415513	0.415513	0.0806	0.15229	0.0084
146889_at		2.9765	0.036207		0.52167	0.55972	0.66241	0.58611	0.78795	0.54583	0.80467	0.50556	-0.337931	0.337931	0.933241	0.05865	0.5603		0.39715	0.083	0.39898	0.15	0.28746	0.508	0.36594	0.282	-0.542602	0.542602	0.6207	0.05865	0.1587
146890_at		11.3016	0.010175		NA	NA	NA	NA	NA	NA	NA	NA		0		0.00017124	0.9188		0.08285	0.954	0.27088	0.863	0.42699	0.528	0.34448	0.784	0.973294	0.973294	0.4917	0.00017124	0.9945
147063_at		2.4352	0.046988		0.39106	0.68333	0.50965	0.8375	0.88627	0.25139	0.64265	0.8	-0.533458	0.533458	0.5758	0.028347	0.6807		0.1717	0.433	0.23415	0.402	0.39122	0.023	0.31796	0.14	-0.414046	0.414046	0.0674	0.028347	0.4422
147077_at		2.7404	0.046639		0.41618	0.88333	0.70824	0.94444	0.96185	0.061111	0.86056	0.55	-0.403346	0.403346	0.746871	0.0097404	0.8808		0.1625	0.682	0.2216	0.645	0.26985	0.513	0.27765	0.542	0.408888	0.408888	0.8102	0.0097404	0.7466
147112_at		3.1441	0.015032		0.83756	0.068056	0.95521	0.034722	0.72293	0.79167	0.9019	0.28194	-0.575852	0.575852	0.432545	0.2356	0.0846		0.49798	0.001	0.55857	0	0.38928	0.024	0.4804	0.003	0.378292	0.378292	0.1556	0.2356	0.0005
147163_at		3	0.029559		0.35136	0.8	0.51286	0.92639	0.78207	0.43889	0.79657	0.64167	-0.631707	0.631707	0.414465	0.0080758	0.8112		0.12928	0.723	0.22425	0.574	0.36943	0.121	0.29717	0.339	0.512302	0.512302	0.1441	0.0080758	0.7683
147181_at		2.6874	0.038826		0.9872	0.018056	0.946	0.0083333	0.44886	0.95	0.75673	0.7	-0.978504	0.978504	0.0653686	0.0014549	0.005		0.05126	0.949	0.15029	0.817	0.2787	0.258	0.23011	0.549	0.450774	0.450774	0.083	0.0014549	0.9513
147197_at		9.856	0.002875		0.78308	0.17778	0.87448	0.38472	0.74297	0.76667	0.83805	0.44583	-0.626487	0.626487	0.299026	0.012132	0.1902		0.19869	0.757	0.33125	0.712	0.40528	0.542	0.38689	0.636	0.990334	0.990334	0.0942	0.012132	0.7093
147202_at		14.869	2.1364e-08		0.98353	0	0.95152	0	0.42693	0.98472	0.81005	0.55972	-0.955014	0.955014	0.0625869	0.41777	0		0.69388	0	0.69464	0	0.37745	0.043	0.53652	0	-0.576774	0.576774	0.003	0.41777	0
147228_at		2.7951	0.026325		0.86662	0.1	0.90057	0.10556	0.6484	0.825	0.91953	0.19167	-0.660207	0.660207	0.232267	0.16411	0.1021		0.41532	0.008	0.42901	0.005	0.27497	0.251	0.41769	0.011	-0.429564	0.429564	0.0497	0.16411	0.0072
147272_at		2.7123	0.031113		0.5097	0.73472	0.78273	0.66667	0.86149	0.50833	0.86589	0.48472	-0.353811	0.353811	0.856745	0.12542	0.7365		0.36112	0.022	0.39181	0.026	0.38822	0.026	0.44615	0.009	-0.275419	0.275419	0.6957	0.12542	0.0197
147315_at		2.6576	0.033364		0.81236	0.15	0.9836	0.051389	0.76325	0.70139	0.87014	0.075	-0.447779	0.447779	0.582754	0.19063	0.1188		0.44668	0.001	0.50362	0	0.32213	0.1	0.42884	0.017	-0.351831	0.351831	0.2361	0.19063	0.0024
147409_at		37.8572	0.025901		NA	NA	NA	NA	NA	NA	NA	NA		0		0.028946	0.087		0.49274	0.372	0.5242	0.523	0.27434	0.928	0.3576	0.898	-0.981272	0.981272	0.3334	0.028946	0.4405
147413_at		4.772	0.02085		0.80041	0.034722	0.95431	0.175	0.79628	0.94167	0.82396	0.44167	-0.494119	0.494119	0.0347705	0.032078	0.032		0.36904	0.419	0.50476	0.319	0.52138	0.311	0.54756	0.301	0.915436	0.915436	0.6373	0.032078	0.4008
147437_at		7.1777	0.017981		NA	NA	NA	NA	NA	NA	NA	NA		0		0.026458	0.4817		0.35514	0.273	0.42551	0.242	0.41462	0.299	0.38078	0.466	0.873037	0.873037	0.4756	0.026458	0.4476
147459_at		2.5677	0.044245		0.83522	0.27917	0.94417	0.34028	0.62601	0.88333	0.8661	0.2125	-0.496548	0.496548	0.799722	0.069815	0.268		0.28812	0.114	0.36883	0.072	0.3673	0.069	0.37211	0.065	0.29889	0.29889	0.742	0.069815	0.1216
147462_at		3.0071	0.020504		0.96772	0.05	0.88322	0.11806	0.48762	0.87639	0.84372	0.35972	-0.912135	0.912135	0.232267	0.15114	0.0373		0.40033	0.017	0.42609	0.016	0.26125	0.347	0.41832	0.025	-0.384476	0.384476	0.2827	0.15114	0.0097
147702_at		9.0235	0.049925		0.77071	0.24444	0.87356	0.32083	0.78845	0.47639	0.91649	0.076389	-0.479018	0.479018	0.792768	0.0014687	0.247		0.083897	0.97	0.19694	0.961	0.42442	0.543	0.29601	0.863	-0.941812	0.941812	0.1329	0.0014687	0.9558
147734_at		12.7366	0.031691		NA	NA	NA	NA	NA	NA	NA	NA		0		0.0078981	0.1572		0.23084	0.799	0.37815	0.742	0.49902	0.483	0.48934	0.601	-0.760951	0.760951	0.7146	0.0078981	0.8073
147856_at		2.5599	0.041793		0.36607	0.95972	0.73211	0.94583	0.89668	0.23333	0.75126	0.84583	-0.574261	0.574261	0.248957	0.022463	0.9579		0.14912	0.524	0.2335	0.429	0.34484	0.095	0.26914	0.333	-0.300032	0.300032	0.6349	0.022463	0.5115
147913_at		4.1015	0.046398		0.96495	0.022222	0.95053	0.052778	0.49803	0.96111	0.85511	0.31944	-0.881246	0.881246	0.0792768	0.02148	0.023		0.3199	0.532	0.40827	0.583	0.51389	0.324	0.41715	0.667	0.73706	0.73706	0.8525	0.02148	0.5325
147957_at		3.1766	0.046833		0.85543	0.13333	0.8863	0.13333	0.66836	0.73333	0.89173	0.28472	-0.703504	0.703504	0.296245	0.029451	0.1475		0.23943	0.47	0.34101	0.368	0.37267	0.27	0.37377	0.281	0.566639	0.566639	0.4229	0.029451	0.4163
147960_at		15.8351	9.8688e-05		NA	NA	NA	NA	NA	NA	NA	NA		0		0.015362	0.6478		0.14197	0.822	0.2033	0.834	0.25387	0.716	0.24682	0.786	0.894503	0.894503	0.5116	0.015362	0.6335
147990_at		32.8807	0.029733		NA	NA	NA	NA	NA	NA	NA	NA		0		0.042469	0.0706		0.5159	0.293	0.64141	0.221	0.75588	0.081	0.75337	0.095	0.967104	0.967104	0.4369	0.042469	0.2762
148005_at		4.3562	0.0022342		0.91944	0.065278	0.90627	0.1	0.61083	0.89861	0.9503	0.11944	-0.715415	0.715415	0.312935	0.30517	0.0378		0.56324	0	0.58919	0	0.41353	0.015	0.56936	0	0.433728	0.433728	0.0433	0.30517	0
148047_at		8.1186	0.033442		NA	NA	NA	NA	NA	NA	NA	NA		0		0.066814	0.1925		0.63901	0.242	0.64009	0.305	0.34807	0.886	0.57098	0.526	0.922653	0.922653	0.6174	0.066814	0.1151
148070_at		3.5855	0.010645		0.62475	0.43889	0.87925	0.34444	0.87257	0.38611	0.88659	0.40694	-0.46165	0.46165	0.595271	0.059662	0.4375		0.30912	0.102	0.48631	0.008	0.56872	0.001	0.56499	0	0.433084	0.433084	0.22	0.059662	0.1489
148121_at		4.416	0.0050987		0.3925	0.69028	0.58484	0.7875	0.84743	0.34167	0.67351	0.83333	-0.573739	0.573739	0.649513	0.032722	0.6986		0.19183	0.458	0.29219	0.299	0.43518	0.026	0.41568	0.055	-0.379915	0.379915	0.6098	0.032722	0.337
148184_at		9.7435	0.0068023		NA	NA	NA	NA	NA	NA	NA	NA		0		0.036721	0.9023		0.6466	0.034	0.6792	0.032	0.64464	0.049	0.6053	0.103	-0.930448	0.930448	0.6497	0.036721	0.3412
148377_at		5.5082	0.010805		0.49583	0.71806	0.78088	0.65	0.75452	0.61667	0.68908	0.93611	-0.546572	0.546572	0.432545	0.010375	0.7285		0.17775	0.678	0.28769	0.623	0.49754	0.115	0.40704	0.328	0.928428	0.928428	0.2015	0.010375	0.7032
148418_at		8.589	8.9964e-06		0.97023	0.016667	0.96278	0.016667	0.5771	0.72778	0.79007	0.575	-0.909865	0.909865	0.132128	0.3953	0.0168		0.64407	0	0.62358	0	0.36852	0.051	0.50998	0.001	-0.514216	0.514216	0.011	0.3953	0
148513_at		3.0944	0.038406		0.68202	0.25417	0.8845	0.62778	0.85173	0.53333	0.82226	0.39306	-0.399262	0.399262	0.396384	0.029012	0.2598		0.29495	0.268	0.39939	0.155	0.3509	0.281	0.41627	0.152	-0.732693	0.732693	0.1351	0.029012	0.377
148529_at		5.2594	0.00057085		0.9831	0.0055556	0.91781	0.10833	0.50816	0.91389	0.80311	0.50833	-0.93565	0.93565	0.0570236	0.36998	0.0054		0.62444	0	0.60858	0	0.37991	0.048	0.56705	0	0.46577	0.46577	0.0225	0.36998	0
148560_at		221.66	0.0044912		NA	NA	NA	NA	NA	NA	NA	NA		0		0.025996	0.9638		0.57182	0.9	0.88618	0.91667	0.94838	0.05	0.81818	0.175	0.999979	0.999979	0.0985	0.025996	0.4848
148568_at		2.7105	0.031493		0.70183	0.3125	0.83786	0.625	0.81201	0.48056	0.86168	0.38333	-0.439037	0.439037	0.682893	0.030245	0.2994		0.19723	0.327	0.22988	0.418	0.27061	0.258	0.30675	0.194	-0.381433	0.381433	0.1608	0.030245	0.4128
148704_at		2.9799	0.021962		0.90914	0.066667	0.90918	0.10417	0.63618	0.83611	0.89433	0.2	-0.669238	0.669238	0.349096	0.15226	0.0667		0.43305	0.007	0.47441	0.002	0.4295	0.016	0.55535	0	0.374138	0.374138	0.2106	0.15226	0.0061
148745_at		3.6132	0.012459		0.60236	0.48333	0.82394	0.36667	0.86929	0.29306	0.85115	0.38611	-0.329528	0.329528	0.976356	0.0041493	0.4906		0.060348	0.935	0.14499	0.902	0.31877	0.275	0.23611	0.657	0.506802	0.506802	0.4436	0.0041493	0.9049
148863_at		2.5164	0.047736		0.82691	0.17083	0.96107	0.14444	0.64376	0.92222	0.76947	0.71667	-0.642402	0.642402	0.349096	0.041248	0.1706		0.23953	0.238	0.27892	0.249	0.26637	0.307	0.27301	0.322	0.393078	0.393078	0.1683	0.041248	0.2961
148870_at		10.2334	2.2882e-06		0.79756	0.10139	0.92165	0.10139	0.68206	0.9625	0.78604	0.71806	-0.793092	0.793092	0.0653686	0.35616	0.1002		0.6866	0	0.78343	0	0.5888	0	0.66679	0	0.748076	0.748076	0.0001	0.35616	0
148941_at		2.5059	0.044583		0.68203	0.29028	0.92618	0.23056	0.83453	0.8375	0.78488	0.76528	-0.449882	0.449882	0.198887	0.018397	0.2827		0.15802	0.525	0.18008	0.665	0.17534	0.707	0.20513	0.649	-0.299423	0.299423	0.6664	0.018397	0.5873
149060_at		2.542	0.04043		0.65102	0.34167	0.9056	0.5	0.9041	0.50833	0.80263	0.54444	-0.238633	0.238633	0.909597	0.092687	0.3382		0.31321	0.063	0.44613	0.007	0.46285	0.003	0.44723	0.011	-0.328093	0.328093	0.3956	0.092687	0.0651
149097_at		3.5875	0.0095822		0.65469	0.41667	0.85698	0.65556	0.83566	0.64167	0.78097	0.81667	-0.454073	0.454073	0.179416	0.07806	0.427		0.29977	0.131	0.39666	0.047	0.46759	0.004	0.52663	0	-0.391456	0.391456	0.244	0.07806	0.0865
149134_at		3.3597	0.011235		0.31887	0.80139	0.61571	0.67778	0.97354	0.041667	0.7816	0.58472	0.730151	0.730151	0.371349	0.030829	0.8089		0.1771	0.445	0.32032	0.132	0.52901	0	0.46024	0.002	-0.342418	0.342418	0.3393	0.030829	0.4044
149176_at		2.892	0.034057		0.54321	0.56944	0.7948	0.42083	0.80976	0.39167	0.89108	0.375	-0.498832	0.498832	0.62726	0.0011657	0.5688		0.061837	0.924	0.19924	0.692	0.35753	0.169	0.28478	0.419	0.443961	0.443961	0.4408	0.0011657	0.9692
149201_at		2.9483	0.027278		0.75115	0.28611	0.93231	0.225	0.71314	0.60556	0.86477	0.275	-0.495558	0.495558	0.806676	0.1275	0.2761		0.44512	0.005	0.5086	0.001	0.409	0.041	0.58875	0	0.50866	0.50866	0.0473	0.1275	0.0144
149215_at		2.4503	0.045858		0.85426	0.084722	0.96043	0.23333	0.6637	0.96667	0.78224	0.67083	-0.600881	0.600881	0.393602	0.28478	0.08		0.54723	0	0.59381	0	0.41606	0.017	0.51696	0.001	0.450061	0.450061	0.0336	0.28478	0.0002
149303_at		5.3379	0.00050829		0.93015	0.0069444	0.99571	0	0.57252	0.97917	0.83405	0.375	-0.751674	0.751674	0.235049	0.46973	0		0.70102	0	0.761	0	0.45323	0.002	0.63584	0	0.667772	0.667772	0.0003	0.46973	0
149398_at		4.9089	0.0065143		0.94759	0.0055556	0.96087	0.015278	0.53168	0.99028	0.77406	0.69583	-0.954419	0.954419	0.0653686	0.023359	0		0.2094	0.433	0.31621	0.27	0.42285	0.07	0.35716	0.265	0.469178	0.469178	0.4689	0.023359	0.4318
149420_at		12.8588	4.1992e-08		0.95677	0.0027778	0.97304	0	0.51236	0.98333	0.80483	0.51667	-0.880505	0.880505	0.0653686	0.55584	0.0091		0.76525	0	0.7651	0	0.38049	0.034	0.6627	0	0.689282	0.689282	0	0.55584	0
149492_at		2.5895	0.037199		0.79105	0.19583	0.95165	0.275	0.74995	0.97222	0.7935	0.65	-0.453194	0.453194	0.527121	0.024467	0.1809		0.16837	0.479	0.18587	0.652	0.12887	0.886	0.17086	0.795	-0.335098	0.335098	0.2132	0.024467	0.5104
149599_at		2.5884	0.042351		0.62107	0.46667	0.73223	0.66667	0.78025	0.53611	0.90036	0.42361	-0.365007	0.365007	0.908206	0.047013	0.4516		0.2318	0.321	0.31731	0.219	0.31103	0.239	0.33313	0.221	-0.366366	0.366366	0.64	0.047013	0.2529
149615_at		5.0821	0.00074304		0.96219	0.033333	0.95642	0.025	0.54809	0.92361	0.87048	0.31111	-0.861342	0.861342	0.218359	0.2706	0.0407		0.53048	0.001	0.58431	0	0.42424	0.005	0.54247	0	-0.449776	0.449776	0.0331	0.2706	0.0002
149700_at		2.5295	0.04065		0.99161	0.011111	0.91207	0.058333	0.41798	0.96667	0.77971	0.63333	-0.967079	0.967079	0.132128	0.32212	0.0272		0.57988	0	0.56983	0	0.30103	0.145	0.48386	0.003	0.617842	0.617842	0.0004	0.32212	0
149737_at		18.7096	0.0029804		0.59772	0.60139	0.87396	0.66944	0.85436	0.83333	0.72974	0.98333	-0.396518	0.396518	0.109875	0.0011182	0.6039		0.068394	0.954	0.26374	0.875	0.5335	0.265	0.41945	0.604	0.867149	0.867149	0.7196	0.0011182	0.9688
149742_at		4.0613	0.0048748		0.3334	0.86667	0.60348	0.85	0.69695	0.69861	0.72333	0.78333	-0.724293	0.724293	0.251739	0.064712	0.8642		0.2889	0.133	0.32518	0.125	0.395	0.047	0.41748	0.025	-0.422393	0.422393	0.1536	0.064712	0.1376
149754_at		2.7536	0.030344		0.90537	0.083333	0.92036	0.25	0.69877	0.64306	0.89208	0.22361	-0.647431	0.647431	0.499305	0.0097348	0.0855		0.094843	0.772	0.1374	0.833	0.17057	0.734	0.1775	0.771	0.391119	0.391119	0.1505	0.0097348	0.7511
149800_at		4.053	0.020094		NA	NA	NA	NA	NA	NA	NA	NA		0		0.016915	0.011		0.34038	0.357	0.43933	0.3	0.45588	0.255	0.4454	0.326	-0.969789	0.969789	0.5185	0.016915	0.6163
149871_at		3.3267	0.01123		0.93307	0.083333	0.95671	0.075	0.50466	0.93333	0.83917	0.34167	-0.868185	0.868185	0.0514604	0.55574	0.0807		0.76465	0	0.78951	0	0.42651	0.011	0.71183	0	0.674008	0.674008	0	0.55574	0
149899_at		2.9841	0.019427		0.70445	0.35	0.7523	0.51944	0.67116	0.81944	0.92021	0.3	-0.463785	0.463785	0.799722	0.35034	0.3471		0.60623	0	0.61499	0	0.51126	0.002	0.7354	0	0.641602	0.641602	0	0.35034	0
149903_at		3.8551	0.012344		0.66403	0.43611	0.8242	0.48472	0.77586	0.55	0.88037	0.25833	-0.494965	0.494965	0.532684	0.039892	0.4235		0.36694	0.105	0.39317	0.17	0.3571	0.25	0.36049	0.268	0.627802	0.627802	0.2171	0.039892	0.2845
149984_at		9.8942	0.0073164		0.24581	0.89028	0.60206	0.67778	0.98255	0.025	0.90493	0.075	0.871719	0.871719	0.0653686	0.015166	0.8791		0.21921	0.683	0.25121	0.83	0.25231	0.855	0.30094	0.806	-0.894936	0.894936	0.9696	0.015166	0.6226
150125_at		6.0833	0.0028608		0.21758	0.93889	0.53898	0.82222	0.97218	0.016667	0.79109	0.57361	0.83403	0.83403	0.240612	0.1181	0.9342		0.49565	0.015	0.51169	0.023	0.29634	0.422	0.44118	0.095	-0.495503	0.495503	0.6659	0.1181	0.0103
150128_at		10.9293	0.0039237		NA	NA	NA	NA	NA	NA	NA	NA		0		0.023415	0.6213		0.47979	0.142	0.48535	0.48	0.43205	0.597	0.49642	0.458	-0.875382	0.875382	0.9079	0.023415	0.6629
150143_at		2.7284	0.040351		0.50028	0.575	0.66613	0.66667	0.87961	0.31389	0.65513	0.875	-0.453964	0.453964	0.766342	0.024488	0.5712		0.22548	0.422	0.3069	0.348	0.33109	0.286	0.33683	0.301	-0.363805	0.363805	0.9441	0.024488	0.4813
150149_at		2.6163	0.04302		0.10827	0.94583	0.43433	0.96806	0.78579	0.4375	0.6223	0.9	-0.78707	0.78707	0.232267	0.013107	0.9322		0.11825	0.732	0.31896	0.152	0.55938	0	0.40974	0.028	0.454474	0.454474	0.0779	0.013107	0.6516
150226_at		3.2744	0.047026		0.83797	0.083333	0.89676	0.091667	0.54813	0.95556	0.73462	0.81667	-0.92389	0.92389	0.184979	0.041003	0.0899		0.35128	0.286	0.56289	0.063	0.70524	0.004	0.63009	0.03	0.963594	0.963594	0.6925	0.041003	0.2966
150240_at		7.8053	0.0043055		0.54906	0.66806	0.77097	0.79167	0.76784	0.68056	0.7787	0.825	-0.44398	0.44398	0.582754	0.04916	0.6637		0.3693	0.256	0.40328	0.277	0.3247	0.539	0.41336	0.275	-0.943005	0.943005	0.5345	0.04916	0.2221
150314_at		2.6644	0.032738		0.77354	0.37083	0.9462	0.275	0.71642	0.55139	0.90607	0.12639	-0.490017	0.490017	0.798331	0.15765	0.3733		0.40656	0.006	0.50283	0.002	0.3627	0.053	0.48716	0.001	0.363573	0.363573	0.1954	0.15765	0.0067
150365_at		12.5112	0.0012934		0.82824	0.086111	0.97873	0.10139	0.7552	0.76667	0.82803	0.41389	-0.454195	0.454195	0.69541	0.065873	0.0851		0.55704	0.077	0.74444	0.017	0.72336	0.025	0.67607	0.048	-0.813913	0.813913	0.6254	0.065873	0.1336
150375_at		3.8909	0.004941		0.80726	0.23333	0.87216	0.25139	0.83487	0.35833	0.85814	0.30833	-0.444095	0.444095	0.805285	0.22775	0.2276		0.48828	0	0.52948	0.001	0.53745	0.001	0.50191	0.003	0.371871	0.371871	0.1916	0.22775	0.0009
150385_at		2.8396	0.024503		0.79505	0.22639	0.82386	0.39444	0.67979	0.63333	0.78197	0.69444	-0.815562	0.815562	0.165508	0.1785	0.2231		0.43297	0.001	0.48947	0.001	0.33307	0.087	0.41993	0.016	0.452715	0.452715	0.0286	0.1785	0.0041
150428_at		3.1842	0.014786		0.27483	0.84444	0.58004	0.68611	0.91278	0.2375	0.84699	0.33472	0.805041	0.805041	0.276773	0.016151	0.8453		0.13283	0.605	0.17614	0.677	0.22382	0.471	0.23104	0.476	-0.264917	0.264917	0.7883	0.016151	0.6255
150454_at		3.062	0.02227		0.25435	0.86944	0.61818	0.73333	0.96469	0.055556	0.8791	0.20833	0.867541	0.867541	0.165508	0.0075688	0.8657		0.089333	0.841	0.23703	0.463	0.36247	0.088	0.29512	0.277	0.559007	0.559007	0.0254	0.0075688	0.7931
150462_at		3.3872	0.010612		0.59658	0.49167	0.82648	0.47778	0.82719	0.40972	0.816	0.55694	-0.303119	0.303119	1	0.019565	0.4791		0.14046	0.599	0.29855	0.16	0.44632	0.005	0.39695	0.029	0.352454	0.352454	0.1973	0.019565	0.5733
150480_at		2.9556	0.028912		0.59707	0.56667	0.79267	0.47639	0.83997	0.38056	0.92386	0.20972	-0.295381	0.295381	1	0.011347	0.579		0.13402	0.658	0.17521	0.679	0.20255	0.657	0.18802	0.802	0.695153	0.695153	0.0781	0.011347	0.664
150499_at		3.0167	0.018435		0.89431	0.091667	0.88771	0.19444	0.55524	0.94444	0.77496	0.68056	-0.913947	0.913947	0.0598053	0.23547	0.1114		0.49591	0.002	0.53253	0	0.39069	0.024	0.47826	0.004	-0.410576	0.410576	0.0722	0.23547	0.0004
150533_at		3.3066	0.017479		0.60207	0.52083	0.76439	0.50833	0.82515	0.31667	0.95222	0.30972	-0.499169	0.499169	0.632823	0.074382	0.5141		0.37698	0.043	0.44799	0.055	0.40851	0.106	0.53553	0.004	-0.412071	0.412071	0.8369	0.074382	0.0707
150542_at		2.5588	0.038781		0.74389	0.28333	0.76925	0.40833	0.77184	0.47778	0.88244	0.26111	-0.502365	0.502365	0.682893	0.12235	0.2946		0.35827	0.023	0.3762	0.037	0.42692	0.012	0.40929	0.019	0.35429	0.35429	0.2281	0.12235	0.0242
150558_at		935.6	0.024816		0.95065	0.038889	0.94629	0.066667	0.48815	0.9875	0.87185	0.26389	-0.830927	0.830927	0.198887	0.0029353	0.0511		0.43766	0.457	0.5051	0.533	0.49995	0.547	0.46677	0.696	0.999358	0.999358	0.0628	0.0029353	0.9389
150573_at		3.3888	0.010171		0.91177	0.052778	0.9224	0.14167	0.6057	0.95972	0.85335	0.42083	-0.8642	0.8642	0.0653686	0.217	0.048		0.4767	0.001	0.49658	0	0.31743	0.11	0.44948	0.007	-0.37594	0.37594	0.1484	0.217	0.0015
150574_at		21.5316	1.6125e-11		0.97538	0.016667	0.93446	0.0027778	0.51263	0.8875	0.88058	0.29167	-0.92067	0.92067	0.115438	0.69001	0.0186		0.85184	0	0.78648	0	0.38239	0.04	0.71001	0	-0.79507	0.79507	0	0.69001	0
150583_at		3.3229	0.011297		0.82359	0.2	0.82913	0.28611	0.65086	0.73333	0.871	0.31667	-0.549533	0.549533	0.541029	0.23197	0.2416		0.49253	0	0.4971	0.002	0.33444	0.099	0.51764	0	0.368808	0.368808	0.1833	0.23197	0.0006
150585_at		23.7537	0.01284		0.80945	0.24028	0.80981	0.33333	0.62556	0.63611	0.72768	0.75972	-0.930697	0.930697	0.198887	0.051488	0.2442		0.60875	0.267	0.63418	0.228	0.36647	0.82	0.61014	0.314	0.983687	0.983687	0.6617	0.051488	0.2716
150586_at		13.0797	3.3277e-08		0.99392	0.022222	0.91748	0.0375	0.39426	0.99583	0.73566	0.78611	-0.991117	0.991117	0.054242	0.67387	0		0.83674	0	0.79105	0	0.43215	0.009	0.69794	0	0.787187	0.787187	0	0.67387	0
150652_at		3.2357	0.014895		0.39241	0.83472	0.68898	0.81667	0.85103	0.23472	0.84747	0.61806	-0.572418	0.572418	0.264256	0.03076	0.8416		0.19665	0.412	0.27172	0.326	0.37732	0.063	0.33568	0.177	-0.477383	0.477383	0.0565	0.03076	0.4105
150655_at		3.6917	0.006295		0.50223	0.78333	0.81489	0.89167	0.86114	0.40833	0.7116	0.95833	-0.465104	0.465104	0.159944	0.054822	0.7908		0.24034	0.207	0.39617	0.02	0.43696	0.007	0.34948	0.078	-0.440497	0.440497	0.0402	0.054822	0.2013
150662_i_at		2.6625	0.033375		0.65308	0.44306	0.82316	0.50556	0.80385	0.5125	0.87274	0.20139	-0.376343	0.376343	0.899861	0.023383	0.4337		0.15382	0.636	0.23099	0.481	0.22162	0.553	0.24938	0.449	0.269384	0.269384	0.4426	0.023383	0.5614
150677_at		3.895	0.0051069		0.8947	0.058333	0.8904	0.22917	0.67284	0.81667	0.92247	0.16389	-0.655539	0.655539	0.382476	0.20583	0.0798		0.47963	0.002	0.50425	0.001	0.42	0.01	0.50363	0.002	0.364953	0.364953	0.2348	0.20583	0.0016
150697_at		2.5088	0.041736		0.94769	0.059722	0.90713	0.070833	0.57419	0.8	0.88371	0.3125	-0.815071	0.815071	0.299026	0.1936	0.0605		0.45143	0.002	0.4419	0.007	0.33558	0.09	0.45141	0.002	0.306312	0.306312	0.4998	0.1936	0.0026
150762_at		3.6561	0.0066586		0.92384	0.0027778	0.98231	0.016667	0.56785	0.97639	0.77369	0.66944	-0.852871	0.852871	0.0653686	0.17554	0.0107		0.42997	0.002	0.44246	0.006	0.26448	0.276	0.37082	0.054	0.368798	0.368798	0.1746	0.17554	0.0042
150788_at		2.8076	0.030134		0.54305	0.61806	0.82056	0.55278	0.78566	0.52083	0.79857	0.68333	-0.305721	0.305721	0.94993	0.077396	0.6205		0.31656	0.115	0.44487	0.023	0.39626	0.06	0.42162	0.055	-0.385482	0.385482	0.5676	0.077396	0.0992
150807_at		4.0334	0.0161		0.70581	0.3375	0.84951	0.35	0.66776	0.83333	0.859	0.36667	-0.439864	0.439864	0.791377	0.034783	0.3275		0.31036	0.397	0.32022	0.597	0.27782	0.765	0.37143	0.536	-0.904396	0.904396	0.6299	0.034783	0.377
150826_at		15.3743	0.010734		NA	NA	NA	NA	NA	NA	NA	NA		0		0.015644	0.2485		0.55513	0.184	0.6283	0.148	0.61568	0.139	0.6978	0.091	-1	1	0.0672	0.015644	0.6208
150858_at		5.3796	0.00047794		0.91112	0.069444	0.98572	0.018056	0.64229	0.84444	0.86332	0.29028	-0.695579	0.695579	0.429764	0.28104	0.0635		0.54019	0	0.56674	0	0.36911	0.037	0.5003	0.001	0.487249	0.487249	0.0142	0.28104	0
150889_at		2.6022	0.045361		0.38137	0.95278	0.71023	0.99167	0.96217	0.034722	0.82395	0.625	-0.457951	0.457951	0.394993	0.013167	0.9474		0.14803	0.685	0.34505	0.233	0.49342	0.03	0.43598	0.088	-0.600809	0.600809	0.3888	0.013167	0.676
150907_at		199.821	0.04996		NA	NA	NA	NA	NA	NA	NA	NA		0		NaN	0.5659		NA	NA	NA	NA	NA	NA	NA	NA		0		NaN	0
150908_at		28.3693	0.033489		NA	NA	NA	NA	NA	NA	NA	NA		0		NaN	0.1324		NA	NA	NA	NA	NA	NA	NA	NA		0		NaN	0
150958_at		1401.61	0.00071296		NA	NA	NA	NA	NA	NA	NA	NA		0		0.041343	0.7345		0.68167	0.138	0.84913	0.045	0.86179	0.042	0.78253	0.101	0.990025	0.990025	0.2002	0.041343	0.2848
151003_at		2.7489	0.030243		0.87381	0.15278	0.90584	0.13056	0.60121	0.83889	0.88797	0.32917	-0.561355	0.561355	0.62726	0.26344	0.1714		0.53934	0	0.61338	0	0.37343	0.037	0.50628	0.001	0.426019	0.426019	0.0627	0.26344	0.0002
151059_i_at		15.0251	0.027348		NA	NA	NA	NA	NA	NA	NA	NA		0		0.012229	0.3375		NA	NA	NA	NA	NA	NA	NA	NA		0		0.012229	0.6563
151072_i_at		30.8549	0.0090089		NA	NA	NA	NA	NA	NA	NA	NA		0		0.0098733	0.7496		0.22892	0.731	0.36028	0.701	0.3714	0.708	0.3788	0.752	-0.992409	0.992409	0.2927	0.0098733	0.7547
151086_at		28.7418	0.033963		0.76093	0.25417	0.83441	0.35	0.68088	0.74583	0.96221	0.05	-0.410762	0.410762	0.876217	0.021064	0.2457		0.34792	0.586	0.54296	0.405	0.56107	0.407	0.57335	0.447	0.993338	0.993338	0.1424	0.021064	0.5361
151222_at		3.7289	0.0063372		0.91435	0.0055556	0.981	0.038889	0.65646	0.975	0.82309	0.63889	-0.811759	0.811759	0.0653686	0.28079	0.0047		0.55972	0.002	0.6244	0	0.40372	0.023	0.47165	0.006	0.506438	0.506438	0.013	0.28079	0.0003
151316_at		2.7852	0.027464		0.89187	0.016667	0.99388	0.027778	0.67965	0.98472	0.85765	0.26111	-0.705089	0.705089	0.0681502	0.20364	0.0216		0.4653	0.001	0.48531	0.002	0.26821	0.281	0.40721	0.032	0.274976	0.274976	0.7246	0.20364	0.0015
151359_at		10.2364	0.0075503		NA	NA	NA	NA	NA	NA	NA	NA		0		0.013105	0.56		0.17573	0.786	0.31478	0.669	0.40182	0.444	0.39376	0.503	0.969431	0.969431	0.6926	0.013105	0.6591
151362_r_at		6.2766	0.034674		NA	NA	NA	NA	NA	NA	NA	NA		0		0.020398	0.2016		0.29863	0.573	0.34064	0.693	0.32378	0.775	0.39852	0.648	0.994603	0.994603	0.3511	0.020398	0.5698
151423_at		160.529	0.00010705		0.056415	0.96806	0.47553	0.95417	0.95934	0.125	0.75469	0.59722	0.964507	0.964507	0.0653686	0.00016521	0.9681		0.036761	0.992	0.39391	0.79	0.92088	0.033	0.63119	0.327	0.922831	0.922831	0.6594	0.00016521	0.9945
151428_at		2.688	0.043593		0.60965	0.45139	0.81312	0.39444	0.72013	0.65833	0.8535	0.52639	-0.382986	0.382986	0.933241	0.014188	0.4544		0.13695	0.622	0.18567	0.721	0.22671	0.54	0.20816	0.741	0.467682	0.467682	0.5593	0.014188	0.5333
151433_at		8.2119	9.566e-06		0.91401	0.1	0.89196	0.10694	0.51783	0.79167	0.87369	0.21667	-0.815316	0.815316	0.340751	0.38019	0.0965		0.62823	0	0.6367	0	0.41144	0.019	0.62771	0	0.535054	0.535054	0.0048	0.38019	0
151485_s_at		4.5794	0.0016239		0.98801	0.016667	0.92219	0.036111	0.43982	0.94167	0.83957	0.35972	-0.973012	0.973012	0.132128	0.48995	0.0203		0.71984	0	0.67671	0	0.34558	0.068	0.62102	0	0.590375	0.590375	0.001	0.48995	0
151568_at		7.4432	2.6295e-05		0.9855	0.0041667	0.93065	0.026389	0.49882	0.93333	0.82697	0.51806	-0.966791	0.966791	0.0625869	0.47329	0		0.70232	0	0.68421	0	0.35519	0.07	0.60398	0	0.570147	0.570147	0.0021	0.47329	0
151617_s_at		106.931	0.0092795		NA	NA	NA	NA	NA	NA	NA	NA		0		0.024281	0.7856		0.65835	0.266	0.69152	0.297	0.68561	0.333	0.58266	0.538	-0.616201	0.616201	0.9257	0.024281	0.5047
151642_at		3.7362	0.0058685		0.98721	0.019444	0.93937	0.022222	0.50452	0.85	0.81681	0.46806	-0.96819	0.96819	0.104312	0.56558	0.0167		0.77018	0	0.74536	0	0.45733	0.003	0.64521	0	0.656503	0.656503	0.0002	0.56558	0
151681_at		3.2688	0.012316		0.91265	0.034722	0.95371	0.05	0.67405	0.71528	0.90476	0.24306	-0.676221	0.676221	0.215577	0.37634	0.0341		0.6274	0	0.67039	0	0.45799	0.004	0.61331	0	-0.646203	0.646203	0.0002	0.37634	0
151683_at		2.4979	0.042475		0.74119	0.31667	0.81198	0.41111	0.84853	0.3375	0.75401	0.70833	-0.523707	0.523707	0.632823	0.14522	0.3141		0.39051	0.012	0.4423	0.006	0.39342	0.025	0.42657	0.006	0.305545	0.305545	0.4958	0.14522	0.0122
151720_at		3.5099	0.019363		0.24747	0.88472	0.39191	0.92639	0.43723	0.925	0.40993	0.94306	-0.973361	0.973361	0.0653686	0.0029671	0.8889		0.046346	0.966	0.25999	0.578	0.53656	0.026	0.37401	0.264	0.681636	0.681636	0.3521	0.0029671	0.9136
151795_at		5.1902	0.00063255		0.89909	0.1	0.89288	0.16944	0.55772	0.86944	0.89208	0.20139	-0.627341	0.627341	0.496523	0.49381	0.1061		0.71898	0	0.70878	0	0.39273	0.024	0.67156	0	0.61383	0.61383	0.0006	0.49381	0
151801_at		2.7375	0.028882		0.65684	0.38333	0.75544	0.51389	0.93957	0.077778	0.91378	0.11667	-0.472118	0.472118	0.680111	0.13206	0.3826		0.37314	0.016	0.47775	0.001	0.65938	0	0.62031	0	0.494308	0.494308	0.0105	0.13206	0.0181
151855_at		2.7507	0.028273		0.78337	0.077778	0.97934	0.043056	0.84774	0.57222	0.85384	0.28611	-0.441827	0.441827	0.531293	0.075979	0.0853		0.28124	0.1	0.40437	0.019	0.41617	0.011	0.40106	0.026	-0.281647	0.281647	0.6573	0.075979	0.1034
151871_at		14.0039	1.2849e-08		0.91384	0.15278	0.85669	0.18056	0.44763	0.90139	0.85433	0.25139	-0.904433	0.904433	0.376912	0.6958	0.1587		0.85414	0	0.78306	0	0.38918	0.028	0.76042	0	0.846803	0.846803	0	0.6958	0
151885_at		4.7709	0.0011863		0.88246	0.12083	0.96613	0.10417	0.61199	0.89306	0.81867	0.4375	-0.568423	0.568423	0.613352	0.37576	0.1254		0.62919	0	0.67028	0	0.42955	0.017	0.61728	0	0.632097	0.632097	0.0005	0.37576	0
151897_at		4.0161	0.0037844		0.95257	0.073611	0.93846	0.033333	0.53855	0.71667	0.79685	0.59167	-0.954481	0.954481	0.132128	0.4537	0.0693		0.69106	0	0.65832	0	0.36899	0.031	0.56902	0	-0.692112	0.692112	0	0.4537	0
151899_at		4.4803	0.0018464		0.93019	0.066667	0.92452	0.13333	0.61116	0.83333	0.85371	0.3875	-0.769327	0.769327	0.299026	0.5137	0.0749		0.7341	0	0.72084	0	0.43641	0.012	0.64812	0	-0.660303	0.660303	0.0004	0.5137	0
151905_at		2.4057	0.049276		0.89849	0.083333	0.9166	0.069444	0.57872	0.84306	0.90291	0.17639	-0.640767	0.640767	0.399166	0.36952	0.0802		0.62353	0	0.61851	0	0.31888	0.12	0.55514	0	-0.479462	0.479462	0.0224	0.36952	0
151919_at		3.5759	0.0075587		0.72779	0.36667	0.89135	0.39444	0.71134	0.65694	0.91433	0.052778	-0.422117	0.422117	0.815021	0.17702	0.3799		0.42868	0.005	0.49391	0.002	0.35696	0.055	0.44767	0.003	0.336508	0.336508	0.3234	0.17702	0.0051
151927_at		6.9724	4.9733e-05		0.9052	0.068056	0.96741	0.1	0.64499	0.78472	0.84633	0.29583	-0.650453	0.650453	0.541029	0.52686	0.0629		0.74532	0	0.7951	0	0.55022	0	0.73545	0	0.665546	0.665546	0.0001	0.52686	0
151933_at		3.6748	0.0064643		0.83401	0.036111	0.98113	0.083333	0.7863	0.8	0.8391	0.30833	-0.49263	0.49263	0.248957	0.35245	0.0312		0.60867	0	0.70998	0	0.56878	0	0.61289	0	0.583199	0.583199	0.0015	0.35245	0
151969_at		2.6775	0.033808		0.68116	0.39028	0.75119	0.49167	0.68783	0.68333	0.66614	0.91111	-0.753288	0.753288	0.229485	0.065631	0.3904		0.25716	0.144	0.35265	0.059	0.33282	0.101	0.34404	0.106	-0.193732	0.193732	0.9877	0.065631	0.1339
151992_at		3.3314	0.011145		0.86099	0.12222	0.95297	0.26806	0.62881	0.90139	0.84021	0.30139	-0.587625	0.587625	0.463143	0.30125	0.1385		0.56215	0	0.63264	0	0.46257	0.001	0.53362	0	0.463022	0.463022	0.028	0.30125	0
152019_at		3.979	0.0041567		0.96502	0	0.95227	0.11528	0.48643	0.98889	0.77558	0.52639	-0.892404	0.892404	0.132128	0.59401	0		0.79358	0	0.7796	0	0.38722	0.032	0.70358	0	0.758675	0.758675	0	0.59401	0
152057_at		3.6377	0.0068543		0.84998	0.12917	0.84176	0.275	0.51091	0.94306	0.78472	0.67639	-0.896221	0.896221	0.132128	0.25209	0.1283		0.51442	0	0.50376	0	0.30933	0.151	0.48332	0.002	-0.601289	0.601289	0.0011	0.25209	0.0001
152086_at		2.4316	0.047262		0.98908	0.0097222	0.97328	0	0.48687	0.96389	0.76983	0.65556	-0.958457	0.958457	0.0653686	0.5381	0.0052		0.74746	0	0.72667	0	0.37184	0.039	0.60926	0	-0.639578	0.639578	0.0003	0.5381	0
152102_at		2.6129	0.036726		0.91724	0.10139	0.97759	0.058333	0.54112	0.93472	0.88702	0.14306	-0.724661	0.724661	0.499305	0.079285	0.0958		0.31119	0.067	0.36213	0.07	0.30563	0.19	0.36096	0.069	-0.342787	0.342787	0.1606	0.079285	0.0733
152113_at		8.5017	6.5944e-06		0.99508	0.0027778	0.92251	0.0083333	0.38337	0.99861	0.73419	0.76111	-0.994654	0.994654	0.0653686	0.67878	0.0111		0.84217	0	0.79089	0	0.34294	0.088	0.65002	0	-0.767168	0.767168	0	0.67878	0
152124_at		2.7476	0.029704		0.27009	0.85139	0.56411	0.82639	0.73431	0.57222	0.62628	0.89444	-0.7338	0.7338	0.368567	0.042511	0.8577		0.20895	0.339	0.32918	0.095	0.39057	0.04	0.37312	0.055	-0.403787	0.403787	0.1328	0.042511	0.2841
152139_at		2.8556	0.023881		0.89844	0.051389	0.98895	0.0041667	0.67739	0.8375	0.90669	0.12917	-0.683892	0.683892	0.143255	0.41524	0.0314		0.66038	0	0.70356	0	0.40042	0.024	0.59672	0	0.737313	0.737313	0	0.41524	0.0001
152156_at		3.0889	0.016421		0.87736	0.083333	0.94719	0.016667	0.72138	0.64306	0.90542	0.275	-0.599007	0.599007	0.499305	0.21984	0.0885		0.48013	0	0.48106	0.001	0.37771	0.034	0.51269	0.001	-0.526486	0.526486	0.0064	0.21984	0.0012
152192_at		7.3985	2.7917e-05		0.93941	0.0027778	0.99796	0	0.60894	0.83472	0.83815	0.375	-0.766548	0.766548	0.265647	0.33698	0.0116		0.5947	0	0.64147	0	0.39441	0.024	0.51546	0	0.418653	0.418653	0.0727	0.33698	0
152256_at		10.1546	1.1196e-06		0.93878	0.097222	0.91625	0.20972	0.66341	0.78889	0.85944	0.27222	-0.771155	0.771155	0.432545	0.47617	0.0845		0.71109	0	0.74009	0	0.51166	0	0.68966	0	0.760383	0.760383	0	0.47617	0
152261_at		3.4527	0.0091897		0.93242	0.081944	0.98496	0.020833	0.66459	0.76667	0.80034	0.48333	-0.765875	0.765875	0.301808	0.40646	0.0151		0.65407	0	0.66018	0	0.43828	0.006	0.56333	0	-0.557043	0.557043	0.0033	0.40646	0
152308_at		2.5427	0.039519		0.9899	0.0041667	0.97084	0.0055556	0.47718	0.96111	0.77279	0.61667	-0.965415	0.965415	0.054242	0.39961	0		0.64457	0	0.63295	0	0.31025	0.14	0.52604	0.001	0.693065	0.693065	0.0002	0.39961	0
152324_at		2.4284	0.047506		0.72269	0.34028	0.8745	0.35139	0.73476	0.7375	0.89806	0.17222	-0.344376	0.344376	0.899861	0.065698	0.3331		0.26138	0.162	0.40837	0.015	0.46539	0.004	0.45358	0.006	0.332772	0.332772	0.348	0.065698	0.1371
152382_at		2.5067	0.04188		0.89377	0.083333	0.91045	0.093056	0.59384	0.85	0.88415	0.28194	-0.629698	0.629698	0.49096	0.40915	0.0857		0.6516	0	0.67385	0	0.42277	0.009	0.64925	0	0.550014	0.550014	0.0032	0.40915	0
152418_at		3.1196	0.015634		0.92054	0.044444	0.90187	0.031944	0.57384	0.90833	0.95466	0.10139	-0.71327	0.71327	0.332406	0.40008	0.0455		0.6487	0	0.65905	0	0.39493	0.014	0.65071	0	0.556253	0.556253	0.0027	0.40008	0
152441_at		3.1188	0.018351		0.72897	0.32083	0.9023	0.20833	0.82808	0.49306	0.96957	0.025	-0.429241	0.429241	0.713491	0.029664	0.3118		0.20843	0.345	0.27164	0.269	0.2713	0.296	0.27992	0.297	-0.225147	0.225147	0.9637	0.029664	0.4104
152457_at		2.8448	0.0243		0.948	0.0055556	0.98677	0.0097222	0.54713	0.99028	0.80297	0.575	-0.869751	0.869751	0.0208623	0.35054	0		0.60228	0	0.60535	0	0.317	0.128	0.51136	0.001	0.556389	0.556389	0.0025	0.35054	0
152485_at		4.9615	0.018568		0.37046	0.75	0.65847	0.65833	0.87365	0.23333	0.84359	0.45833	0.717587	0.717587	0.343533	0.010661	0.7514		0.17716	0.727	0.41372	0.329	0.67919	0.008	0.56997	0.077	-0.999706	0.999706	0.0474	0.010661	0.7211
152513_at		14.8113	5.7496e-09		0.89087	0.11667	0.91687	0.086111	0.605	0.80139	0.94814	0.05	-0.639139	0.639139	0.499305	0.46935	0.1157		0.70278	0	0.70549	0	0.46256	0.006	0.75095	0	0.664562	0.664562	0	0.46935	0
152597_at		3.4775	0.0088348		0.97268	0.016667	0.96548	0.026389	0.55917	0.83333	0.83709	0.41944	-0.89595	0.89595	0.112656	0.56648	0.0185		0.77214	0	0.75452	0	0.4562	0.001	0.66546	0	-0.712432	0.712432	0	0.56648	0
152629_at		2.9843	0.019421		0.85143	0.18333	0.88537	0.14306	0.66183	0.75278	0.90252	0.275	-0.626489	0.626489	0.382476	0.39244	0.1791		0.63784	0	0.69952	0	0.51104	0	0.64538	0	0.633487	0.633487	0.0006	0.39244	0
152673_at		7.1632	3.8347e-05		0.93571	0.033333	0.99706	0.0097222	0.57258	0.88472	0.85876	0.27639	-0.752652	0.752652	0.432545	0.47978	0.0327		0.70712	0	0.73727	0	0.44405	0.01	0.64771	0	-0.664804	0.664804	0.0003	0.47978	0
152682_at		16.1565	1.5869e-09		0.99692	0	0.91144	0.052778	0.42207	0.98889	0.78734	0.58472	-0.989129	0.989129	0.0653686	0.71681	0		0.86879	0	0.81305	0	0.38072	0.027	0.6885	0	-0.818266	0.818266	0	0.71681	0
152715_at		2.9451	0.020683		0.75862	0.275	0.78635	0.6	0.67049	0.80139	0.79815	0.65	-0.769249	0.769249	0.0403338	0.28296	0.2764		0.54233	0	0.54961	0	0.45589	0.003	0.5746	0	0.572316	0.572316	0.0015	0.28296	0.0002
152737_at		3.5213	0.017264		0.51041	0.57222	0.65445	0.79306	0.85997	0.24444	0.82834	0.48194	-0.363476	0.363476	0.93185	0.018915	0.5841		0.14135	0.712	0.22262	0.629	0.34906	0.18	0.27661	0.512	0.402653	0.402653	0.7284	0.018915	0.5505
152767_at		3.8166	0.0054388		0.62574	0.5	0.79314	0.44306	0.79779	0.47639	0.93607	0.13611	-0.431765	0.431765	0.795549	0.20792	0.51		0.47469	0.001	0.59324	0	0.47539	0.003	0.55602	0	0.465254	0.465254	0.0278	0.20792	0.001
152781_at		3.9934	0.0039206		0.8939	0.13333	0.99184	0.044444	0.61579	0.84167	0.89158	0.066667	-0.626107	0.626107	0.549374	0.27861	0.1286		0.53962	0	0.58192	0	0.37229	0.031	0.58036	0	0.426049	0.426049	0.0604	0.27861	0.0001
152819_at		12.7789	4.5701e-08		0.84709	0.10139	0.84966	0.25	0.7184	0.725	0.96387	0.11111	-0.493091	0.493091	0.709318	0.47524	0.1315		0.7068	0	0.74285	0	0.61379	0	0.79926	0	0.819308	0.819308	0	0.47524	0
152839_at		4.3987	0.0021379		0.7755	0.26944	0.9019	0.14167	0.67792	0.70833	0.93609	0.11111	-0.473697	0.473697	0.735744	0.18063	0.2618		0.43402	0.003	0.5068	0.001	0.39727	0.028	0.56453	0	0.351607	0.351607	0.2831	0.18063	0.0023
152855_at		2.8502	0.03934		0.64924	0.48611	0.8853	0.29306	0.78173	0.47778	0.95125	0.033333	-0.489687	0.489687	0.749652	0.057354	0.4841		0.3341	0.126	0.45208	0.04	0.53624	0.006	0.58827	0.002	0.524345	0.524345	0.4004	0.057354	0.1585
152958_at		15.4078	3.2235e-09		0.96108	0.05	0.93711	0.052778	0.48406	0.94167	0.85526	0.31389	-0.905748	0.905748	0.132128	0.66569	0.0626		0.83783	0	0.78412	0	0.47399	0	0.75178	0	0.779955	0.779955	0	0.66569	0
152981_at		3.3492	0.013018		0.63147	0.48333	0.81973	0.36111	0.81913	0.375	0.89137	0.25833	-0.248945	0.248945	1	0.053404	0.4822		0.29175	0.108	0.35112	0.073	0.33979	0.122	0.36494	0.075	-0.290366	0.290366	0.7198	0.053404	0.1871
152982_at		4.8758	0.0010125		0.95369	0.055556	0.90567	0.058333	0.57285	0.825	0.88672	0.26806	-0.880859	0.880859	0.162726	0.48877	0.0567		0.71465	0	0.69439	0	0.45031	0.002	0.6449	0	0.695591	0.695591	0.0001	0.48877	0
153015_i_at		2.5314	0.040249		0.73122	0.36667	0.78108	0.45	0.66253	0.78472	0.89237	0.225	-0.461131	0.461131	0.860918	0.26774	0.3743		0.52667	0	0.51126	0.002	0.43066	0.013	0.52396	0	0.455559	0.455559	0.03	0.26774	0
153055_at		4.1787	0.0029392		0.96919	0.036111	0.91423	0.070833	0.58365	0.87361	0.89187	0.3	-0.883077	0.883077	0.198887	0.62705	0.0531		0.81001	0	0.76425	0	0.44139	0.004	0.72202	0	-0.734945	0.734945	0	0.62705	0
153059_at		2.7035	0.030507		0.89626	0.1	0.87606	0.19167	0.57197	0.81667	0.92036	0.12917	-0.64336	0.64336	0.515994	0.28622	0.1054		0.54655	0	0.54002	0	0.31044	0.125	0.51788	0	-0.508695	0.508695	0.0075	0.28622	0
153061_at		4.542	0.0016803		0.7482	0.30556	0.87379	0.18611	0.8318	0.34167	0.96253	0.066667	-0.499103	0.499103	0.666203	0.26675	0.3014		0.52964	0	0.62488	0	0.61601	0	0.68892	0	0.638612	0.638612	0.0004	0.26675	0.0004
153085_at		2.5716	0.037726		0.86815	0.15556	0.9289	0.12222	0.5737	0.89306	0.75914	0.74028	-0.903483	0.903483	0.129346	0.23332	0.1559		0.49294	0	0.50516	0	0.43742	0.003	0.44431	0.009	0.449489	0.449489	0.0315	0.23332	0.0005
153092_at		14.7839	5.906e-09		0.98208	0.018056	0.95135	0.047222	0.41992	0.98333	0.81293	0.45833	-0.958768	0.958768	0.093185	0.51281	0		0.73031	0	0.73063	0	0.3636	0.056	0.6394	0	0.617143	0.617143	0.0011	0.51281	0
153098_at		2.4049	0.049338		0.92768	0.066667	0.94347	0.10417	0.48979	0.97639	0.79935	0.49167	-0.784864	0.784864	0.332406	0.27953	0.0646		0.54077	0	0.5317	0	0.29255	0.171	0.49279	0.002	-0.530108	0.530108	0.0036	0.27953	0.0003
153155_at		3.4077	0.0098713		0.69207	0.31944	0.86191	0.30972	0.75851	0.59583	0.91612	0.27222	-0.48635	0.48635	0.699583	0.18524	0.3242		0.43831	0.002	0.53022	0	0.48784	0.001	0.60392	0	0.410643	0.410643	0.0733	0.18524	0.0043
153179_at		2.5073	0.041837		0.79703	0.21389	0.87673	0.16806	0.75593	0.52361	0.98197	0.025	-0.471744	0.471744	0.696801	0.13615	0.2024		0.37898	0.017	0.48705	0.002	0.47658	0.001	0.59854	0	0.483963	0.483963	0.0143	0.13615	0.0137
153230_at		3.5226	0.0082248		0.82005	0.21806	0.82293	0.25278	0.62796	0.7125	0.90829	0.125	-0.675239	0.675239	0.337969	0.25953	0.2199		0.52075	0.001	0.50036	0.001	0.33616	0.109	0.52887	0.001	-0.410529	0.410529	0.0743	0.25953	0.0004
153256_at		2.6776	0.031804		0.88105	0.16667	0.98059	0.075	0.61376	0.9	0.88196	0.041667	-0.568634	0.568634	0.59388	0.32753	0.1585		0.58678	0	0.60388	0	0.28903	0.182	0.49762	0.002	0.52403	0.52403	0.0043	0.32753	0
153260_at		4.1429	0.0031069		0.9013	0.066667	0.9518	0.086111	0.57596	0.95972	0.8101	0.625	-0.714161	0.714161	0.27121	0.26472	0.0733		0.52616	0.001	0.60094	0	0.44068	0.009	0.49856	0.001	0.501843	0.501843	0.0093	0.26472	0.0001
153282_at		2.9492	0.020548		0.84827	0.077778	0.9851	0.059722	0.77049	0.60972	0.8978	0.11667	-0.485301	0.485301	0.649513	0.1481	0.0598		0.39413	0.006	0.42456	0.008	0.25964	0.308	0.38316	0.036	-0.36115	0.36115	0.2123	0.1481	0.0125
153296_at		3.7324	0.0059037		0.98209	0	0.9136	0.0097222	0.39321	0.98333	0.80296	0.49306	-0.96558	0.96558	0.173853	0.32175	0.0187		0.57748	0	0.55201	0	0.29544	0.171	0.51124	0.002	-0.483378	0.483378	0.0168	0.32175	0.0001
153385_at		4.4938	0.0018086		0.907	0.05	0.85653	0.15417	0.60278	0.84306	0.92073	0.15833	-0.736041	0.736041	0.235049	0.34868	0.0522		0.60545	0	0.56136	0	0.38227	0.03	0.5948	0	-0.603105	0.603105	0.0009	0.34868	0
153408_at		8.6587	5.773e-06		0.99411	0	0.91661	0.051389	0.4454	0.925	0.81936	0.38472	-0.987668	0.987668	0.129346	0.56153	0.0187		0.76949	0	0.7252	0	0.38587	0.025	0.63352	0	-0.663556	0.663556	0	0.56153	0
153417_at		2.5664	0.038042		0.74307	0.33472	0.84246	0.35	0.7832	0.46667	0.70704	0.80694	-0.669774	0.669774	0.357441	0.19063	0.3355		0.44602	0.001	0.5139	0	0.39903	0.017	0.47926	0.002	0.358832	0.358832	0.2131	0.19063	0.0025
153418_at		2.7667	0.027554		0.85369	0.065278	0.93101	0.079167	0.72718	0.71944	0.94689	0.21944	-0.499995	0.499995	0.463143	0.19835	0.0495		0.45413	0.002	0.4879	0.003	0.33736	0.073	0.42852	0.01	0.311965	0.311965	0.4582	0.19835	0.002
153424_at		5.6116	0.00034021		0.74123	0.24028	0.91651	0.1375	0.82059	0.73194	0.95619	0.091667	-0.468268	0.468268	0.599444	0.4098	0.2292		0.65699	0	0.73502	0	0.60376	0	0.77852	0	0.654065	0.654065	0.0002	0.4098	0
153429_at		3.9162	0.0044237		0.93546	0.022222	0.98461	0.054167	0.54008	0.97222	0.84807	0.3125	-0.77613	0.77613	0.329624	0.38767	0.0352		0.63918	0	0.66897	0	0.44371	0.014	0.5789	0	0.596361	0.596361	0.0003	0.38767	0
153433_at		6.9206	5.3393e-05		0.98012	0.022222	0.93493	0.069444	0.55455	0.87222	0.86611	0.35139	-0.922995	0.922995	0.184979	0.54962	0.0512		0.7612	0	0.73275	0	0.4337	0.009	0.66614	0	-0.720738	0.720738	0.0001	0.54962	0
153554_at		2.7273	0.03067		0.61511	0.48333	0.81802	0.35	0.79877	0.4	0.90972	0.38472	-0.497286	0.497286	0.666203	0.0079445	0.4879		0.090548	0.806	0.23515	0.403	0.33778	0.099	0.31186	0.188	-0.434121	0.434121	0.0493	0.0079445	0.7924
153624_at		3.4828	0.0087607		0.96129	0.0375	0.97014	0	0.54084	0.86667	0.83485	0.39167	-0.848459	0.848459	0.198887	0.65513	0.0447		0.82475	0	0.83106	0	0.44549	0.007	0.6879	0	-0.743104	0.743104	0	0.65513	0
153696_at		13.15	0.031209		NA	NA	NA	NA	NA	NA	NA	NA		0		0.015444	0.9007		NA	NA	NA	NA	NA	NA	NA	NA		0		0.015444	0.6365
153725_at		4.5305	0.0017099		0.49737	0.675	0.79756	0.55833	0.96108	0.18333	0.81114	0.68194	-0.487251	0.487251	0.524339	0.10409	0.6717		0.32852	0.046	0.4923	0.002	0.55869	0	0.48898	0.004	0.46896	0.46896	0.0219	0.10409	0.0443
153784_at		3.0911	0.016363		0.48029	0.74306	0.69093	0.72083	0.80715	0.29167	0.88088	0.56111	-0.476695	0.476695	0.732962	0.14395	0.7358		0.38933	0.01	0.47756	0.003	0.51348	0	0.62064	0	0.431748	0.431748	0.051	0.14395	0.0123
153797_at		4.1842	0.0041028		0.93588	0.054167	0.99167	0.025	0.63121	0.94444	0.82263	0.50139	-0.77246	0.77246	0.215577	0.041044	0.04		0.22434	0.263	0.30014	0.144	0.38546	0.038	0.38773	0.035	0.313573	0.313573	0.4718	0.041044	0.2472
153839_at		2.5988	0.036105		0.60126	0.49028	0.83708	0.5	0.91707	0.18333	0.83486	0.58333	-0.498007	0.498007	0.496523	0.053736	0.4832		0.23725	0.218	0.39897	0.019	0.48913	0.002	0.45287	0.003	0.359505	0.359505	0.2037	0.053736	0.2012
153972_at		2.7262	0.029409		0.97471	0.025	0.90949	0.095833	0.38716	0.98333	0.79663	0.56667	-0.992864	0.992864	0.0431154	0.31341	0.0386		0.57448	0	0.55415	0	0.25202	0.326	0.4516	0.004	-0.513657	0.513657	0.0084	0.31341	0
153988_at		3.408	0.01243		0.5894	0.52361	0.72067	0.50278	0.92082	0.23194	0.7518	0.72917	-0.27448	0.27448	1	0.063428	0.5206		0.27121	0.134	0.38025	0.055	0.57659	0.001	0.44039	0.018	0.502131	0.502131	0.0299	0.063428	0.1494
154066_at		2.4584	0.045863		0.5386	0.92639	0.85303	0.98472	0.9298	0.21944	0.75824	0.925	-0.333246	0.333246	0.282337	0.023423	0.9146		0.1562	0.506	0.1948	0.583	0.22852	0.423	0.24374	0.454	-0.326823	0.326823	0.3889	0.023423	0.5073
154150_at		2.4188	0.04825		0.76248	0.25417	0.79488	0.45	0.83228	0.34583	0.76546	0.73194	-0.591723	0.591723	0.499305	0.19386	0.2581		0.45186	0.001	0.49333	0.003	0.45547	0.004	0.49357	0.001	0.393247	0.393247	0.1149	0.19386	0.0021
154158_at		2.7041	0.032113		0.4729	0.96667	0.82724	0.96667	0.95972	0.016667	0.8129	0.55833	-0.392101	0.392101	0.35605	0.029613	0.9805		0.18128	0.405	0.3159	0.106	0.39459	0.019	0.36851	0.048	-0.356375	0.356375	0.2306	0.029613	0.4277
154176_at		4.6351	0.0014577		0.90865	0.05	0.99256	0.016667	0.63979	0.90694	0.84835	0.3875	-0.663492	0.663492	0.360223	0.46162	0.0513		0.69209	0	0.74135	0	0.5067	0.001	0.67397	0	0.604748	0.604748	0.0007	0.46162	0
154188_at		5.287	0.000548		0.96679	0.0375	0.93327	0.033333	0.50542	0.93056	0.87612	0.28194	-0.871705	0.871705	0.22114	0.46195	0.0319		0.6947	0	0.66586	0	0.32394	0.112	0.60746	0	-0.544165	0.544165	0.0035	0.46195	0
154290_at		2.6445	0.038455		0.66731	0.37639	0.84159	0.20417	0.78725	0.52639	0.96775	0.018056	-0.486626	0.486626	0.67872	0.02379	0.3671		0.17776	0.495	0.35159	0.092	0.47755	0.004	0.46178	0.015	0.630785	0.630785	0.0057	0.02379	0.4841
154302_at		4.5338	0.0017014		0.95912	0.018056	0.97318	0.054167	0.51493	0.97917	0.83539	0.37361	-0.849975	0.849975	0.198887	0.51109	0.0157		0.72833	0	0.70912	0	0.34227	0.065	0.57916	0	-0.676928	0.676928	0.0005	0.51109	0
154338_at		2.9678	0.021014		0.4448	0.75	0.69001	0.74306	0.88182	0.35278	0.83939	0.56111	-0.369949	0.369949	0.845619	0.089185	0.7544		0.3101	0.055	0.39508	0.029	0.34121	0.095	0.3715	0.051	-0.326078	0.326078	0.4123	0.089185	0.0692
154390_at		2.7678	0.027506		0.50552	0.67083	0.67901	0.76667	0.69636	0.70139	0.6502	0.9375	-0.726674	0.726674	0.332406	0.094795	0.6718		0.31526	0.061	0.39997	0.025	0.33059	0.087	0.27758	0.263	-0.329613	0.329613	0.356	0.094795	0.0606
154450_at		2.9331	0.029118		0.58549	0.49167	0.76468	0.54444	0.85791	0.32639	0.99282	0.025	-0.492298	0.492298	0.589708	0.016888	0.4606		0.1643	0.537	0.30879	0.207	0.4761	0.006	0.4322	0.031	0.398039	0.398039	0.2864	0.016888	0.5609
154583_at		3.7823	0.012686		0.70073	0.16667	0.93453	0.17778	0.82853	0.83333	0.76073	0.85	-0.503446	0.503446	0.198887	0.021701	0.2175		0.14646	0.643	0.23406	0.522	0.40306	0.059	0.35741	0.156	-0.406811	0.406811	0.4386	0.021701	0.4765
154666_at		2.7993	0.027381		0.65026	0.46667	0.69567	0.5125	0.73691	0.54028	0.76694	0.70833	-0.606992	0.606992	0.513213	0.051052	0.4693		0.23995	0.217	0.27839	0.229	0.27981	0.236	0.30405	0.17	0.411199	0.411199	0.1088	0.051052	0.2219
154853_at		2.5226	0.049998		0.72209	0.33333	0.91179	0.24028	0.80283	0.55556	0.96102	0.0375	-0.346483	0.346483	0.908206	0.057756	0.3275		0.26308	0.226	0.34857	0.103	0.35807	0.104	0.36341	0.084	-0.415251	0.415251	0.2874	0.057756	0.1596
154871_at		2.7236	0.029535		0.89371	0.13472	0.89108	0.14167	0.58031	0.75833	0.84319	0.375	-0.697736	0.697736	0.449235	0.34789	0.1499		0.60253	0	0.58565	0	0.35899	0.058	0.52601	0.001	0.515206	0.515206	0.0076	0.34789	0
154936_at		2.7074	0.030315		0.96974	0.0125	0.97469	0.016667	0.54701	0.98611	0.83089	0.52778	-0.906443	0.906443	0.0653686	0.39184	0		0.63915	0	0.65288	0	0.33472	0.084	0.52222	0.001	-0.527344	0.527344	0.0055	0.39184	0
154946_at		3.044	0.017646		0.82342	0.2	0.86539	0.15	0.72665	0.6	0.90874	0.22778	-0.547385	0.547385	0.579972	0.16257	0.211		0.41383	0.007	0.45237	0.003	0.38956	0.023	0.44539	0.008	0.398995	0.398995	0.1086	0.16257	0.0069
154963_at		4.1551	0.0030486		0.98026	0.013889	0.93832	0.016667	0.48073	0.94861	0.7919	0.60417	-0.947786	0.947786	0.0625869	0.66257	0		0.83438	0	0.80207	0	0.44906	0.004	0.72614	0	0.728176	0.728176	0	0.66257	0
154967_at		479.512	0.034235		NA	NA	NA	NA	NA	NA	NA	NA		0		0.033974	0.0709		NA	NA	NA	NA	NA	NA	NA	NA		0		0.033974	0.4276
155049_at		2.9482	0.020581		0.69387	0.39028	0.8908	0.23194	0.89974	0.22778	0.83685	0.51111	-0.494956	0.494956	0.599444	0.17101	0.3969		0.42399	0.007	0.55917	0	0.56833	0.001	0.58877	0	0.429752	0.429752	0.0494	0.17101	0.0053
155103_at		9.4482	0.013997		NA	NA	NA	NA	NA	NA	NA	NA		0		0.011251	0.2397		0.46047	0.256	0.65104	0.088	0.69872	0.059	0.65886	0.106	0.97787	0.97787	0.3211	0.011251	0.7264
155145_at		2.93	0.021191		0.76992	0.20833	0.84612	0.475	0.66244	0.88611	0.77327	0.74861	-0.831891	0.831891	0.0653686	0.12647	0.2093		0.36281	0.018	0.4229	0.012	0.33067	0.093	0.36187	0.065	0.377164	0.377164	0.1532	0.12647	0.0223

## Sheet: (A) LD data - don't pass anova
Affymetrix Probe ID		ANOVA of LD Data			Analyses of Averaged LD Data														Analyses of Appended LD Data
					Sin Model		Per Model		LD Behavior Model		DD Behavior Model		Autocorrelation			Fourier (F24) Analysis			Sin Model		Per Model		LD Behavior Model		DD Behavior Model		Autocorrelation			Fourier (F24) Analysis
		ANOVA F	ANOVA p		Max Corr	p value	Max Corr	p value	Max Corr	p value	Max Corr	p value	Best Corr	Abs Best Corr	p value	Power	p value		Max Corr	p value	Max Corr	p value	Max Corr	p value	Max Corr	p value	Best Corr	Abs Best Corr	p value	Power	p value
141200_at		0.52169	0.75779		0.90214	0.11667	0.88685	0.13611	0.63137	0.64444	0.883	0.22222	-0.77358	0.77358	0.332406	0.09297	0.1362		0.37574	0.025	0.54402	0.002	0.55461	0.002	0.46755	0.013	0.560077	0.560077	0.0823	0.09297	0.0305
141201_at		0.27001	0.9225		0.76963	0.26528	0.84115	0.30278	0.79426	0.40694	0.9242	0.19722	-0.391801	0.391801	0.891516	0.0059847	0.2474		0.16963	0.698	0.24664	0.702	0.30869	0.5	0.30351	0.589	0.824161	0.824161	0.6883	0.0059847	0.8393
141202_at		0.54944	0.73796		0.20004	0.93611	0.50055	0.98611	0.75052	0.55833	0.72257	0.79306	-0.750622	0.750622	0.201669	0.0040188	0.9324		0.064985	0.887	0.17875	0.647	0.30558	0.161	0.25673	0.372	-0.291215	0.291215	0.5928	0.0040188	0.889
141204_at		0.30534	0.90747		0.79907	0.21806	0.90253	0.12361	0.74567	0.59167	0.90436	0.20972	-0.419122	0.419122	0.858136	0.0023959	0.24		0.050264	0.939	0.11478	0.915	0.17524	0.671	0.13804	0.871	-0.344008	0.344008	0.2686	0.0023959	0.9356
141205_at		0.44514	0.81471		0.91334	0.091667	0.96995	0.05	0.57773	0.94167	0.80884	0.43611	-0.730884	0.730884	0.318498	0.0067447	0.1133		0.084573	0.856	0.10745	0.922	0.12629	0.891	0.10286	0.961	-0.366029	0.366029	0.2087	0.0067447	0.8237
141206_at		0.47909	0.79017		0.79365	0.21667	0.93167	0.16944	0.74688	0.53611	0.95706	0.044444	-0.493398	0.493398	0.682893	0.18384	0.2189		0.43678	0.003	0.46728	0.004	0.41804	0.012	0.5068	0.001	-0.388203	0.388203	0.1276	0.18384	0.0025
141207_at		0.28403	0.91973		0.28889	0.9	0.54213	0.97778	0.78209	0.49444	0.7163	0.86667	-0.708968	0.708968	0.232267	0.01781	0.9002		0.1369	0.585	0.22306	0.454	0.27401	0.23	0.23715	0.472	-0.317437	0.317437	0.4294	0.01781	0.6057
141208_at		0.1242	0.98633		0.79194	0.20972	0.80531	0.45139	0.72269	0.73611	0.96958	0.048611	-0.401691	0.401691	0.842837	0.029208	0.1925		0.17519	0.427	0.22453	0.402	0.2278	0.435	0.23118	0.482	0.436714	0.436714	0.0404	0.029208	0.4273
141209_at		0.40595	0.84245		0.48104	0.63611	0.63626	0.69583	0.91176	0.17639	0.86102	0.36528	-0.351574	0.351574	0.952712	0.044436	0.6282		0.21532	0.275	0.23885	0.335	0.21124	0.53	0.28314	0.238	0.313849	0.313849	0.4348	0.044436	0.2747
141210_at		0.35578	0.87491		0.42645	0.73889	0.58618	0.84444	0.46646	0.9	0.39826	0.97917	-0.993691	0.993691	0.132128	0.0080807	0.77		0.12344	0.746	0.19294	0.697	0.25291	0.463	0.25477	0.523	-0.303266	0.303266	0.859	0.0080807	0.7909
141211_at		0.40574	0.84255		0.84916	0.13333	0.93218	0.175	0.65512	0.78611	0.9377	0.051389	-0.497349	0.497349	0.648122	0.089746	0.1552		0.30757	0.067	0.29155	0.182	0.14968	0.795	0.23819	0.43	0.324259	0.324259	0.3799	0.089746	0.0659
141212_at		0.61982	0.68524		0.90523	0.016667	0.89831	0.0013889	0.55973	0.90833	0.70364	0.84306	-0.94538	0.94538	0.132128	0.0971	0.0223		0.31972	0.062	0.31944	0.124	0.16936	0.703	0.22113	0.522	-0.299146	0.299146	0.5445	0.0971	0.0552
141213_at		0.33442	0.88978		0.67239	0.39583	0.82656	0.43194	0.59647	0.87361	0.64051	0.94167	-0.856448	0.856448	0.187761	0.02068	0.3888		0.14729	0.545	0.26792	0.252	0.34808	0.076	0.32958	0.11	-0.280488	0.280488	0.6796	0.02068	0.5473
141214_at		0.33197	0.89131		0.72629	0.33333	0.7985	0.40833	0.56662	0.84167	0.72345	0.79306	-0.929047	0.929047	0.0403338	0.0015481	0.3412		0.040267	0.965	0.13	0.87	0.18206	0.666	0.13699	0.886	-0.404054	0.404054	0.0851	0.0015481	0.9552
141215_at		0.22045	0.95212		0.89327	0.13333	0.95202	0.15694	0.5401	0.98333	0.83724	0.36389	-0.640491	0.640491	0.538248	0.093259	0.1301		0.3135	0.074	0.35588	0.052	0.31775	0.139	0.37774	0.044	-0.454199	0.454199	0.0283	0.093259	0.0628
141216_at		0.35423	0.87612		0.88605	0.044444	0.90352	0.058333	0.49908	0.96667	0.68014	0.87639	-0.98429	0.98429	0.0653686	0.015095	0.0326		0.11935	0.699	0.19028	0.68	0.24662	0.481	0.22184	0.627	-0.458659	0.458659	0.1375	0.015095	0.6369
141217_at		0.70007	0.62591		0.94284	0.083333	0.92653	0.14167	0.50608	0.92917	0.84334	0.31806	-0.791824	0.791824	0.363004	0.061684	0.0826		0.25481	0.162	0.25834	0.278	0.24098	0.361	0.28718	0.233	-0.272802	0.272802	0.7015	0.061684	0.1619
141218_at		0.04594	0.99868		0.47519	0.73889	0.7603	0.66111	0.85049	0.44583	0.84006	0.6	-0.351326	0.351326	0.916551	0.028182	0.7408		0.17158	0.448	0.19784	0.577	0.19728	0.584	0.22284	0.531	-0.249351	0.249351	0.8439	0.028182	0.4407
141219_at		0.62825	0.67895		0.54907	0.825	0.87939	0.61667	0.95129	0.058333	0.86083	0.075	-0.276802	0.276802	0.789986	0.0029498	0.8127		0.055698	0.907	0.16365	0.72	0.27683	0.238	0.21823	0.558	-0.260955	0.260955	0.7877	0.0029498	0.9219
141220_at		0.62001	0.68515		0.60777	0.53333	0.78344	0.425	0.94058	0.05	0.84313	0.39722	-0.330671	0.330671	0.988873	0.036006	0.5471		0.19842	0.388	0.22199	0.469	0.19699	0.616	0.25442	0.394	0.293397	0.293397	0.5665	0.036006	0.3599
141221_at		1.3	0.27865		0.75817	0.25	0.79811	0.29306	0.62398	0.77778	0.89769	0.30417	-0.668578	0.668578	0.318498	0.085785	0.2607		0.30024	0.07	0.33856	0.081	0.28462	0.188	0.38615	0.032	0.240039	0.240039	0.8932	0.085785	0.0749
141222_at		0.43929	0.81899		0.93902	0	0.97775	0.011111	0.56296	0.99167	0.75467	0.75556	-0.881869	0.881869	0.054242	0.13074	0		0.37052	0.024	0.38161	0.025	0.2184	0.492	0.28253	0.245	-0.320588	0.320588	0.4044	0.13074	0.0224
141223_at		0.5755	0.71843		0.75214	0.23611	0.89861	0.16667	0.78117	0.40694	0.91132	0.34444	-0.499888	0.499888	0.675939	0.043564	0.2393		0.21333	0.264	0.2183	0.477	0.11265	0.927	0.17847	0.719	-0.405126	0.405126	0.0901	0.043564	0.2772
141224_at		0.18394	0.96741		0.95814	0.066667	0.90835	0.029167	0.53963	0.61806	0.7823	0.60139	-0.939598	0.939598	0.399166	0.031836	0.0857		0.18301	0.401	0.19868	0.534	0.18998	0.624	0.22797	0.465	-0.291818	0.291818	0.5919	0.031836	0.3955
141225_at		0.80372	0.5552		0.92437	0.033333	0.88522	0.12639	0.60761	0.82917	0.92543	0.18333	-0.734406	0.734406	0.248957	8.7243e-05	0.0384		0.016307	0.991	0.09981	0.973	0.19609	0.643	0.16134	0.852	0.454078	0.454078	0.247	8.7243e-05	0.9944
141226_at		1.0482	0.39988		0.86326	0.14028	0.95099	0.11667	0.69865	0.73889	0.921	0.125	-0.597227	0.597227	0.465925	0.1373	0.1258		0.38048	0.016	0.39043	0.024	0.26054	0.265	0.39893	0.021	0.26984	0.26984	0.73	0.1373	0.0149
141227_at		0.5335	0.749		0.60557	0.4	0.75875	0.42778	0.81795	0.55972	0.95033	0.041667	-0.458367	0.458367	0.664812	0.050487	0.3986		0.29903	0.231	0.42792	0.081	0.44831	0.065	0.44852	0.08	0.772916	0.772916	0.1856	0.050487	0.2305
141228_at		0.48768	0.7838		0.80475	0.18472	0.88895	0.15139	0.68178	0.7875	0.85595	0.4	-0.685968	0.685968	0.279555	0.0070223	0.1649		0.087317	0.805	0.11962	0.902	0.1522	0.803	0.15685	0.828	0.329313	0.329313	0.3921	0.0070223	0.8157
141229_at		1.0083	0.42546		0.90017	0.052778	0.98023	0.081944	0.66578	0.89028	0.8441	0.36389	-0.648625	0.648625	0.365786	0.020505	0.0503		0.17107	0.542	0.22778	0.477	0.25227	0.431	0.26504	0.432	0.337728	0.337728	0.6711	0.020505	0.5607
141230_at		0.57015	0.72238		0.19877	0.97361	0.52461	0.99722	0.89021	0.10417	0.79416	0.70417	-0.592609	0.592609	0.311544	0.015171	0.968		0.13348	0.81	0.22044	0.736	0.26792	0.382	0.23806	0.564	-0.27565	0.27565	0.1965	0.015171	0.8335
141231_at		0.56117	0.72918		0.89951	0.073611	0.88264	0.1625	0.53855	0.97083	0.80431	0.63611	-0.945645	0.945645	0.0653686	0.069015	0.076		0.26972	0.136	0.33917	0.072	0.33187	0.093	0.33651	0.098	0.277487	0.277487	0.6872	0.069015	0.1258
141232_at		0.52139	0.75883		0.4899	0.77639	0.75589	0.91111	0.86121	0.59167	0.78044	0.74444	-0.453993	0.453993	0.347705	0.067902	0.7488		0.26135	0.13	0.29613	0.169	0.18145	0.699	0.19506	0.677	-0.310356	0.310356	0.3164	0.067902	0.1217
141233_at		0.22364	0.95063		0.73639	0.26806	0.91233	0.17639	0.75493	0.58472	0.92337	0.10139	-0.461692	0.461692	0.769124	0.10522	0.2669		0.33191	0.039	0.34391	0.076	0.26008	0.308	0.36038	0.067	0.243098	0.243098	0.8612	0.10522	0.0404
141234_at		0.3878	0.85443		0.67785	0.41806	0.83727	0.44444	0.75083	0.65833	0.88468	0.38056	-0.561892	0.561892	0.346314	0.010216	0.4115		0.1099	0.719	0.15229	0.812	0.21962	0.477	0.19639	0.668	0.343158	0.343158	0.3144	0.010216	0.7367
141235_at		0.54109	0.74408		0.71345	0.33472	0.84974	0.25833	0.73459	0.59028	0.90533	0.40833	-0.459013	0.459013	0.748261	0.063487	0.3312		0.2545	0.096	0.3573	0.022	0.34337	0.035	0.32668	0.054	0.244333	0.244333	0.3235	0.063487	0.0704
141236_at		0.70677	0.62215		0.98218	0.019444	0.92663	0.023611	0.46377	0.91667	0.83164	0.41806	-0.939948	0.939948	0.132128	0.027659	0.0226		0.21359	0.412	0.24566	0.434	0.26829	0.362	0.23209	0.613	0.531572	0.531572	0.3277	0.027659	0.4835
141238_at		1.0435	0.40381		0.83342	0.25	0.75556	0.46806	0.4794	0.87361	0.79362	0.55972	-0.887943	0.887943	0.276773	0.015177	0.2587		0.12415	0.677	0.19153	0.629	0.20169	0.627	0.18875	0.721	0.482034	0.482034	0.0251	0.015177	0.6548
141239_at		1.1882	0.33086		0.68463	0.32778	0.92543	0.27639	0.88757	0.66667	0.89456	0.1875	-0.347543	0.347543	0.732962	0.071076	0.3269		0.27019	0.144	0.33559	0.11	0.30555	0.19	0.35991	0.08	0.298563	0.298563	0.6637	0.071076	0.1137
141240_at		0.26552	0.92985		0.74413	0.25694	0.85795	0.21528	0.71229	0.60972	0.70844	0.85417	-0.652033	0.652033	0.296245	0.053584	0.2568		0.23607	0.185	0.27027	0.254	0.30818	0.131	0.36198	0.056	-0.355578	0.355578	0.2234	0.053584	0.2095
141241_at		1.8533	0.19004		0.64527	0.51667	0.81953	0.46667	0.84278	0.40833	0.81447	0.60833	-0.329422	0.329422	0.96662	0.046217	0.5236		0.40836	0.275	0.46432	0.317	0.60249	0.123	0.45058	0.46	-0.936196	0.936196	0.307	0.046217	0.2632
141242_at		0.16164	0.9754		0.81055	0.11667	0.96487	0.14861	0.73072	0.89861	0.84191	0.47083	-0.481841	0.481841	0.666203	0.016406	0.1152		0.13145	0.595	0.17763	0.637	0.16372	0.745	0.1638	0.799	0.25582	0.25582	0.8191	0.016406	0.6215
141243_at		0.23417	0.94408		0.87364	0.23333	0.77675	0.32639	0.51843	0.70833	0.69927	0.89444	-0.973607	0.973607	0.132128	0.00070924	0.2382		0.0082149	0.994	0.13519	0.958	0.29126	0.398	0.22722	0.739	0.576691	0.576691	0.5947	0.00070924	0.9726
141244_at		0.72765	0.60592		0.50992	0.60556	0.7169	0.63889	0.85053	0.35278	0.93457	0.083333	-0.348233	0.348233	0.96662	0.096013	0.6324		0.31737	0.062	0.36692	0.033	0.32627	0.11	0.38476	0.038	-0.363637	0.363637	0.2021	0.096013	0.0583
141245_at		0.97498	0.4462		0.59183	0.57222	0.73819	0.46806	0.90021	0.175	0.89921	0.31944	-0.2976	0.2976	0.944367	0.0030181	0.5668		0.054921	0.93	0.18413	0.664	0.26895	0.325	0.23126	0.527	-0.313233	0.313233	0.6597	0.0030181	0.9131
141246_at		0.64293	0.66804		0.24338	0.90694	0.51638	0.86944	0.96912	0.058333	0.7287	0.78333	0.623883	0.623883	0.532684	0.047027	0.907		0.22255	0.267	0.28884	0.187	0.39006	0.019	0.3361	0.11	-0.324241	0.324241	0.4082	0.047027	0.2564
141247_at		0.40092	0.8456		0.80294	0.15	0.81518	0.41528	0.64955	0.78194	0.91066	0.16111	-0.610357	0.610357	0.460362	0.04662	0.174		0.23309	0.209	0.30523	0.175	0.31372	0.155	0.31931	0.14	0.391517	0.391517	0.1617	0.04662	0.2574
141249_at		NaN	NaN		NA	NA	NA	NA	NA	NA	NA	NA		0		NaN	0		NA	NA	NA	NA	NA	NA	NA	NA		0		NaN	0
141250_at		0.21472	0.95459		0.43743	0.68889	0.64587	0.73472	0.86251	0.22083	0.71101	0.81111	-0.492495	0.492495	0.757997	0.037663	0.6971		0.19616	0.348	0.22251	0.436	0.1865	0.64	0.21093	0.565	-0.317879	0.317879	0.4583	0.037663	0.3369
141251_at		0.85928	0.51482		0.97669	0.033333	0.90258	0.12778	0.42876	0.96667	0.76696	0.55833	-0.960911	0.960911	0.115438	0.33644	0.0338		0.59231	0	0.5614	0	0.3008	0.156	0.51507	0.001	-0.495847	0.495847	0.0129	0.33644	0
141252_at		0.29905	0.91116		0.85885	0.17083	0.863	0.22361	0.56057	0.83889	0.8992	0.12639	-0.650473	0.650473	0.532684	0.014008	0.1704		0.12103	0.638	0.12644	0.879	0.078222	0.986	0.11364	0.956	-0.444921	0.444921	0.036	0.014008	0.6787
141253_at		0.34869	0.88058		0.59004	0.53889	0.62887	0.56667	0.66515	0.72083	0.60399	0.88194	-0.883952	0.883952	0.129346	0.0061091	0.5462		0.079192	0.832	0.139	0.836	0.15029	0.816	0.14238	0.878	-0.489034	0.489034	0.0172	0.0061091	0.8424
141254_at		0.31688	0.90058		0.08719	0.97083	0.4679	0.97361	0.79038	0.41111	0.62013	0.90139	-0.776542	0.776542	0.292072	0.037304	0.9726		0.19737	0.334	0.21646	0.481	0.17071	0.697	0.23568	0.463	0.323657	0.323657	0.3895	0.037304	0.3386
141255_at		0.26809	0.92848		0.95696	0.033333	0.93467	0.068056	0.51309	0.98056	0.80772	0.43194	-0.874628	0.874628	0.207232	0.053548	0.034		0.23606	0.231	0.23224	0.394	0.14457	0.837	0.21286	0.575	-0.327273	0.327273	0.3628	0.053548	0.2038
141256_at		0.62059	0.68468		0.77455	0.26806	0.84274	0.26667	0.88121	0.21667	0.88353	0.39167	-0.459985	0.459985	0.799722	0.032508	0.2749		0.18631	0.406	0.23475	0.385	0.1984	0.582	0.21991	0.508	-0.272341	0.272341	0.7506	0.032508	0.3915
141257_at		0.42195	0.83128		0.97106	0.05	0.94643	0.0083333	0.51682	0.81806	0.82994	0.38889	-0.898314	0.898314	0.260083	0.13646	0.0505		0.37758	0.022	0.38706	0.033	0.3018	0.158	0.36399	0.067	-0.422699	0.422699	0.0609	0.13646	0.017
141258_at		0.62225	0.68345		0.65406	0.36806	0.91986	0.20278	0.92046	0.37917	0.88711	0.1375	-0.47387	0.47387	0.45758	0.033035	0.3629		0.18841	0.375	0.2375	0.372	0.21408	0.488	0.22249	0.539	-0.346239	0.346239	0.2994	0.033035	0.3707
141259_at		0.072617	0.99604		0.62052	0.48333	0.81467	0.325	0.8328	0.34167	0.9034	0.41806	-0.478018	0.478018	0.67872	0.012731	0.4808		0.12256	0.682	0.15228	0.789	0.15212	0.792	0.16554	0.781	-0.303002	0.303002	0.5126	0.012731	0.6793
141260_at		0.73106	0.60347		0.99557	0.0055556	0.92941	0.016667	0.3946	0.99167	0.70058	0.77778	-0.99723	0.99723	0.0069541	0.22004	0		0.47962	0	0.46546	0.002	0.22616	0.431	0.36477	0.048	0.635036	0.635036	0.0004	0.22004	0.0008
141261_at		0.75727	0.58501		0.89607	0.029167	0.95702	0.0125	0.63095	0.98472	0.85449	0.52222	-0.815953	0.815953	0.0653686	0.012732	0.0207		0.11787	0.683	0.16566	0.721	0.17624	0.719	0.17629	0.771	-0.257164	0.257164	0.8349	0.012732	0.6978
141262_at		0.82323	0.53897		0.41624	0.79444	0.71212	0.81667	0.76782	0.50833	0.60353	0.975	-0.637675	0.637675	0.158554	0.014861	0.797		0.12501	0.634	0.21812	0.425	0.26959	0.287	0.26671	0.323	-0.33529	0.33529	0.3264	0.014861	0.6538
141263_at		0.71589	0.61447		0.77746	0.28333	0.93695	0.25833	0.7908	0.37639	0.85293	0.30278	-0.494842	0.494842	0.777469	0.038792	0.3358		0.20469	0.307	0.25542	0.287	0.28376	0.195	0.26872	0.306	-0.258908	0.258908	0.8169	0.038792	0.3248
141264_at		1.5695	0.29775		0.58889	0.38333	0.76226	0.42917	0.82751	0.52361	0.81067	0.43333	-0.259429	0.259429	0.938804	0.0063079	0.393		0.17904	0.839	0.2164	0.953	0.19229	0.971	0.24412	0.946	0.909312	0.909312	0.4621	0.0063079	0.8366
141265_at		0.97986	0.43912		0.87501	0.025	0.99778	0.023611	0.65854	0.88333	0.83945	0.30833	-0.600733	0.600733	0.324061	0.13642	0.0497		0.37907	0.016	0.37226	0.038	0.25306	0.295	0.37246	0.037	-0.338892	0.338892	0.2951	0.13642	0.0145
141266_at		1.322	0.27685		0.21403	0.92083	0.45093	0.89167	0.65541	0.67222	0.55159	0.925	-0.860756	0.860756	0.226704	0.0017019	0.9317		0.029416	0.974	0.18816	0.612	0.32734	0.111	0.2546	0.419	-0.301961	0.301961	0.6666	0.0017019	0.946
141267_at		0.45295	0.80918		0.78165	0.21944	0.8281	0.32639	0.73914	0.58333	0.93037	0.20694	-0.40415	0.40415	0.860918	0.10011	0.2199		0.32345	0.052	0.34493	0.063	0.31568	0.134	0.38555	0.027	0.344315	0.344315	0.2651	0.10011	0.0455
141268_at		1.2671	0.29249		0.68991	0.38333	0.79113	0.37222	0.91312	0.14167	0.93538	0.075	-0.48794	0.48794	0.694019	0.043297	0.384		0.21259	0.291	0.30747	0.166	0.40938	0.021	0.39382	0.043	-0.36966	0.36966	0.1733	0.043297	0.2811
141269_at		0.72132	0.61048		0.91862	0.066667	0.90909	0.10833	0.65714	0.80833	0.89307	0.21806	-0.708712	0.708712	0.315716	0.13397	0.0772		0.37596	0.017	0.38099	0.031	0.23302	0.409	0.32445	0.125	-0.376215	0.376215	0.157	0.13397	0.0164
141270_at		0.69648	0.62905		0.61992	0.48333	0.79245	0.4125	0.79663	0.45417	0.93727	0.33333	-0.482113	0.482113	0.595271	0.021418	0.4914		0.17312	0.485	0.20196	0.622	0.18177	0.742	0.2015	0.697	0.475955	0.475955	0.128	0.021418	0.5552
141271_at		0.76551	0.57921		0.72663	0.38889	0.84063	0.35	0.67198	0.74167	0.8847	0.27639	-0.363533	0.363533	0.888734	0.13649	0.3786		0.37885	0.016	0.43596	0.003	0.38662	0.029	0.42498	0.012	0.288696	0.288696	0.6124	0.13649	0.0152
141272_at		0.76727	0.57769		0.90318	0.12778	0.93083	0.063889	0.58774	0.7875	0.94011	0.061111	-0.693097	0.693097	0.465925	0.24246	0.1185		0.50485	0	0.49863	0.003	0.26781	0.234	0.4298	0.007	-0.34486	0.34486	0.2801	0.24246	0.0004
141273_at		0.042607	0.99889		0.48561	0.75139	0.80323	0.67778	0.83009	0.42083	0.77614	0.71389	-0.427963	0.427963	0.664812	0.088885	0.7463		0.30168	0.069	0.30922	0.138	0.1774	0.695	0.25871	0.36	-0.304598	0.304598	0.4235	0.088885	0.0623
141274_at		0.18569	0.9658		0.6989	0.31667	0.75484	0.67639	0.79672	0.51667	0.92659	0.1625	-0.350527	0.350527	0.94993	0.012835	0.3207		0.14589	0.707	0.22047	0.668	0.29526	0.399	0.24013	0.694	-0.562576	0.562576	0.5155	0.012835	0.6924
141275_at		1.0803	0.38319		0.47386	0.6375	0.6304	0.725	0.9383	0.086111	0.79701	0.59167	-0.351608	0.351608	0.96662	0.017596	0.6284		0.14284	0.609	0.17216	0.685	0.15249	0.773	0.17232	0.774	0.252845	0.252845	0.8084	0.017596	0.6033
141276_at		0.98356	0.43693		0.7438	0.31111	0.73628	0.51667	0.66081	0.75556	0.88443	0.20556	-0.550686	0.550686	0.549374	0.11215	0.3056		0.34325	0.038	0.34641	0.071	0.25273	0.336	0.28901	0.234	-0.349795	0.349795	0.265	0.11215	0.0346
141278_at		1.2182	0.3141		0.82222	0.17778	0.89217	0.16944	0.80059	0.43333	0.7779	0.60833	-0.645874	0.645874	0.40751	0.17656	0.1616		0.43134	0.003	0.47264	0.001	0.42549	0.011	0.44144	0.007	0.374545	0.374545	0.1692	0.17656	0.0053
141279_at		0.46889	0.79763		0.28869	0.86667	0.56891	0.9	0.9624	0.1125	0.84099	0.35	0.773543	0.773543	0.190542	0.012084	0.8743		0.1126	0.705	0.24759	0.305	0.33192	0.093	0.32649	0.122	0.422997	0.422997	0.0573	0.012084	0.71
141280_at		0.50882	0.76825		0.92586	0.033333	0.92887	0.066667	0.59199	0.85833	0.92707	0.12083	-0.723957	0.723957	0.248957	0.067712	0.0357		0.26677	0.143	0.29497	0.135	0.21911	0.466	0.26161	0.332	0.453688	0.453688	0.0308	0.067712	0.135
141281_at		0.59436	0.7043		0.70093	0.33611	0.88458	0.22639	0.80806	0.36806	0.90396	0.19167	-0.39039	0.39039	0.844228	0.036709	0.3251		0.19527	0.336	0.27153	0.228	0.29635	0.164	0.28507	0.261	0.283382	0.283382	0.6428	0.036709	0.3428
141282_at		1.4825	0.22826		0.10829	0.9875	0.3821	0.9875	0.51783	0.77639	0.46247	0.95833	-0.944856	0.944856	0.148818	0.0036501	0.9844		0.1368	0.666	0.26329	0.403	0.33972	0.158	0.313	0.295	0.477476	0.477476	0.1731	0.0036501	0.8891
141283_at		0.55494	0.73384		0.83636	0.0375	0.91927	0.13333	0.62862	0.9375	0.7308	0.81806	-0.888185	0.888185	0.0625869	0.050457	0.0354		0.23029	0.218	0.27831	0.199	0.22613	0.446	0.24077	0.44	-0.338988	0.338988	0.3142	0.050457	0.2292
141284_at		0.56351	0.72723		0.36604	0.86667	0.57673	0.96667	0.77021	0.58333	0.84417	0.72639	-0.585501	0.585501	0.240612	0.052927	0.8725		0.24527	0.232	0.28345	0.229	0.24642	0.395	0.30103	0.246	0.329172	0.329172	0.5696	0.052927	0.1901
141285_at		0.094632	0.99267		0.81774	0.22222	0.80355	0.36944	0.51676	0.84167	0.83178	0.44722	-0.796531	0.796531	0.363004	0.0094378	0.2131		0.1001	0.771	0.12817	0.863	0.11753	0.921	0.10773	0.962	-0.268312	0.268312	0.749	0.0094378	0.7581
141286_at		0.49328	0.77913		0.83214	0.29167	0.92181	0.38611	0.71209	0.60833	0.91383	0.033333	-0.491421	0.491421	0.79694	0.030771	0.2818		0.21052	0.368	0.29504	0.215	0.38988	0.038	0.42348	0.02	0.47512	0.47512	0.0402	0.030771	0.3865
141287_at		0.50297	0.77207		0.67379	0.43333	0.84162	0.35833	0.7895	0.45	0.88154	0.25833	-0.257851	0.257851	0.997218	0.014852	0.4286		0.14154	0.645	0.16996	0.783	0.13272	0.925	0.17506	0.814	-0.368891	0.368891	0.5154	0.014852	0.6543
141288_at		0.75695	0.58499		0.68861	0.33333	0.83882	0.35556	0.84036	0.53472	0.93578	0.24167	-0.399393	0.399393	0.8637	0.019746	0.3433		0.14369	0.546	0.21614	0.445	0.30732	0.111	0.32037	0.134	-0.353393	0.353393	0.2342	0.019746	0.5629
141289_at		0.28493	0.91923		0.35896	0.74861	0.62399	0.625	0.91232	0.24028	0.90287	0.10972	0.710432	0.710432	0.527121	0.13382	0.7259		0.37382	0.027	0.39641	0.025	0.30384	0.137	0.4259	0.011	-0.316566	0.316566	0.4316	0.13382	0.0186
141290_at		0.40869	0.84055		0.64024	0.52639	0.90495	0.54306	0.87721	0.67222	0.80017	0.55556	-0.277837	0.277837	0.972184	0.073429	0.5546		0.27634	0.112	0.35844	0.066	0.47446	0.001	0.40495	0.029	-0.257711	0.257711	0.8048	0.073429	0.1106
141291_at		0.74332	0.59469		0.61031	0.55	0.82726	0.64861	0.92119	0.26667	0.90138	0.17778	-0.442968	0.442968	0.632823	0.075485	0.5509		0.28201	0.105	0.37519	0.033	0.37592	0.041	0.35827	0.072	0.3903	0.3903	0.1222	0.075485	0.1012
141292_at		1.2481	0.30515		0.83348	0.13333	0.90625	0.084722	0.66518	0.76667	0.93411	0.12639	-0.488045	0.488045	0.730181	0.023472	0.1484		0.16724	0.475	0.2168	0.531	0.24961	0.347	0.24995	0.444	-0.342247	0.342247	0.4238	0.023472	0.4932
141293_at		0.53757	0.74449		0.48121	0.64306	0.74523	0.5875	0.7782	0.525	0.75782	0.72083	-0.419221	0.419221	0.860918	0.047223	0.6339		0.51919	0.273	0.58917	0.33	0.4384	0.698	0.60965	0.381	-0.785311	0.785311	0.8257	0.047223	0.2606
141294_at		0.43342	0.82275		0.61376	0.53333	0.79625	0.44583	0.85654	0.275	0.90339	0.34444	-0.454357	0.454357	0.791377	0.023594	0.5451		0.17225	0.487	0.19414	0.644	0.16639	0.781	0.22211	0.583	-0.310274	0.310274	0.757	0.023594	0.5107
141295_at		0.46248	0.80224		0.51049	0.62222	0.58552	0.59167	0.71473	0.575	0.66736	0.8	-0.593067	0.593067	0.632823	0.050903	0.6184		0.23553	0.211	0.2942	0.174	0.38188	0.031	0.35424	0.06	0.271512	0.271512	0.6808	0.050903	0.2222
141296_at		1.4272	0.23041		0.97126	0.0027778	0.92981	0.070833	0.55769	0.925	0.79033	0.58333	-0.954237	0.954237	0.054242	0.16966	0		0.42244	0.007	0.4249	0.009	0.22687	0.436	0.36951	0.051	-0.291408	0.291408	0.6009	0.16966	0.0048
141297_at		3.763	0.1117		0.88537	0.052778	0.92788	0.075	0.65733	0.85139	0.95619	0.05	-0.579849	0.579849	0.432545	0.046319	0.0488		0.49838	0.121	0.51221	0.219	0.4118	0.525	0.56964	0.163	-0.921801	0.921801	0.8279	0.046319	0.227
141298_at		0.17716	0.96995		0.71154	0.37083	0.78562	0.46944	0.70932	0.61806	0.78875	0.58333	-0.525876	0.525876	0.682893	0.088465	0.3701		0.30377	0.066	0.31094	0.117	0.21381	0.497	0.3138	0.148	-0.37245	0.37245	0.1696	0.088465	0.0785
141299_at		2.1982	0.068768		0.32572	0.81667	0.59456	0.80833	0.63677	0.8	0.534	0.97639	-0.747503	0.747503	0.303199	0.036808	0.8146		0.1966	0.335	0.24461	0.334	0.35395	0.067	0.29718	0.19	-0.38857	0.38857	0.1185	0.036808	0.3408
141300_at		1.1222	0.36135		0.60824	0.53333	0.89039	0.34167	0.88696	0.28333	0.92886	0.033333	-0.386023	0.386023	0.755216	0.14968	0.5362		0.39991	0.01	0.42385	0.013	0.28762	0.197	0.4279	0.013	-0.301052	0.301052	0.5673	0.14968	0.0112
141301_at		0.44419	0.81548		0.91523	0.034722	0.96286	0.019444	0.6448	0.86667	0.93935	0.084722	-0.696664	0.696664	0.329624	0.226	0.0334		0.48632	0	0.55156	0	0.43466	0.013	0.55802	0	-0.348276	0.348276	0.2565	0.226	0.0003
141302_at		1.2585	0.30497		0.85484	0.12361	0.89879	0.18333	0.59609	0.92778	0.73642	0.71667	-0.833238	0.833238	0.132128	0.0093642	0.1175		0.14737	0.594	0.21687	0.52	0.33904	0.098	0.27186	0.358	0.320999	0.320999	0.5311	0.0093642	0.7369
141303_at		1.2907	0.28394		0.49111	0.67222	0.72142	0.59306	0.89079	0.20694	0.83206	0.55139	-0.412144	0.412144	0.848401	0.088423	0.6661		0.31721	0.059	0.45248	0.005	0.49946	0.001	0.48694	0.002	0.531354	0.531354	0.0045	0.088423	0.0664
141304_at		1.0443	0.40253		0.29648	0.85139	0.44556	0.925	0.66304	0.75833	0.54671	0.90833	-0.761015	0.761015	0.349096	0.023455	0.8528		0.15148	0.784	0.21649	0.877	0.22963	0.782	0.21393	0.809	0.178452	0.178452	0.483	0.023455	0.7365
141305_at		1.4649	0.22281		0.85017	0.16667	0.96759	0.14306	0.70874	0.62917	0.85768	0.26944	-0.521014	0.521014	0.67733	0.10336	0.1822		0.32599	0.076	0.34534	0.076	0.30542	0.2	0.38254	0.062	0.260607	0.260607	0.876	0.10336	0.0391
141306_at		0.98586	0.43557		0.81383	0.16111	0.90632	0.14861	0.63508	0.95	0.78203	0.74306	-0.852488	0.852488	0.11822	0.072719	0.1471		0.27647	0.138	0.25964	0.281	0.12798	0.879	0.21326	0.576	-0.392031	0.392031	0.1128	0.072719	0.114
141307_at		0.21823	0.95313		0.44945	0.65	0.64011	0.69167	0.87701	0.475	0.78082	0.60972	-0.421445	0.421445	0.730181	0.034093	0.6589		0.18942	0.375	0.21513	0.469	0.13413	0.866	0.13996	0.887	-0.39754	0.39754	0.11	0.034093	0.3696
141308_at		0.2354	0.94512		0.32647	0.86667	0.69517	0.85	0.89058	0.14167	0.80609	0.69167	0.509515	0.509515	0.605007	0.0026975	0.873		0.053197	0.925	0.19928	0.565	0.35065	0.058	0.28074	0.292	-0.329382	0.329382	0.3559	0.0026975	0.9261
141309_at		0.53403	0.74948		0.97389	0.018056	0.93353	0.019444	0.53057	0.875	0.88629	0.28611	-0.90921	0.90921	0.0904033	0.22442	0.0499		0.48284	0.002	0.46729	0.002	0.27648	0.224	0.38278	0.03	-0.404719	0.404719	0.0792	0.22442	0.0008
141310_at		0.41623	0.83514		0.6184	0.51667	0.88653	0.45	0.92071	0.38333	0.87493	0.31806	-0.397412	0.397412	0.566064	0.016912	0.5369		0.13031	0.618	0.20371	0.536	0.26563	0.296	0.24945	0.395	-0.266669	0.266669	0.7785	0.016912	0.6073
141311_at		1.5735	0.1843		0.87071	0.16667	0.88629	0.20833	0.7743	0.4	0.92584	0.24444	-0.527456	0.527456	0.682893	0.20461	0.1818		0.46381	0.001	0.49673	0.002	0.44829	0.012	0.50384	0	0.567034	0.567034	0.0028	0.20461	0.002
141312_at		0.36884	0.8676		0.57934	0.60139	0.86568	0.45417	0.89974	0.29306	0.94359	0.0027778	-0.325379	0.325379	0.899861	0.0019332	0.6031		0.045094	0.95	0.11519	0.907	0.21124	0.503	0.15801	0.819	-0.291752	0.291752	0.5864	0.0019332	0.9466
141313_at		1.0136	0.41988		0.40981	0.76111	0.69275	0.67778	0.88853	0.35139	0.86913	0.18472	0.59738	0.59738	0.463143	0.028762	0.7516		0.17781	0.425	0.27165	0.247	0.30164	0.184	0.31658	0.155	-0.319763	0.319763	0.4597	0.028762	0.4296
141314_at		0.48795	0.78065		0.34579	0.78333	0.56397	0.81111	0.88939	0.23333	0.74736	0.73611	-0.455424	0.455424	0.826147	0.011043	0.7815		0.15449	0.623	0.19403	0.728	0.25199	0.63	0.23005	0.667	0.753997	0.753997	0.1053	0.011043	0.7731
141315_at		0.34324	0.884		0.96097	0.056944	0.90856	0.061111	0.50401	0.82639	0.82932	0.46528	-0.904951	0.904951	0.299026	0.1078	0.0542		0.34759	0.038	0.34232	0.067	0.17549	0.716	0.29513	0.235	-0.26623	0.26623	0.8015	0.1078	0.0385
141316_at		0.48093	0.78882		0.74475	0.20139	0.90248	0.18333	0.77561	0.7125	0.95943	0.14167	-0.493826	0.493826	0.599444	0.0058559	0.1975		0.078236	0.842	0.11144	0.923	0.1463	0.84	0.13864	0.879	-0.287143	0.287143	0.6253	0.0058559	0.8408
141317_at		0.69057	0.63284		0.81312	0.16667	0.89752	0.15	0.71749	0.59167	0.75473	0.67778	-0.730659	0.730659	0.226704	0.053014	0.1625		0.23586	0.202	0.27048	0.229	0.22249	0.46	0.25401	0.363	-0.259547	0.259547	0.8012	0.053014	0.2127
141318_at		0.52821	0.75383		0.91055	0.075	0.94543	0.0097222	0.68601	0.70833	0.92024	0.125	-0.663693	0.663693	0.335188	0.13857	0.0717		0.38086	0.024	0.40283	0.021	0.32695	0.113	0.44061	0.013	0.307948	0.307948	0.4868	0.13857	0.0139
141319_at		0.91648	0.48787		0.85631	0.12917	0.95525	0.1	0.6966	0.70139	0.91032	0.12639	-0.559418	0.559418	0.666203	0.099805	0.1183		0.36777	0.099	0.36305	0.169	0.22079	0.703	0.31758	0.354	-0.464466	0.464466	0.528	0.099805	0.0471
141320_at		0.23899	0.91041		NA	NA	NA	NA	NA	NA	NA	NA		0		0.016344	0.6375		0.27825	0.455	0.31512	0.556	0.4137	0.371	0.37607	0.465	-0.886224	0.886224	0.7242	0.016344	0.5904
141321_at		0.39389	0.85075		0.69386	0.41389	0.81071	0.4	0.88618	0.25833	0.74976	0.70833	-0.355207	0.355207	0.899861	0.016594	0.3977		0.13216	0.603	0.17963	0.646	0.29075	0.174	0.20642	0.611	-0.338909	0.338909	0.3137	0.016594	0.6252
141322_at		0.7076	0.62043		0.81968	0.18611	0.83213	0.30972	0.82496	0.38333	0.9159	0.32639	-0.444354	0.444354	0.716273	0.072138	0.1838		0.27564	0.1	0.29602	0.158	0.19249	0.591	0.23731	0.445	-0.387067	0.387067	0.1247	0.072138	0.1183
141323_at		0.27861	0.92275		0.6249	0.5375	0.73753	0.49167	0.78411	0.45139	0.77632	0.56389	-0.213421	0.213421	0.998609	0.038846	0.5458		0.20172	0.321	0.30307	0.134	0.30298	0.161	0.29924	0.188	-0.302279	0.302279	0.5243	0.038846	0.3282
141324_at		2.0964	0.11052		0.56093	0.53056	0.80924	0.40833	0.85	0.34722	0.92138	0.14167	-0.499925	0.499925	0.716273	0.10832	0.52		0.48299	0.043	0.49152	0.053	0.35541	0.403	0.44878	0.167	0.571915	0.571915	0.9841	0.10832	0.0333
141325_at		1.2201	0.31757		0.82127	0.16944	0.92815	0.1875	0.70897	0.74444	0.91297	0.17778	-0.567094	0.567094	0.499305	0.032303	0.1671		0.18646	0.388	0.25285	0.36	0.30746	0.163	0.3399	0.118	0.228416	0.228416	0.9604	0.032303	0.3751
141326_at		1.9477	0.10255		0.77372	0.095833	0.93193	0.2125	0.83021	0.72778	0.87019	0.14722	-0.430998	0.430998	0.365786	0.1825	0.0858		0.43814	0.002	0.54022	0.001	0.48413	0	0.51013	0	0.373682	0.373682	0.1613	0.1825	0.0034
141327_at		0.79785	0.55762		0.36096	0.86667	0.65483	0.85833	0.92368	0.025	0.92438	0.375	-0.481661	0.481661	0.613352	0.00034399	0.8707		0.023606	0.99	0.16249	0.767	0.3008	0.252	0.25235	0.509	-0.376934	0.376934	0.4242	0.00034399	0.9896
141328_at		0.67549	0.64496		0.69948	0.33889	0.86341	0.20694	0.82753	0.39444	0.89187	0.26111	-0.444972	0.444972	0.766342	0.025158	0.354		0.1786	0.478	0.24811	0.418	0.38242	0.069	0.33495	0.14	0.329499	0.329499	0.575	0.025158	0.4508
141329_at		0.25143	0.93718		0.9523	0.026389	0.8913	0.14167	0.56958	0.90278	0.91627	0.21806	-0.829994	0.829994	0.215577	0.038134	0.0581		0.20058	0.328	0.22981	0.395	0.19438	0.599	0.25652	0.346	0.295808	0.295808	0.5727	0.038134	0.3291
141330_at		1.7339	0.1652		0.8355	0.016667	0.98075	0.011111	0.75513	0.95833	0.8752	0.30278	-0.59808	0.59808	0.215577	0.01308	0.038		0.14704	0.723	0.19495	0.789	0.22789	0.66	0.22272	0.762	0.564885	0.564885	0.3897	0.01308	0.6764
141331_at		0.27356	0.92552		0.74847	0.25	0.79983	0.29167	0.63177	0.76944	0.92526	0.2375	-0.567543	0.567543	0.524339	0.038189	0.2537		0.20019	0.353	0.20638	0.511	0.22381	0.472	0.20974	0.602	-0.243245	0.243245	0.8717	0.038189	0.3291
141332_at		0.23487	0.94538		0.8149	0.26667	0.70367	0.56667	0.46714	0.88333	0.70915	0.83333	-0.989351	0.989351	0.0431154	0.014322	0.2741		0.12208	0.681	0.12909	0.868	0.11434	0.928	0.1427	0.882	0.304529	0.304529	0.5064	0.014322	0.6498
141333_at		0.19809	0.96177		0.92602	0.066667	0.98047	0.018056	0.64049	0.71389	0.82437	0.45	-0.742949	0.742949	0.415855	0.0060484	0.0658		0.081099	0.834	0.11171	0.914	0.11312	0.917	0.11644	0.95	0.440181	0.440181	0.042	0.0060484	0.8339
141334_at		NaN	NaN		NA	NA	NA	NA	NA	NA	NA	NA		0		NaN	0		NA	NA	NA	NA	NA	NA	NA	NA		0		NaN	0
141335_at		0.22859	0.94807		0.56661	0.60833	0.77429	0.56806	0.88377	0.16389	0.94743	0.27778	-0.491505	0.491505	0.59388	0.017674	0.6089		0.13826	0.637	0.16021	0.773	0.13124	0.883	0.13652	0.904	-0.309226	0.309226	0.5261	0.017674	0.5774
141336_at		0.41544	0.83504		0.36898	0.81806	0.52175	0.90833	0.6242	0.78472	0.63957	0.91667	-0.774127	0.774127	0.226704	0.011416	0.8288		0.10433	0.79	0.16157	0.803	0.17378	0.778	0.17197	0.827	-0.426008	0.426008	0.2178	0.011416	0.7268
141337_at		0.30926	0.90335		0.72318	0.32361	0.86017	0.27778	0.76737	0.50833	0.73673	0.80833	-0.574588	0.574588	0.499305	0.0058146	0.3213		0.094096	0.845	0.18393	0.755	0.30675	0.238	0.24402	0.555	0.401244	0.401244	0.1875	0.0058146	0.8518
141338_at		0.17457	0.97087		0.55928	0.51806	0.7861	0.40833	0.96438	0.016667	0.82129	0.52639	-0.451747	0.451747	0.726008	0.0045068	0.516		0.068529	0.9	0.098554	0.928	0.1044	0.951	0.10828	0.959	0.360529	0.360529	0.2024	0.0045068	0.877
141339_at		0.10179	0.99133		0.61089	0.52222	0.6974	0.75	0.78033	0.51667	0.89439	0.53333	-0.381308	0.381308	0.897079	0.01791	0.5139		0.13723	0.599	0.1874	0.593	0.19013	0.618	0.20097	0.628	-0.309644	0.309644	0.4856	0.01791	0.598
141340_at		0.23065	0.94728		0.13333	0.99722	0.4604	0.95833	0.63561	0.69167	0.51066	0.96389	-0.895958	0.895958	0.148818	0.02374	0.9952		0.15824	0.502	0.18342	0.64	0.16055	0.752	0.18323	0.713	-0.414242	0.414242	0.0794	0.02374	0.5037
141341_at		0.67178	0.6468		0.31518	0.70833	0.53569	0.69722	0.96941	0.016667	0.6921	0.76667	-0.489697	0.489697	0.866481	0.026718	0.6965		0.16862	0.476	0.26526	0.279	0.25152	0.357	0.27183	0.305	0.391614	0.391614	0.1287	0.026718	0.4652
141342_at		1.2475	0.30098		0.95254	0.016667	0.99	0	0.55793	0.99583	0.79456	0.65	-0.837697	0.837697	0.132128	0.48505	0.0164		0.71498	0	0.72925	0	0.38432	0.032	0.57119	0	0.528943	0.528943	0.006	0.48505	0
141343_at		0.59865	0.70108		0.9144	0.048611	0.99483	0.029167	0.67399	0.93889	0.83947	0.4125	-0.716545	0.716545	0.232267	0.027263	0.0449		0.16939	0.462	0.17404	0.668	0.091626	0.974	0.15341	0.822	-0.348181	0.348181	0.2591	0.027263	0.4457
141344_at		0.37017	0.86645		0.94898	0.034722	0.92044	0.055556	0.58514	0.73056	0.873	0.2625	-0.840475	0.840475	0.248957	0.04095	0.0395		0.20936	0.336	0.26599	0.286	0.2489	0.363	0.28292	0.25	0.30152	0.30152	0.554	0.04095	0.2849
141345_at		0.78047	0.56844		0.72405	0.29306	0.91684	0.17083	0.79022	0.71111	0.93137	0.14861	-0.409302	0.409302	0.748261	0.065045	0.2916		0.26081	0.148	0.30765	0.144	0.27907	0.214	0.34671	0.085	-0.336602	0.336602	0.3242	0.065045	0.1442
141346_at		0.25177	0.93701		0.41097	0.74861	0.74072	0.56944	0.85921	0.25278	0.85515	0.41111	0.510355	0.510355	0.649513	0.0032883	0.7309		0.058795	0.904	0.13747	0.838	0.23492	0.425	0.21878	0.528	-0.248499	0.248499	0.8495	0.0032883	0.9168
141347_at		0.79201	0.56134		0.92906	0.0055556	0.99556	0	0.56835	0.95	0.81905	0.41944	-0.76322	0.76322	0.251739	0.0059312	0		0.080041	0.863	0.099694	0.944	0.16622	0.771	0.13287	0.914	-0.295172	0.295172	0.7024	0.0059312	0.8435
141348_at		0.39828	0.84774		0.5953	0.575	0.80329	0.59583	0.8775	0.33056	0.90437	0.29167	-0.310762	0.310762	0.938804	0.019496	0.5687		0.14325	0.562	0.20101	0.522	0.23488	0.378	0.25672	0.345	-0.285903	0.285903	0.6237	0.019496	0.5752
141349_at		1.1593	0.34194		0.42217	0.91667	0.7633	0.90833	0.91045	0.275	0.73616	0.91944	-0.465624	0.465624	0.329624	0.0082786	0.9278		0.092634	0.786	0.1505	0.783	0.29531	0.188	0.20096	0.641	0.360367	0.360367	0.2024	0.0082786	0.7868
141350_at		0.47398	0.79391		0.65969	0.41806	0.72369	0.68333	0.75079	0.53611	0.89756	0.40972	-0.471788	0.471788	0.694019	0.053353	0.427		0.23572	0.214	0.22938	0.408	0.16625	0.738	0.22042	0.521	-0.351765	0.351765	0.2538	0.053353	0.2071
141351_at		1.8517	0.11939		0.94548	0.016667	0.97554	0.0625	0.59873	0.96944	0.80505	0.61667	-0.808147	0.808147	0.115438	0.31272	0.0311		0.57391	0	0.53662	0.001	0.27226	0.263	0.48179	0.001	-0.512181	0.512181	0.0058	0.31272	0
141352_at		1.1468	0.34869		0.90189	0.11806	0.90208	0.19167	0.49867	0.95833	0.78374	0.52639	-0.824762	0.824762	0.299026	0.14624	0.1167		0.39206	0.006	0.37931	0.032	0.20578	0.548	0.35771	0.064	0.423353	0.423353	0.0522	0.14624	0.0094
141353_at		0.26328	0.93103		0.81621	0.18889	0.83747	0.35	0.61377	0.8125	0.90141	0.20417	-0.5795	0.5795	0.557719	0.16892	0.1795		0.42175	0.007	0.48744	0.003	0.36835	0.039	0.4218	0.016	-0.394526	0.394526	0.1041	0.16892	0.0049
141354_at		0.88572	0.49838		0.61488	0.46667	0.81618	0.34167	0.91276	0.25833	0.8488	0.28472	-0.338136	0.338136	0.869263	0.0019677	0.4336		0.035954	0.962	0.16519	0.762	0.29757	0.18	0.23436	0.48	0.396414	0.396414	0.3413	0.0019677	0.9439
141355_at		1.4002	0.23999		0.73949	0.31806	0.80752	0.32778	0.73349	0.59583	0.80209	0.59444	-0.491642	0.491642	0.694019	0.025771	0.3212		0.16398	0.505	0.24373	0.306	0.21694	0.496	0.22326	0.518	0.375873	0.375873	0.1604	0.025771	0.4757
141356_at		1.3418	0.26189		0.85559	0.083333	0.84372	0.23333	0.69702	0.76667	0.96182	0.068056	-0.52196	0.52196	0.415855	0.13527	0.0981		0.37575	0.021	0.41301	0.009	0.30004	0.179	0.41286	0.02	0.444231	0.444231	0.0392	0.13527	0.016
141357_at		0.27349	0.92551		0.81171	0.20556	0.9756	0.066667	0.74892	0.6	0.91461	0.036111	-0.445096	0.445096	0.803894	0.021515	0.2323		0.15251	0.536	0.20065	0.521	0.22412	0.473	0.22486	0.507	0.310598	0.310598	0.5035	0.021515	0.5333
141358_at		0.25233	0.93672		0.62521	0.48333	0.82623	0.55417	0.6834	0.85139	0.60525	0.99306	-0.808089	0.808089	0.0737135	0.061896	0.4868		0.25331	0.175	0.27467	0.222	0.1947	0.602	0.26122	0.332	-0.405752	0.405752	0.0795	0.061896	0.163
141359_at		0.91816	0.47685		0.75768	0.21944	0.8466	0.36667	0.58074	0.87778	0.66434	0.90694	-0.947391	0.947391	0.0653686	0.042711	0.2082		0.21033	0.285	0.25677	0.276	0.19382	0.608	0.21498	0.547	0.273375	0.273375	0.7112	0.042711	0.2843
141360_at		1.603	0.17612		0.90448	0.21667	0.8969	0.10417	0.54801	0.68056	0.86536	0.25	-0.871296	0.871296	0.315716	0.078836	0.2342		0.28807	0.081	0.30742	0.123	0.24871	0.369	0.35375	0.08	0.37346	0.37346	0.1633	0.078836	0.099
141361_at		0.82352	0.53878		0.62222	0.50139	0.69014	0.51667	0.73368	0.53333	0.843	0.40833	-0.26081	0.26081	0.997218	0.064807	0.5022		0.26148	0.168	0.33289	0.074	0.32547	0.108	0.3126	0.177	0.30367	0.30367	0.5055	0.064807	0.1489
141362_at		0.57593	0.71803		0.70893	0.4	0.80579	0.42778	0.78298	0.45	0.81454	0.48472	-0.305959	0.305959	0.998609	0.068993	0.3907		0.28156	0.157	0.29166	0.213	0.21617	0.568	0.28864	0.285	-0.341063	0.341063	0.4954	0.068993	0.1211
141363_at		0.11666	0.98815		0.63571	0.50139	0.78935	0.45972	0.78579	0.41389	0.97418	0.054167	-0.455468	0.455468	0.77886	0.0078538	0.4992		0.090977	0.823	0.12849	0.858	0.17423	0.7	0.17868	0.707	-0.335764	0.335764	0.3304	0.0078538	0.7961
141364_at		0.17181	0.97187		0.8112	0.11806	0.94355	0.10833	0.77198	0.75833	0.91315	0.1	-0.513064	0.513064	0.365786	0.015643	0.1134		0.12769	0.639	0.17163	0.697	0.25023	0.331	0.20391	0.616	-0.382177	0.382177	0.1289	0.015643	0.6465
141365_at		0.27044	0.91995		0.53575	0.55694	0.79726	0.38333	0.80654	0.49167	0.83394	0.46667	-0.310293	0.310293	0.980529	0.00043568	0.5488		0.030798	0.987	0.14695	0.911	0.30112	0.375	0.24295	0.694	0.3902	0.3902	0.8591	0.00043568	0.9854
141366_at		0.53103	0.7517		0.66049	0.38333	0.85442	0.42639	0.70141	0.85	0.68002	0.975	-0.778774	0.778774	0.00973574	0.017659	0.3757		0.14004	0.597	0.20353	0.559	0.25389	0.336	0.26122	0.358	-0.428881	0.428881	0.0314	0.017659	0.6135
141367_at		0.14177	0.9816		0.4416	0.675	0.61251	0.58472	0.78975	0.39306	0.70658	0.78333	-0.532562	0.532562	0.649513	0.010843	0.6705		0.10684	0.745	0.1762	0.651	0.33637	0.082	0.23165	0.454	-0.337739	0.337739	0.3089	0.010843	0.7298
141368_at		NaN	NaN		NA	NA	NA	NA	NA	NA	NA	NA		0		NaN	0		NA	NA	NA	NA	NA	NA	NA	NA		0		NaN	0
141369_at		0.11246	0.98906		0.54705	0.67222	0.70923	0.775	0.66139	0.70833	0.67958	0.925	-0.750159	0.750159	0.212796	0.012477	0.6677		0.11571	0.711	0.20293	0.556	0.26384	0.304	0.25527	0.38	-0.222252	0.222252	0.9493	0.012477	0.6962
141370_at		0.16437	0.97448		0.63035	0.47222	0.85507	0.325	0.86766	0.28333	0.87385	0.27778	-0.462103	0.462103	0.883171	0.062406	0.4766		0.25427	0.152	0.24952	0.313	0.1321	0.887	0.23112	0.474	-0.402117	0.402117	0.0939	0.062406	0.1579
141371_at		0.55772	0.73164		0.27883	0.86111	0.64058	0.74722	0.9676	0.027778	0.91105	0.14444	0.801542	0.801542	0.260083	0.020049	0.8524		0.15236	0.546	0.22596	0.446	0.28592	0.236	0.28633	0.302	-0.348051	0.348051	0.3833	0.020049	0.5502
141372_at		0.25353	0.93611		0.69033	0.35417	0.87166	0.45833	0.71846	0.81667	0.72818	0.91667	-0.75691	0.75691	0.0458971	0.011081	0.3713		0.10804	0.723	0.14564	0.79	0.1258	0.888	0.14228	0.875	-0.339038	0.339038	0.3122	0.011081	0.7297
141373_at		0.76199	0.5864		0.55649	0.56389	0.82681	0.375	0.74042	0.5625	0.84706	0.60139	-0.317125	0.317125	1	0.050489	0.5496		0.27779	0.253	0.31377	0.346	0.24913	0.577	0.29372	0.482	0.660079	0.660079	0.0856	0.050489	0.1965
141374_at		0.078262	0.9953		0.35448	0.70833	0.51978	0.725	0.74125	0.56667	0.55042	0.90833	-0.693108	0.693108	0.324061	0.018417	0.6973		0.13915	0.609	0.15355	0.766	0.14767	0.832	0.14119	0.87	0.327418	0.327418	0.3727	0.018417	0.5876
141375_at		0.88672	0.49833		0.67532	0.36944	0.83302	0.32361	0.83087	0.4625	0.99241	0.0083333	-0.444492	0.444492	0.766342	0.012213	0.3564		0.11582	0.722	0.24273	0.401	0.3693	0.05	0.32241	0.172	-0.322569	0.322569	0.4303	0.012213	0.7085
141376_at		0.43484	0.82115		0.6746	0.38889	0.81109	0.35972	0.91621	0.013889	0.89724	0.41806	-0.473344	0.473344	0.666203	0.020815	0.3891		0.16783	0.617	0.28416	0.348	0.32628	0.228	0.32815	0.243	0.41188	0.41188	0.3085	0.020815	0.5871
141377_at		0.90171	0.50124		0.22061	0.96944	0.60859	0.95	0.92162	0.05	0.71444	0.88333	-0.613605	0.613605	0.315716	0.0050466	0.9664		0.068295	0.92	0.20981	0.693	0.37296	0.192	0.28792	0.508	0.5788	0.5788	0.1393	0.0050466	0.8396
141378_at		0.14933	0.97933		0.42163	0.78889	0.58574	0.825	0.61497	0.8	0.61504	0.91111	-0.818616	0.818616	0.27121	0.01766	0.7877		0.13496	0.605	0.16028	0.724	0.13244	0.853	0.17479	0.753	-0.306291	0.306291	0.4847	0.01766	0.5972
141379_at		0.42348	0.83011		0.57241	0.55278	0.84885	0.425	0.93313	0.18333	0.91425	0.19167	-0.493314	0.493314	0.435327	0.0051076	0.5866		0.073915	0.856	0.20194	0.519	0.36257	0.055	0.31792	0.143	0.272714	0.272714	0.7512	0.0051076	0.8644
141380_at		1.7652	0.15267		0.096529	0.96111	0.4779	0.82639	0.98492	0.018056	0.82059	0.4	0.979118	0.979118	0.0431154	0.0057651	0.9451		0.10982	0.786	0.17996	0.755	0.20133	0.672	0.20066	0.743	-0.446548	0.446548	0.2711	0.0057651	0.8442
141381_at		0.47114	0.79599		0.68463	0.38333	0.76533	0.56111	0.5318	0.95833	0.57964	0.96667	-0.951112	0.951112	0.0653686	0.18791	0.3899		0.44443	0.004	0.47861	0.003	0.30484	0.154	0.36959	0.057	-0.372148	0.372148	0.1734	0.18791	0.0037
141382_at		0.38537	0.85654		0.1611	0.93333	0.49563	0.95833	0.75003	0.55139	0.70309	0.85139	-0.788296	0.788296	0.214186	0.0083393	0.9348		0.093731	0.779	0.13568	0.852	0.14685	0.817	0.13434	0.887	-0.442898	0.442898	0.0316	0.0083393	0.7852
141383_at		0.21758	0.95342		0.40776	0.80278	0.66336	0.78194	0.88489	0.26667	0.85268	0.55972	0.523249	0.523249	0.546592	0.015546	0.8027		0.12778	0.665	0.23029	0.403	0.3365	0.085	0.33904	0.1	-0.363516	0.363516	0.1945	0.015546	0.6409
141384_at		0.044884	0.99875		0.73467	0.25	0.8573	0.44167	0.84492	0.51111	0.90367	0.2625	-0.359903	0.359903	0.783032	0.0095741	0.2591		0.10017	0.756	0.14431	0.79	0.14004	0.854	0.15153	0.846	-0.394599	0.394599	0.105	0.0095741	0.7554
141385_at		NaN	NaN		NA	NA	NA	NA	NA	NA	NA	NA		0		NaN	0		NA	NA	NA	NA	NA	NA	NA	NA		0		NaN	0
141386_at			0		NA	NA	NA	NA	NA	NA	NA	NA		0		NaN	0.1359		NA	NA	NA	NA	NA	NA	NA	NA		0		NaN	0
141387_at		0.98181	0.43796		0.65445	0.45	0.87561	0.31944	0.82547	0.36667	0.91909	0.10833	-0.496036	0.496036	0.764951	0.098757	0.4416		0.31969	0.054	0.4318	0.008	0.37992	0.045	0.43087	0.007	0.351618	0.351618	0.2522	0.098757	0.0497
141388_at		0.17178	0.9719		0.7896	0.23333	0.94042	0.15278	0.67485	0.72778	0.9592	0.040278	-0.444865	0.444865	0.86509	0.056715	0.2376		0.24306	0.186	0.22476	0.438	0.13859	0.837	0.20524	0.602	-0.18797	0.18797	0.9951	0.056715	0.1926
141389_at		1.5795	0.18524		0.46122	0.70556	0.64219	0.9	0.81567	0.29167	0.74852	0.8	-0.496767	0.496767	0.649513	0.0098363	0.6934		0.097746	0.772	0.23279	0.417	0.48441	0.004	0.33923	0.103	0.279525	0.279525	0.6935	0.0098363	0.7532
141390_at		0.29556	0.91318		0.69757	0.34583	0.74328	0.53333	0.53932	0.97639	0.62188	0.91944	-0.945043	0.945043	0.0292072	0.079494	0.3425		0.28905	0.104	0.36759	0.035	0.28446	0.184	0.24599	0.42	-0.336492	0.336492	0.3245	0.079494	0.0909
141391_at		0.58863	0.70859		0.75055	0.37083	0.96169	0.26389	0.75646	0.6	0.87909	0.12778	-0.387408	0.387408	0.895688	0.095862	0.3797		0.31705	0.062	0.30552	0.148	0.13713	0.862	0.24071	0.42	0.343388	0.343388	0.2847	0.095862	0.0585
141392_at		0.18697	0.96624		0.71018	0.30139	0.85151	0.2	0.85756	0.45833	0.91027	0.1	-0.402682	0.402682	0.840056	0.017459	0.2961		0.13475	0.592	0.16433	0.715	0.17267	0.726	0.18494	0.693	-0.43141	0.43141	0.0484	0.017459	0.6042
141393_at		0.12116	0.98707		0.61485	0.5	0.7871	0.45833	0.90986	0.033333	0.85214	0.48333	-0.410226	0.410226	0.887344	0.013634	0.5064		0.12061	0.66	0.12315	0.9	0.066354	0.996	0.10311	0.957	-0.379492	0.379492	0.1402	0.013634	0.6798
141394_at		1.2205	0.31306		0.98042	0.016667	0.88208	0.1375	0.47553	0.9	0.81862	0.47083	-0.948346	0.948346	0.11822	0.17697	0.0259		0.43119	0.004	0.43834	0.008	0.26113	0.306	0.38258	0.035	-0.325479	0.325479	0.3822	0.17697	0.005
141395_at		0.33117	0.88749		0.43316	0.74028	0.73239	0.65278	0.88243	0.094444	0.95397	0.22361	-0.378383	0.378383	0.927677	0.0025647	0.7433		0.026408	0.983	0.15187	0.913	0.33429	0.227	0.2571	0.586	0.586235	0.586235	0.357	0.0025647	0.9243
141396_at		NaN	NaN		NA	NA	NA	NA	NA	NA	NA	NA		0		NaN	0		NA	NA	NA	NA	NA	NA	NA	NA		0		NaN	0
141397_at		2.0529	0.10053		0.62421	0.48333	0.75316	0.51806	0.80158	0.44167	0.99722	0	-0.436965	0.436965	0.816412	0.012762	0.4946		0.1415	0.626	0.3088	0.211	0.53611	0.002	0.44575	0.013	0.483692	0.483692	0.0671	0.012762	0.6505
141398_at		0.32391	0.89624		0.5657	0.64583	0.71754	0.85972	0.89041	0.2375	0.89961	0.28056	-0.26139	0.26139	0.995828	0.014865	0.6273		0.12645	0.649	0.13677	0.846	0.15294	0.813	0.12879	0.911	-0.339282	0.339282	0.3365	0.014865	0.6539
141399_at		1.1155	0.36394		0.39867	0.83333	0.65359	0.975	0.90126	0.22083	0.77459	0.79167	-0.500458	0.500458	0.549374	0.0015269	0.8293		0.039787	0.95	0.20095	0.541	0.34489	0.073	0.28287	0.249	0.375871	0.375871	0.1541	0.0015269	0.9566
141400_at		0.34568	0.88266		0.18304	0.95278	0.47194	0.94583	0.90815	0.26667	0.63982	0.89583	-0.611077	0.611077	0.415855	0.013066	0.9555		0.11694	0.663	0.21732	0.455	0.32841	0.091	0.28421	0.223	-0.340785	0.340785	0.2817	0.013066	0.682
141401_at		1.6937	0.15515		0.82704	0.20556	0.93333	0.1375	0.78498	0.43889	0.82718	0.35972	-0.566641	0.566641	0.577191	0.13498	0.2177		0.38772	0.015	0.39881	0.018	0.24484	0.363	0.39134	0.025	-0.382604	0.382604	0.1565	0.13498	0.0158
141402_at		0.35024	0.86519		0.91086	0.10833	0.88242	0.15694	0.45115	0.98333	0.81321	0.54306	-0.928534	0.928534	0.129346	0.0041347	0.1155		0.11934	0.856	0.26916	0.757	0.43199	0.321	0.39766	0.452	1	1	0.0059	0.0041347	0.8724
141403_at		0.52571	0.75537		0.81874	0.0083333	0.94458	0.05	0.69351	0.94306	0.7712	0.81389	-0.803823	0.803823	0.0375522	0.025124	0.0118		0.18324	0.43	0.20189	0.624	0.15373	0.839	0.23035	0.575	-0.407464	0.407464	0.327	0.025124	0.4885
141404_at		1.0664	0.41947		0.91481	0.084722	0.91306	0.1	0.55459	0.86667	0.87059	0.33194	-0.702048	0.702048	0.393602	0.02104	0.0887		0.22551	0.599	0.25761	0.737	0.26951	0.705	0.28625	0.722	0.728741	0.728741	0.7107	0.02104	0.5357
141405_at		2.3309	0.078371		0.33164	0.76944	0.45835	0.90694	0.8263	0.34722	0.53259	0.94167	-0.692838	0.692838	0.379694	0.055468	0.7744		0.34995	0.137	0.39234	0.163	0.34341	0.296	0.35076	0.314	0.553619	0.553619	0.4764	0.055468	0.1873
141406_at		0.15522	0.97731		0.24404	0.83333	0.53972	0.76806	0.92386	0.21667	0.82426	0.41667	0.879157	0.879157	0.123783	0.027594	0.8406		0.16464	0.517	0.1901	0.607	0.18217	0.693	0.17315	0.78	0.361038	0.361038	0.2843	0.027594	0.4401
141407_at		1.1007	0.39604		0.70569	0.31806	0.915	0.225	0.82612	0.30972	0.89758	0.34722	-0.498173	0.498173	0.5758	0.072287	0.3347		0.43243	0.123	0.48094	0.106	0.40361	0.297	0.53268	0.075	0.793505	0.793505	0.6555	0.072287	0.1112
141408_at		0.21729	0.95348		0.777	0.28333	0.87269	0.2125	0.73979	0.59306	0.95066	0.059722	-0.490564	0.490564	0.756606	0.014536	0.2733		0.12516	0.661	0.2172	0.465	0.25282	0.306	0.22192	0.539	0.261912	0.261912	0.7714	0.014536	0.659
141409_at		0.90947	0.51553		0.38462	0.63611	0.50327	0.75	0.70581	0.69444	0.60228	0.83472	-0.63701	0.63701	0.465925	0.001039	0.6461		0.025922	0.993	0.14467	0.962	0.32065	0.566	0.23005	0.868	-0.83007	0.83007	0.8837	0.001039	0.9663
141411_at		0.097294	0.97781		NA	NA	NA	NA	NA	NA	NA	NA		0		0.026631	0.6861		0.47335	0.474	0.49424	0.644	0.3888	0.833	0.52421	0.66	-0.995374	0.995374	0.2435	0.026631	0.4684
141412_at		0.49926	0.77516		0.22197	0.93333	0.57764	0.975	0.98638	0.033333	0.78934	0.60278	0.756653	0.756653	0.184979	0.053966	0.9477		0.2365	0.229	0.27153	0.247	0.21932	0.476	0.2006	0.633	-0.291752	0.291752	0.6393	0.053966	0.201
141413_at		0.34588	0.88254		0.49821	0.55556	0.76028	0.51667	0.88285	0.25833	0.89748	0.18333	-0.468679	0.468679	0.842837	0.085827	0.572		0.29842	0.081	0.3653	0.042	0.42516	0.007	0.40478	0.024	-0.292764	0.292764	0.5845	0.085827	0.0817
141414_at		0.6884	0.63444		0.88639	0.11667	0.8256	0.25833	0.46584	0.97222	0.78076	0.65	-0.965528	0.965528	0.0848401	0.092508	0.1269		0.31128	0.074	0.31924	0.093	0.25864	0.306	0.32606	0.12	-0.273511	0.273511	0.7143	0.092508	0.0604
141415_at		0.50969	0.76722		0.93401	0.066667	0.88676	0.097222	0.55694	0.68333	0.81548	0.44167	-0.872397	0.872397	0.337969	0.052629	0.0757		0.25745	0.202	0.26672	0.284	0.15677	0.809	0.23459	0.485	-0.327506	0.327506	0.4905	0.052629	0.2016
141416_at		0.31316	0.90101		0.59236	0.55	0.78144	0.53889	0.85652	0.20139	0.8606	0.50694	-0.239636	0.239636	0.973574	0.015786	0.5532		0.18087	0.492	0.21305	0.578	0.27644	0.358	0.24724	0.536	0.378771	0.378771	0.4892	0.015786	0.6081
141417_at		0.21883	0.95286		0.45129	0.78472	0.74115	0.75556	0.82125	0.45417	0.79257	0.7	-0.437187	0.437187	0.699583	0.09206	0.7936		0.31155	0.067	0.36943	0.044	0.32986	0.095	0.3807	0.033	-0.288124	0.288124	0.6141	0.09206	0.0652
141418_at		0.22085	0.95194		0.38188	0.75139	0.62291	0.74167	0.94208	0.027778	0.83147	0.56667	0.676437	0.676437	0.399166	0.0072606	0.7534		0.087412	0.825	0.20988	0.504	0.38521	0.021	0.35372	0.071	-0.353949	0.353949	0.2407	0.0072606	0.8112
141419_at		0.75901	0.58712		0.33233	0.82083	0.64032	0.70972	0.87812	0.28889	0.81087	0.52639	0.73824	0.73824	0.365786	0.0056868	0.8168		0.1109	0.804	0.25049	0.498	0.39267	0.114	0.32111	0.339	0.42604	0.42604	0.6779	0.0056868	0.8405
141420_at		0.49683	0.77713		0.72593	0.36944	0.87403	0.25833	0.86274	0.36667	0.80428	0.45833	-0.359706	0.359706	0.909597	0.090257	0.367		0.30813	0.068	0.31054	0.12	0.18823	0.618	0.24552	0.435	-0.355986	0.355986	0.2255	0.090257	0.0677
141421_at		0.35704	0.87534		0.35683	0.75	0.63538	0.59722	0.95658	0.12083	0.8331	0.4	0.663279	0.663279	0.502086	0.023782	0.7503		0.15815	0.501	0.16144	0.707	0.094503	0.978	0.12494	0.932	0.321601	0.321601	0.3987	0.023782	0.4989
141422_at		0.34742	0.88155		0.85146	0.12639	0.96422	0.12083	0.69069	0.71944	0.82741	0.44306	-0.49955	0.49955	0.732962	0.14058	0.1353		0.38356	0.014	0.41271	0.014	0.24811	0.342	0.36347	0.067	0.518898	0.518898	0.0067	0.14058	0.0149
141423_at		0.25119	0.93713		0.62105	0.45	0.83326	0.35833	0.7848	0.53472	0.88582	0.23194	-0.386199	0.386199	0.89847	0.031396	0.4659		0.18039	0.413	0.22197	0.445	0.27143	0.275	0.27265	0.311	-0.265371	0.265371	0.8119	0.031396	0.4106
141424_at		1.0472	0.41794		0.18161	0.9375	0.53206	0.93889	0.85333	0.29583	0.63796	0.925	-0.701301	0.701301	0.315716	0.034976	0.9307		0.21012	0.461	0.38637	0.095	0.60991	0	0.48409	0.025	0.663469	0.663469	0.0101	0.034976	0.3148
141425_at		1.3161	0.27208		0.47175	0.775	0.77069	0.84861	0.81715	0.60556	0.66402	0.99583	-0.519858	0.519858	0.247566	0.0085433	0.7716		0.094432	0.787	0.19963	0.555	0.29499	0.18	0.25126	0.36	-0.310009	0.310009	0.4646	0.0085433	0.7853
141426_at		0	1		NA	NA	NA	NA	NA	NA	NA	NA		0		NaN	0		NA	NA	NA	NA	NA	NA	NA	NA		0		NaN	0
141427_at		1.6868	0.15465		0.55314	0.59722	0.73035	0.50417	0.94253	0.075	0.84837	0.40972	-0.281804	0.281804	0.94993	0.10432	0.5799		0.33032	0.056	0.36169	0.051	0.33526	0.081	0.41602	0.01	-0.272709	0.272709	0.7192	0.10432	0.0425
141428_at		1.0933	0.37992		0.52739	0.76111	0.72286	0.83333	0.7472	0.65972	0.79406	0.7875	-0.482313	0.482313	0.44089	0.0097897	0.7501		0.12491	0.688	0.2049	0.558	0.33239	0.118	0.31616	0.191	-0.21352	0.21352	0.9844	0.0097897	0.7408
141429_at		0.4533	0.80848		0.14879	0.93472	0.50421	0.88333	0.89731	0.23333	0.73158	0.725	0.929128	0.929128	0.0848401	0.019611	0.9294		0.14114	0.574	0.19966	0.521	0.18569	0.663	0.23286	0.471	0.385237	0.385237	0.1673	0.019611	0.5583
141430_at		0.68746	0.63567		0.39081	0.75556	0.66691	0.75	0.9326	0.12778	0.83388	0.45694	0.674204	0.674204	0.465925	0.016665	0.7482		0.15238	0.525	0.21923	0.444	0.33424	0.104	0.26553	0.336	0.375358	0.375358	0.1427	0.016665	0.5845
141431_at		0.78155	0.56856		0.87239	0.16667	0.96821	0.058333	0.6635	0.71667	0.91483	0.094444	-0.611459	0.611459	0.591099	0.07614	0.1717		0.29071	0.112	0.33917	0.101	0.39165	0.037	0.39832	0.042	-0.265268	0.265268	0.8627	0.07614	0.1065
141432_at		0.31822	0.89971		0.51667	0.7	0.72241	0.71806	0.90387	0.05	0.92051	0.45278	-0.461472	0.461472	0.700974	0.065978	0.7149		0.26363	0.147	0.3068	0.14	0.30087	0.161	0.33355	0.11	0.208276	0.208276	0.9803	0.065978	0.148
141433_at			0		NA	NA	NA	NA	NA	NA	NA	NA		0		0.034032	0.862		NA	NA	NA	NA	NA	NA	NA	NA		0		0.034032	0.3233
141434_at		0.59633	0.70282		0.79609	0.21667	0.88066	0.15972	0.72745	0.56944	0.7449	0.7125	-0.721454	0.721454	0.187761	0.074097	0.2137		0.27913	0.108	0.31307	0.133	0.21089	0.506	0.24593	0.383	0.288748	0.288748	0.6035	0.074097	0.1127
141435_at		0.51223	0.76534		0.20674	0.93472	0.60826	0.85278	0.8649	0.26667	0.75564	0.75	-0.602369	0.602369	0.365786	0.0012065	0.9468		0.019587	0.994	0.21338	0.497	0.44521	0.013	0.35931	0.078	0.316296	0.316296	0.5259	0.0012065	0.9658
141436_at		0.063261	0.99715		0.3893	0.85972	0.76529	0.65833	0.96825	0.058333	0.90338	0.12222	0.555766	0.555766	0.382476	0.0094553	0.8478		0.099878	0.773	0.14567	0.788	0.18026	0.666	0.17037	0.775	-0.328772	0.328772	0.3637	0.0094553	0.7592
141437_at		0.42198	0.83125		0.84026	0.1	0.93558	0.10833	0.76579	0.62222	0.8295	0.58611	-0.604578	0.604578	0.449235	0.11455	0.1012		0.34494	0.026	0.42721	0.009	0.33703	0.084	0.37934	0.036	-0.321612	0.321612	0.4047	0.11455	0.0333
141438_at		0.97358	0.44286		0.40252	0.76944	0.74621	0.59306	0.96489	0.047222	0.85667	0.48333	0.656834	0.656834	0.351878	0.010794	0.768		0.10605	0.729	0.18548	0.602	0.25075	0.349	0.22115	0.546	-0.309992	0.309992	0.466	0.010794	0.7387
141439_at		0.59958	0.70589		0.20267	0.98333	0.63194	0.89167	0.94215	0	0.79558	0.65833	-0.585166	0.585166	0.301808	0.017439	0.9826		0.36621	0.472	0.47483	0.432	0.45882	0.583	0.46789	0.62	1	1	0.0199	0.017439	0.5911
141440_at		1.8745	0.11517		0.95225	0.016667	0.93763	0.12917	0.57275	0.88333	0.84321	0.375	-0.817628	0.817628	0.365786	0.45743	0.0432		0.69212	0	0.66696	0	0.37797	0.035	0.57854	0	0.577954	0.577954	0.0018	0.45743	0
141441_at		0.29057	0.91604		0.70744	0.33333	0.84919	0.20556	0.82372	0.29028	0.95481	0.28056	-0.490526	0.490526	0.731572	0.03736	0.3381		0.19744	0.336	0.25636	0.306	0.32722	0.098	0.30284	0.204	-0.304441	0.304441	0.5108	0.03736	0.328
141442_at		0.71426	0.62465		0.67568	0.37778	0.87689	0.37083	0.75176	0.49167	0.89536	0.17639	-0.497905	0.497905	0.716273	0.06882	0.4097		0.42444	0.093	0.45459	0.131	0.32967	0.48	0.42402	0.203	-0.774646	0.774646	0.1937	0.06882	0.0888
141443_at		0.099078	0.99185		0.48641	0.75	0.80342	0.74167	0.92652	0.29722	0.8418	0.40972	-0.361244	0.361244	0.849791	0.031222	0.7567		0.18149	0.419	0.19206	0.579	0.15909	0.787	0.17194	0.787	0.343189	0.343189	0.2831	0.031222	0.4068
141444_at		2.2625	0.062355		0.9029	0.088889	0.98635	0.043056	0.67962	0.75972	0.83504	0.36528	-0.631758	0.631758	0.59388	0.10267	0.1114		0.32748	0.049	0.3733	0.046	0.29857	0.166	0.34964	0.085	-0.36167	0.36167	0.211	0.10267	0.0486
141445_at		0.62855	0.67872		0.61332	0.49444	0.73185	0.61528	0.84833	0.27361	0.89136	0.33333	-0.266322	0.266322	0.994437	0.031109	0.4973		0.17994	0.436	0.21892	0.426	0.25343	0.321	0.23723	0.416	-0.309905	0.309905	0.473	0.031109	0.4065
141446_at		1.4884	0.20997		0.95421	0.026389	0.91488	0.0375	0.52404	0.925	0.7865	0.69167	-0.911935	0.911935	0.115438	0.36229	0.0183		0.61744	0	0.63112	0	0.4444	0.006	0.54139	0	0.51652	0.51652	0.0069	0.36229	0
141448_at		0.62178	0.68378		0.90888	0.018056	0.98689	0	0.61409	0.94583	0.87232	0.25972	-0.657591	0.657591	0.390821	0.1153	0.0339		0.34846	0.035	0.36498	0.039	0.27246	0.252	0.3913	0.029	-0.345114	0.345114	0.2789	0.1153	0.0324
141449_at		0.69197	0.66299		NA	NA	NA	NA	NA	NA	NA	NA		0		0.010618	0.5957		0.29189	0.717	0.40325	0.803	0.33068	0.885	0.30627	0.934	-0.997856	0.997856	0.2728	0.010618	0.738
141450_at		1.8005	0.12942		0.98616	0	0.96045	0.0069444	0.4658	0.95	0.76216	0.63056	-0.982411	0.982411	0.0653686	0.29808	0		0.56005	0	0.53606	0	0.27961	0.231	0.44574	0.006	0.617528	0.617528	0.0006	0.29808	0.0002
141451_at		0.45359	0.80872		0.62796	0.46667	0.77332	0.66528	0.84829	0.27222	0.94008	0.20139	-0.360451	0.360451	0.895688	0.05048	0.4603		0.23058	0.238	0.33912	0.07	0.39118	0.017	0.38102	0.034	0.26947	0.26947	0.7405	0.05048	0.2252
141452_at		0.051243	0.99828		0.36263	0.71667	0.51212	0.73333	0.82217	0.35833	0.63987	0.825	-0.629735	0.629735	0.518776	0.011959	0.7116		0.11229	0.711	0.11795	0.895	0.092217	0.971	0.13471	0.906	-0.299759	0.299759	0.5403	0.011959	0.7161
141453_at		0.14452	0.9808		0.59343	0.58472	0.83545	0.82083	0.82674	0.63056	0.72424	0.93333	-0.473443	0.473443	0.329624	0.014792	0.6188		0.12465	0.638	0.17439	0.696	0.15721	0.764	0.18368	0.7	-0.440361	0.440361	0.0374	0.014792	0.6518
141454_at		1.066	0.39012		0.93816	0.033333	0.9368	0.0097222	0.5976	0.86667	0.92128	0.21111	-0.802954	0.802954	0.129346	0.14244	0.04		0.3872	0.019	0.38901	0.017	0.33828	0.075	0.36784	0.052	0.298038	0.298038	0.5459	0.14244	0.0125
141455_at		2.2886	0.059479		0.83913	0.25278	0.77139	0.40972	0.50104	0.82083	0.83328	0.36667	-0.836655	0.836655	0.282337	0.24893	0.247		0.50868	0.001	0.5041	0	0.35328	0.055	0.53354	0	-0.397729	0.397729	0.0988	0.24893	0.0002
141456_at		1.5241	0.20142		0.79834	0.2	0.90379	0.10139	0.7402	0.60694	0.98301	0.031944	-0.466358	0.466358	0.799722	0.042398	0.2023		0.20699	0.295	0.34308	0.072	0.45384	0.007	0.45259	0.005	0.287681	0.287681	0.6143	0.042398	0.2742
141457_at		0.45984	0.80312		0.75903	0.20417	0.83131	0.275	0.50244	0.90833	0.58367	0.95556	-0.985187	0.985187	0.109875	0.0050426	0.2366		0.092078	0.898	0.14978	0.902	0.25404	0.526	0.19662	0.868	0.358941	0.358941	0.8304	0.0050426	0.9136
141458_at		0.27559	0.92441		0.77226	0.25	0.83962	0.25417	0.8719	0.24167	0.8904	0.38333	-0.454777	0.454777	0.717663	0.059235	0.2508		0.24967	0.168	0.31284	0.144	0.30798	0.135	0.30926	0.181	-0.291452	0.291452	0.5947	0.059235	0.1742
141459_at		0.69801	0.62944		0.36867	0.8375	0.57794	0.91667	0.70194	0.71111	0.6915	0.91806	-0.696602	0.696602	0.251739	0.0094236	0.8312		0.12544	0.773	0.21912	0.694	0.22799	0.672	0.22245	0.758	0.490372	0.490372	0.7692	0.0094236	0.7637
141460_at		1.5012	0.21059		0.92843	0.051389	0.86011	0.18333	0.57341	0.84444	0.90313	0.1875	-0.792366	0.792366	0.248957	0.17522	0.0484		0.46068	0.003	0.52763	0	0.37602	0.045	0.47332	0.004	0.276856	0.276856	0.8612	0.17522	0.0039
141461_at		1.5359	0.19526		0.81337	0.31528	0.95805	0.15139	0.78263	0.43056	0.85723	0.29861	-0.475453	0.475453	0.899861	0.060097	0.3114		0.25128	0.173	0.35489	0.048	0.3568	0.056	0.39476	0.03	-0.36075	0.36075	0.2152	0.060097	0.1708
141462_at			0		NA	NA	NA	NA	NA	NA	NA	NA		0		0.0016537	0.8348		NA	NA	NA	NA	NA	NA	NA	NA		0		0.0016537	0.8393
141463_at		0.99152	0.43267		0.69912	0.38333	0.88799	0.34167	0.69471	0.68333	0.91311	0.11667	-0.490684	0.490684	0.849791	0.040752	0.3832		0.20764	0.315	0.24524	0.33	0.23746	0.373	0.29135	0.22	-0.27874	0.27874	0.6687	0.040752	0.3104
141464_at		0.42314	0.83044		0.077087	0.97639	0.44764	0.90417	0.91443	0.14306	0.69838	0.80139	0.736614	0.736614	0.351878	0.013165	0.9666		0.11769	0.667	0.18664	0.615	0.24616	0.351	0.24519	0.423	-0.340273	0.340273	0.3062	0.013165	0.683
141465_at		0.17557	0.97053		0.80505	0.18333	0.92013	0.175	0.64409	0.84444	0.70685	0.89167	-0.723449	0.723449	0.162726	0.061079	0.1831		0.25324	0.166	0.2657	0.267	0.21763	0.467	0.31135	0.161	0.31904	0.31904	0.4182	0.061079	0.1716
141466_at		0.37561	0.8631		0.30956	0.78333	0.55304	0.86528	0.91175	0.18333	0.69846	0.76667	-0.606839	0.606839	0.561892	0.0093693	0.7823		0.099115	0.769	0.18624	0.621	0.35866	0.059	0.24924	0.393	-0.450117	0.450117	0.03	0.0093693	0.7686
141467_at		0.55217	0.7359		0.55951	0.63472	0.82534	0.58333	0.85086	0.55556	0.85023	0.55417	-0.299344	0.299344	0.936022	0.051463	0.6444		0.23333	0.205	0.32654	0.099	0.40362	0.015	0.4445	0.005	-0.269271	0.269271	0.7253	0.051463	0.2112
141468_at		0.58424	0.71188		0.95674	0.033333	0.95782	0.0625	0.57299	0.90972	0.87761	0.23611	-0.832037	0.832037	0.215577	0.13642	0.0368		0.37867	0.014	0.42079	0.008	0.29131	0.2	0.36255	0.06	-0.242925	0.242925	0.8781	0.13642	0.0138
141469_at		0.19403	0.96329		0.45296	0.67917	0.72514	0.64028	0.90411	0.17222	0.81247	0.57361	0.579672	0.579672	0.566064	0.01177	0.6673		0.11393	0.725	0.26751	0.294	0.45605	0.004	0.39196	0.029	0.388853	0.388853	0.1538	0.01177	0.7037
141470_at		0.30856	0.90557		0.73686	0.29306	0.93961	0.24028	0.77162	0.50417	0.93575	0.0125	-0.37848	0.37848	0.866481	0.070108	0.2725		0.2717	0.131	0.31413	0.123	0.25856	0.3	0.34005	0.101	-0.297687	0.297687	0.5468	0.070108	0.129
141471_at		1.1083	0.36794		0.81291	0.24167	0.90646	0.35694	0.74659	0.45694	0.92551	0.048611	-0.465632	0.465632	0.795549	0.06278	0.244		0.25717	0.146	0.30046	0.169	0.2127	0.494	0.27347	0.299	-0.418515	0.418515	0.0586	0.06278	0.1541
141472_at		0.061752	0.99732		0.60576	0.5	0.80773	0.56806	0.67086	0.825	0.65815	0.97639	-0.793983	0.793983	0.121001	0.014774	0.5193		0.12457	0.662	0.19634	0.543	0.25369	0.332	0.23466	0.49	-0.275873	0.275873	0.6923	0.014774	0.6486
141473_at		0.13767	0.98266		0.31499	0.78472	0.46879	0.90556	0.43731	0.95278	0.45959	0.93889	-0.988192	0.988192	0.0653686	0.030129	0.7865		0.17229	0.455	0.22419	0.503	0.22501	0.464	0.21267	0.624	-0.277637	0.277637	0.592	0.030129	0.4285
141474_at		0.92769	0.47088		0.61285	0.59167	0.85594	0.34167	0.75058	0.5	0.94716	0.13056	-0.310184	0.310184	0.94854	0.066761	0.5907		0.26508	0.143	0.30656	0.144	0.21848	0.479	0.29634	0.207	-0.448085	0.448085	0.0353	0.066761	0.1398
141475_at		0.84811	0.52405		0.18871	0.92083	0.43354	0.95139	0.94861	0.10833	0.67303	0.77639	-0.560154	0.560154	0.449235	0.0069514	0.919		0.092213	0.814	0.1284	0.869	0.14563	0.869	0.16271	0.839	0.374302	0.374302	0.2812	0.0069514	0.8151
141476_at		0.22151	0.95164		0.45893	0.78611	0.66497	0.89167	0.92357	0.055556	0.90963	0.37639	-0.365497	0.365497	0.783032	0.0015186	0.7999		0.039826	0.957	0.090875	0.967	0.14514	0.816	0.13403	0.9	0.383898	0.383898	0.1375	0.0015186	0.9569
141477_at		0.90111	0.48766		0.67355	0.33611	0.85136	0.25833	0.86348	0.27222	0.86808	0.44306	-0.456765	0.456765	0.821975	0.068136	0.3549		0.26571	0.142	0.31242	0.139	0.34912	0.052	0.34377	0.094	0.248448	0.248448	0.8503	0.068136	0.1318
141478_at		1.3969	0.24116		0.93653	0.0097222	0.93933	0.052778	0.51737	0.97778	0.76808	0.72222	-0.964171	0.964171	0.0653686	0.18574	0.0118		0.43933	0.002	0.48128	0.001	0.34459	0.072	0.40817	0.02	-0.324443	0.324443	0.3828	0.18574	0.0023
141479_at		0.75487	0.58646		0.81896	0.26667	0.82528	0.225	0.56711	0.675	0.82356	0.475	-0.887645	0.887645	0.296245	0.077597	0.2598		0.28435	0.1	0.27685	0.204	0.17314	0.692	0.28722	0.239	-0.355065	0.355065	0.2232	0.077597	0.1006
141480_at		0.33042	0.89227		0.95345	0.011111	0.95591	0.15694	0.58393	0.94167	0.78713	0.49722	-0.846201	0.846201	0.235049	0.044452	0.0055		0.21461	0.272	0.27672	0.233	0.24868	0.297	0.26158	0.34	-0.373606	0.373606	0.1687	0.044452	0.2739
141481_at		0.57215	0.72066		0.55681	0.54167	0.79674	0.4	0.88387	0.29306	0.87525	0.23472	-0.453567	0.453567	0.803894	0.058071	0.5405		0.28994	0.212	0.36203	0.163	0.30178	0.345	0.39484	0.112	-0.37128	0.37128	0.8697	0.058071	0.1657
141482_at		0.69694	0.62819		0.67027	0.47222	0.86232	0.375	0.80885	0.40139	0.91305	0.125	-0.39536	0.39536	0.916551	0.055669	0.4664		0.24135	0.199	0.26726	0.251	0.27523	0.227	0.31025	0.176	-0.347181	0.347181	0.2629	0.055669	0.1988
141483_at		2.2472	0.063568		0.92521	0.11667	0.97144	0.083333	0.63486	0.73333	0.83767	0.38333	-0.823692	0.823692	0.290682	0.40919	0.1243		0.65258	0	0.67157	0	0.44057	0.009	0.58366	0	-0.520307	0.520307	0.006	0.40919	0
141484_at		0.41018	0.83951		0.48213	0.72222	0.68691	0.72639	0.91981	0.0083333	0.91265	0.48333	0.526424	0.526424	0.449235	0.0097042	0.7289		0.10035	0.768	0.18458	0.639	0.22438	0.427	0.19967	0.63	0.294257	0.294257	0.5784	0.0097042	0.7486
141485_at		0.50899	0.76807		0.67448	0.40417	0.83296	0.44028	0.8176	0.42361	0.80797	0.72639	-0.454595	0.454595	0.730181	0.0026042	0.4003		0.052755	0.933	0.099381	0.954	0.12794	0.891	0.12386	0.917	-0.396528	0.396528	0.1147	0.0026042	0.9315
141486_at		1.2169	0.31473		0.40479	0.68472	0.65603	0.64167	0.95757	0.061111	0.78142	0.65	0.642091	0.642091	0.465925	0.041812	0.6972		0.20999	0.284	0.3063	0.13	0.41425	0.015	0.40349	0.022	0.389023	0.389023	0.1211	0.041812	0.2952
141487_at		0.91808	0.48113		0.36973	0.71667	0.67485	0.55417	0.9243	0.11944	0.83939	0.31806	0.695745	0.695745	0.382476	0.038809	0.7096		0.22214	0.38	0.21329	0.668	0.14155	0.928	0.19797	0.795	-0.352813	0.352813	0.7079	0.038809	0.3206
141488_at		2.2238	0.09198		0.70619	0.33333	0.79171	0.33333	0.92242	0.14167	0.89302	0.2	-0.419674	0.419674	0.815021	0.093027	0.3372		0.45389	0.064	0.49	0.063	0.48218	0.071	0.52653	0.037	-0.547836	0.547836	0.9535	0.093027	0.0509
141489_at		0.79565	0.55962		0.85003	0.13611	0.92403	0.083333	0.6827	0.73333	0.94701	0.079167	-0.49135	0.49135	0.621697	0.077075	0.1548		0.31011	0.109	0.32255	0.174	0.21615	0.583	0.29589	0.305	0.26713	0.26713	0.9357	0.077075	0.0894
141490_at		2.2142	0.067028		0.91398	0.066667	0.93786	0.0013889	0.68322	0.71944	0.81815	0.60833	-0.794902	0.794902	0.212796	0.17075	0.0659		0.42391	0.006	0.45388	0.009	0.38714	0.026	0.42709	0.007	0.29419	0.29419	0.5761	0.17075	0.0069
141491_at		0.93283	0.46769		0.84493	0.15694	0.95081	0.1	0.80184	0.375	0.78926	0.60694	-0.496778	0.496778	0.716273	0.17479	0.1535		0.42725	0.007	0.48286	0.002	0.32543	0.104	0.44666	0.016	-0.311894	0.311894	0.4547	0.17479	0.0052
141492_at		1.0674	0.38939		0.4235	0.73333	0.64571	0.76806	0.9071	0.083333	0.88841	0.4	0.552698	0.552698	0.582754	0.048055	0.7513		0.22406	0.23	0.3029	0.158	0.33079	0.107	0.37623	0.048	-0.329034	0.329034	0.3636	0.048055	0.2411
141493_at		0.46591	0.7998		0.75448	0.16806	0.94602	0.12222	0.84319	0.74722	0.92904	0.034722	-0.391623	0.391623	0.72879	0.027099	0.1382		0.1686	0.458	0.2871	0.186	0.37173	0.044	0.34491	0.072	-0.330371	0.330371	0.3599	0.027099	0.4538
141494_at		0.64701	0.66501		0.75711	0.26389	0.92114	0.22778	0.77173	0.54861	0.87164	0.44028	-0.49769	0.49769	0.664812	0.09715	0.2575		0.32218	0.055	0.34304	0.066	0.27991	0.231	0.38084	0.043	-0.334342	0.334342	0.2991	0.09715	0.0522
141495_at		1.2723	0.29024		0.92774	0.066667	0.98669	0.025	0.63183	0.77778	0.85827	0.28472	-0.744881	0.744881	0.529903	0.18487	0.0713		0.44119	0.004	0.46172	0.004	0.31219	0.136	0.43528	0.012	-0.334562	0.334562	0.3314	0.18487	0.0039
141496_at		1.1012	0.37192		0.92682	0.038889	0.95736	0.044444	0.62398	0.86111	0.91792	0.16667	-0.72525	0.72525	0.212796	0.057776	0.0368		0.24976	0.179	0.28975	0.182	0.20805	0.565	0.25702	0.357	-0.328292	0.328292	0.3916	0.057776	0.1848
141497_at		0.52689	0.75105		0.36919	0.82917	0.63007	0.8625	0.9484	0.12222	0.88822	0.27778	0.616259	0.616259	0.465925	0.010626	0.8149		0.18819	0.754	0.4511	0.382	0.61852	0.074	0.53858	0.227	0.975993	0.975993	0.3232	0.010626	0.7611
141498_at		0.62289	0.68295		0.70437	0.29444	0.89474	0.35	0.77059	0.825	0.83504	0.49167	-0.441641	0.441641	0.599444	0.04948	0.2818		0.22716	0.227	0.28704	0.204	0.26056	0.309	0.27871	0.268	-0.316156	0.316156	0.4358	0.04948	0.2346
141499_at		1.2418	0.30955		0.63631	0.43333	0.87041	0.24583	0.85597	0.40972	0.86803	0.43333	-0.497748	0.497748	0.574409	0.053606	0.4344		0.28175	0.162	0.4187	0.034	0.44381	0.022	0.48526	0.009	-0.304931	0.304931	0.8902	0.053606	0.1995
141500_at		0.3789	0.8609		0.82012	0.17639	0.83441	0.36389	0.65277	0.76806	0.89953	0.15833	-0.654211	0.654211	0.388039	0.054446	0.1732		0.23947	0.169	0.21541	0.474	0.11771	0.915	0.19468	0.64	-0.382259	0.382259	0.1383	0.054446	0.1962
141501_at		0.20036	0.96086		0.58505	0.50694	0.82547	0.59444	0.91184	0.18472	0.88511	0.15556	-0.495809	0.495809	0.561892	0.055582	0.5018		0.24059	0.208	0.30681	0.147	0.2933	0.174	0.30405	0.191	-0.281573	0.281573	0.6548	0.055582	0.2022
141502_at		0.86067	0.51391		0.93357	0.044444	0.92517	0.15139	0.57131	0.95833	0.84128	0.48333	-0.892525	0.892525	0.0653686	0.13286	0.0317		0.37105	0.017	0.40238	0.022	0.3132	0.136	0.38276	0.019	-0.409606	0.409606	0.0727	0.13286	0.0173
141503_at		1.4063	0.2378		0.7227	0.31667	0.79355	0.45833	0.73363	0.63889	0.93421	0.11667	-0.445595	0.445595	0.777469	0.21005	0.3091		0.4667	0.001	0.47276	0.003	0.35596	0.074	0.47716	0.002	-0.495762	0.495762	0.0113	0.21005	0.001
141504_at		0.49834	0.77601		0.73855	0.33333	0.88732	0.25278	0.69148	0.675	0.86964	0.33333	-0.453821	0.453821	0.808067	0.079124	0.3398		0.28856	0.089	0.30653	0.14	0.20844	0.538	0.28469	0.246	-0.329587	0.329587	0.3507	0.079124	0.0963
141505_at		1.1852	0.34451		0.833	0.20139	0.82991	0.33194	0.51464	0.89444	0.7563	0.7	-0.862989	0.862989	0.168289	0.076271	0.2085		0.39088	0.07	0.41345	0.106	0.44857	0.077	0.41766	0.154	-0.79361	0.79361	0.1252	0.076271	0.0948
141506_at		1.2761	0.30525		0.13892	0.97361	0.46849	0.98611	0.78758	0.45	0.72371	0.83333	-0.757386	0.757386	0.214186	0.015157	0.9655		0.16151	0.617	0.2143	0.661	0.27541	0.633	0.26154	0.599	0.529088	0.529088	0.8883	0.015157	0.5863
141507_at		0.42428	0.82964		0.72079	0.3	0.7879	0.39167	0.60773	0.87917	0.71411	0.80833	-0.821164	0.821164	0.173853	0.046663	0.3167		0.22164	0.261	0.26392	0.28	0.21607	0.48	0.27335	0.276	-0.40837	0.40837	0.0787	0.046663	0.2596
141508_at		1.5298	0.19709		0.75736	0.23472	0.89619	0.30972	0.75255	0.52639	0.82868	0.49167	-0.447354	0.447354	0.849791	0.12792	0.2376		0.36641	0.02	0.42112	0.005	0.34857	0.073	0.38182	0.039	-0.318685	0.318685	0.4078	0.12792	0.0217
141509_at		1.0225	0.4143		0.8214	0.2	0.87385	0.25833	0.65768	0.76667	0.94492	0.091667	-0.493747	0.493747	0.755216	0.10797	0.2085		0.33526	0.034	0.38714	0.021	0.29715	0.159	0.39231	0.025	0.480026	0.480026	0.0164	0.10797	0.0397
141510_at		0.19962	0.96054		0.80598	0.10556	0.98213	0.041667	0.79477	0.66111	0.8309	0.35833	-0.429255	0.429255	0.621697	0.031696	0.089		0.20174	0.358	0.2309	0.453	0.15042	0.859	0.18085	0.768	0.276666	0.276666	0.8807	0.031696	0.3792
141511_at		0.51633	0.76268		0.5731	0.43333	0.73131	0.45	0.90229	0.4	0.89459	0.061111	-0.400178	0.400178	0.77886	0.001854	0.4217		0.044209	0.953	0.18894	0.597	0.39398	0.023	0.32689	0.116	0.286596	0.286596	0.623	0.001854	0.9498
141513_at		NaN	NaN		NA	NA	NA	NA	NA	NA	NA	NA		0		NaN	0		NA	NA	NA	NA	NA	NA	NA	NA		0		NaN	0
141514_at		0.63696	0.67247		0.83515	0.2	0.95781	0.0625	0.71025	0.67083	0.95132	0.059722	-0.492335	0.492335	0.760779	0.034599	0.2073		0.18998	0.366	0.20964	0.491	0.19971	0.574	0.26535	0.314	0.238378	0.238378	0.8958	0.034599	0.3758
141515_at		0.49035	0.7819		0.86886	0.1	0.91341	0.066667	0.76573	0.50972	0.88527	0.20417	-0.603814	0.603814	0.488178	0.13498	0.1025		0.37678	0.014	0.40722	0.019	0.31213	0.128	0.34369	0.097	-0.350244	0.350244	0.2526	0.13498	0.0156
141516_at		0.51266	0.7654		0.96609	0.0097222	0.97	0.0083333	0.52739	0.97639	0.77207	0.69444	-0.946642	0.946642	0.0208623	0.14424	0		0.38724	0.009	0.44109	0.008	0.33999	0.084	0.39641	0.029	-0.316303	0.316303	0.4392	0.14424	0.0103
141517_at		0.54514	0.74061		0.62592	0.48472	0.85298	0.58194	0.81729	0.40833	0.78647	0.80833	-0.21741	0.21741	0.958275	0.014907	0.4852		0.16209	0.62	0.20671	0.72	0.22287	0.659	0.23728	0.677	0.41547	0.41547	0.8207	0.014907	0.65
141518_at		0.3987	0.84671		0.83601	0.15556	0.92171	0.091667	0.78043	0.53333	0.81286	0.375	-0.611561	0.611561	0.532684	0.01805	0.1579		0.14681	0.58	0.18788	0.642	0.22399	0.507	0.22704	0.525	-0.37472	0.37472	0.2447	0.01805	0.5711
141519_at		0.97528	0.44431		0.28018	0.86667	0.57013	0.775	0.89612	0.2375	0.77871	0.66389	0.682249	0.682249	0.438108	0.016991	0.8776		0.14634	0.603	0.23091	0.457	0.33422	0.114	0.32275	0.186	-0.438332	0.438332	0.085	0.016991	0.5969
141520_at		0.18884	0.96552		0.8019	0.19722	0.85314	0.35	0.67033	0.80278	0.88751	0.1875	-0.621563	0.621563	0.482615	0.010872	0.1853		0.10698	0.726	0.13297	0.858	0.14464	0.826	0.12663	0.901	-0.307286	0.307286	0.5008	0.010872	0.7239
141521_at		1.1335	0.35477		0.45045	0.66667	0.63898	0.80556	0.84958	0.33056	0.82813	0.51667	-0.474481	0.474481	0.748261	0.12436	0.6504		0.36158	0.022	0.42136	0.016	0.44245	0.006	0.42699	0.01	-0.310098	0.310098	0.4822	0.12436	0.0248
141523_at		0.35312	0.87788		0.64824	0.4	0.80011	0.44306	0.61294	0.86667	0.63246	0.95139	-0.81563	0.81563	0.159944	0.010529	0.4094		0.1052	0.736	0.15329	0.743	0.14434	0.825	0.13175	0.903	-0.36846	0.36846	0.1834	0.010529	0.7389
141524_at		1.5808	0.18225		0.6905	0.38611	0.75288	0.45694	0.5698	0.93333	0.73919	0.73333	-0.808226	0.808226	0.0959666	0.10035	0.3783		0.32448	0.053	0.39032	0.034	0.36749	0.044	0.40766	0.026	-0.277059	0.277059	0.6873	0.10035	0.048
141525_at		1.6686	0.15947		0.53251	0.62083	0.74535	0.56667	0.88358	0.066667	0.92027	0.5125	-0.484824	0.484824	0.64395	0.072001	0.6192		0.27523	0.111	0.31415	0.091	0.29761	0.153	0.39099	0.032	-0.402471	0.402471	0.0906	0.072001	0.1144
141526_at		2.2232	0.066066		0.93629	0.091667	0.8907	0.20833	0.56764	0.8	0.88775	0.19444	-0.792832	0.792832	0.357441	0.1284	0.0849		0.36763	0.019	0.37421	0.029	0.25521	0.311	0.35311	0.084	-0.339865	0.339865	0.3076	0.1284	0.0191
141527_at		0.061053	0.99739		0.94281	0.05	0.92967	0.019444	0.63651	0.76667	0.8922	0.29306	-0.785647	0.785647	0.299026	0.057803	0.0535		0.24535	0.205	0.26117	0.269	0.20838	0.525	0.23429	0.455	-0.429739	0.429739	0.0505	0.057803	0.1838
141528_at		0.43527	0.82185		0.98618	0.0083333	0.93195	0.016667	0.43392	0.99861	0.81377	0.53472	-0.957838	0.957838	0.0403338	0.077729	0		0.28473	0.111	0.32588	0.096	0.36237	0.053	0.36328	0.073	0.309344	0.309344	0.4741	0.077729	0.0973
141529_at		0.88864	0.49581		0.29249	0.8	0.60138	0.69306	0.9713	0.026389	0.75751	0.675	0.792156	0.792156	0.363004	0.012511	0.8029		0.11368	0.695	0.18044	0.651	0.26754	0.259	0.2532	0.37	0.347759	0.347759	0.2556	0.012511	0.695
141530_at		0.51938	0.75978		0.8419	0.13889	0.91188	0.10833	0.68689	0.71667	0.88986	0.19028	-0.507825	0.507825	0.652295	0.10513	0.1402		0.39054	0.028	0.38669	0.072	0.29227	0.289	0.32333	0.222	0.509796	0.509796	0.0823	0.10513	0.0401
141531_at		0.29399	0.91408		0.9205	0.10139	0.85748	0.24028	0.57059	0.81389	0.88062	0.20833	-0.796895	0.796895	0.290682	0.11974	0.1245		0.35265	0.024	0.33485	0.085	0.20903	0.512	0.33598	0.108	-0.284217	0.284217	0.6328	0.11974	0.0246
141532_at		0.3362	0.88867		0.90616	0.070833	0.89938	0.084722	0.58874	0.81111	0.90859	0.23889	-0.681615	0.681615	0.282337	0.09897	0.0758		0.32282	0.052	0.31805	0.111	0.1461	0.815	0.29067	0.193	0.290807	0.290807	0.6079	0.09897	0.0511
141533_at		0.77557	0.57225		0.29119	0.86667	0.47366	0.95139	0.81848	0.34722	0.57768	0.94583	-0.705317	0.705317	0.382476	0.025264	0.8804		0.15861	0.483	0.18473	0.679	0.20917	0.565	0.21392	0.616	0.334748	0.334748	0.3826	0.025264	0.4846
141534_at		0.3445	0.88341		0.91937	0.12361	0.92276	0.052778	0.71361	0.62083	0.84771	0.39583	-0.787696	0.787696	0.357441	0.032658	0.1231		0.1852	0.405	0.17746	0.655	0.12782	0.887	0.15557	0.816	0.325966	0.325966	0.3738	0.032658	0.3951
141535_at		0.79853	0.56078		0.80029	0.20278	0.84945	0.28889	0.64099	0.80417	0.85703	0.4	-0.585512	0.585512	0.499305	0.040231	0.2029		0.26904	0.335	0.30022	0.414	0.30353	0.422	0.32858	0.404	-0.603979	0.603979	0.6227	0.040231	0.3033
141536_at		0.45416	0.80831		0.90875	0.0041667	0.97219	0.0083333	0.61478	0.98333	0.78215	0.6625	-0.854514	0.854514	0.0069541	0.14816	0		0.39467	0.006	0.47175	0.004	0.38902	0.028	0.4525	0.008	0.379205	0.379205	0.1382	0.14816	0.0095
141537_at		0.70853	0.61975		0.71205	0.35139	0.88242	0.2375	0.78451	0.49444	0.85889	0.39167	-0.469942	0.469942	0.72879	0.0086737	0.3602		0.095638	0.775	0.22238	0.435	0.32055	0.11	0.28684	0.246	-0.47926	0.47926	0.0183	0.0086737	0.785
141538_at		0.51669	0.76209		0.61413	0.48333	0.76179	0.53333	0.68336	0.75972	0.82521	0.60694	-0.697345	0.697345	0.310153	0.056267	0.4846		0.25956	0.192	0.28829	0.276	0.23867	0.498	0.27514	0.384	-0.292556	0.292556	0.7003	0.056267	0.1743
141539_at		1.4527	0.22169		0.80654	0.066667	0.98524	0.033333	0.82399	0.86389	0.84207	0.15417	-0.436388	0.436388	0.329624	0.16247	0.0677		0.41402	0.005	0.49683	0.003	0.40791	0.019	0.43451	0.011	-0.282818	0.282818	0.6556	0.16247	0.0054
141540_at		0.98222	0.43964		0.58917	0.48333	0.70982	0.51667	0.9304	0.175	0.74335	0.71389	-0.269369	0.269369	0.98331	0.052246	0.4726		0.24309	0.218	0.30893	0.168	0.37559	0.056	0.30979	0.222	0.378474	0.378474	0.2685	0.052246	0.2177
141542_at		0.57446	0.7192		0.3933	0.80278	0.69703	0.81806	0.87204	0.225	0.78964	0.71667	-0.438875	0.438875	0.746871	0.0070594	0.8015		0.096409	0.777	0.19807	0.552	0.27405	0.223	0.24488	0.384	0.52036	0.52036	0.1208	0.0070594	0.8115
141544_at		0.47283	0.79435		0.81052	0.11806	0.93997	0.11944	0.65164	0.9	0.69762	0.93472	-0.793116	0.793116	0.198887	0.12823	0.1174		0.37014	0.03	0.34896	0.065	0.24556	0.381	0.30759	0.182	-0.292242	0.292242	0.6491	0.12823	0.0182
141545_at		0.50901	0.76735		0.85505	0.084722	0.9456	0.075	0.65569	0.825	0.72293	0.85972	-0.800086	0.800086	0.173853	0.046229	0.0653		0.24777	0.272	0.27705	0.358	0.2392	0.525	0.32354	0.246	0.333115	0.333115	0.7882	0.046229	0.2342
141546_at		0.12566	0.98597		0.90688	0.1	0.99233	0.026389	0.63928	0.82639	0.8666	0.225	-0.647085	0.647085	0.535466	0.0034675	0.1012		0.060375	0.901	0.090797	0.958	0.099361	0.964	0.10564	0.955	-0.34685	0.34685	0.261	0.0034675	0.9041
141547_at		0.37561	0.86305		0.59493	0.51667	0.82863	0.33472	0.83728	0.26944	0.89869	0.46389	-0.483099	0.483099	0.631433	0.11671	0.499		0.3486	0.028	0.36789	0.036	0.24547	0.352	0.35165	0.071	0.250381	0.250381	0.8423	0.11671	0.0276
141548_at		0.55089	0.73688		0.61896	0.55833	0.6049	0.60556	0.58677	0.85833	0.61395	0.825	-0.950826	0.950826	0.123783	0.023124	0.5392		0.1558	0.479	0.16416	0.72	0.18559	0.648	0.19684	0.652	-0.465326	0.465326	0.0252	0.023124	0.5136
141549_at		0.12639	0.98577		0.35782	0.71667	0.55203	0.775	0.6444	0.77639	0.52826	0.95278	-0.735675	0.735675	0.392211	0.087208	0.7191		0.30237	0.075	0.28309	0.207	0.11925	0.915	0.22699	0.491	-0.342124	0.342124	0.2841	0.087208	0.0703
141550_at		2.0305	0.089909		0.8641	0.14306	0.94274	0.11944	0.68158	0.71667	0.90377	0.15694	-0.607005	0.607005	0.432545	0.17005	0.138		0.42037	0.007	0.46423	0.002	0.31909	0.101	0.41866	0.01	-0.51379	0.51379	0.0063	0.17005	0.0041
141551_at		0.287	0.91806		0.86964	0.15	0.8402	0.17639	0.6423	0.77778	0.91044	0.15	-0.675588	0.675588	0.379694	0.026323	0.1448		0.16593	0.458	0.1731	0.676	0.14895	0.803	0.18956	0.672	-0.309094	0.309094	0.4547	0.026323	0.4624
141552_at		NaN	NaN		NA	NA	NA	NA	NA	NA	NA	NA		0		NaN	0		NA	NA	NA	NA	NA	NA	NA	NA		0		NaN	0
141553_at		1.217	0.49761		NA	NA	NA	NA	NA	NA	NA	NA		0		0.044049	0.5095		NA	NA	NA	NA	NA	NA	NA	NA		0		0.044049	0.325
141554_at		0.20219	0.96007		0.85445	0.15	0.85256	0.275	0.57741	0.9375	0.77452	0.70833	-0.884526	0.884526	0.132128	0.036911	0.147		0.196	0.352	0.24539	0.34	0.19268	0.615	0.17517	0.773	-0.408154	0.408154	0.0822	0.036911	0.3381
141555_at		0.18412	0.96734		0.10744	0.96806	0.53313	0.875	0.97521	0.016667	0.81357	0.56667	0.873993	0.873993	0.198887	0.033311	0.9682		0.18692	0.369	0.20468	0.533	0.19351	0.594	0.25583	0.345	-0.308276	0.308276	0.4905	0.033311	0.3779
141556_at		0.46436	0.80092		0.83895	0.13333	0.83034	0.36667	0.72027	0.63333	0.90866	0.20139	-0.538074	0.538074	0.552156	0.085306	0.1424		0.29951	0.079	0.27908	0.198	0.12764	0.867	0.23937	0.441	-0.299046	0.299046	0.5433	0.085306	0.0782
141557_at		0.72012	0.61148		0.64478	0.48472	0.74859	0.66111	0.74061	0.66667	0.76641	0.83333	-0.635665	0.635665	0.190542	0.014287	0.4746		0.12166	0.679	0.19526	0.569	0.31219	0.131	0.23364	0.476	-0.351144	0.351144	0.2626	0.014287	0.6662
141558_at		0.57999	0.71503		0.043509	0.96944	0.45013	0.93472	0.90102	0.15972	0.69416	0.80972	-0.618606	0.618606	0.465925	0.035016	0.9807		0.18921	0.368	0.26202	0.263	0.4049	0.014	0.32234	0.132	0.294557	0.294557	0.6071	0.035016	0.3417
141559_at		0.87746	0.50494		0.71229	0.38472	0.81505	0.425	0.80875	0.39167	0.77973	0.53333	-0.563575	0.563575	0.552156	0.0080779	0.4064		0.10901	0.782	0.16324	0.729	0.19951	0.721	0.19074	0.816	0.563781	0.563781	0.2862	0.0080779	0.7934
141560_at		0.26891	0.9279		0.70053	0.31806	0.80171	0.40139	0.63889	0.8125	0.70713	0.85833	-0.803734	0.803734	0.198887	0.0095931	0.3291		0.099369	0.795	0.11141	0.925	0.11107	0.947	0.12427	0.925	0.375285	0.375285	0.1768	0.0095931	0.7602
141561_at			0		NA	NA	NA	NA	NA	NA	NA	NA		0		NaN	0.1297		NA	NA	NA	NA	NA	NA	NA	NA		0		NaN	0
141562_at		0.26265	0.93137		0.43569	0.69583	0.69483	0.59167	0.78316	0.45	0.73727	0.79861	-0.506013	0.506013	0.748261	0.03274	0.6921		0.1853	0.381	0.23346	0.39	0.19225	0.611	0.19121	0.67	-0.358648	0.358648	0.2137	0.03274	0.3794
141563_at		0.66883	0.64963		0.47557	0.76111	0.79908	0.59306	0.91697	0.091667	0.95066	0.041667	0.422528	0.422528	0.735744	0.049906	0.7594		0.26215	0.217	0.32066	0.205	0.34733	0.155	0.34006	0.209	0.347471	0.347471	0.7495	0.049906	0.2237
141564_at		0.83152	0.53336		0.72543	0.3	0.86524	0.27083	0.71969	0.75139	0.93896	0.13194	-0.365187	0.365187	0.96662	0.07505	0.3052		0.28115	0.098	0.34279	0.065	0.31372	0.122	0.38252	0.031	0.392506	0.392506	0.1151	0.07505	0.1054
141565_at		1.5654	0.20347		0.53249	0.63333	0.78719	0.55972	0.81603	0.43333	0.87923	0.47222	-0.305122	0.305122	0.980529	0.013596	0.6282		0.10881	0.755	0.26987	0.348	0.51136	0.003	0.41287	0.041	-0.344253	0.344253	0.6041	0.013596	0.63
141566_at		0.35773	0.87489		0.47788	0.76806	0.76876	0.70833	0.84637	0.54167	0.82736	0.64306	-0.330915	0.330915	0.933241	0.010181	0.7612		0.10323	0.743	0.17083	0.691	0.21686	0.45	0.21898	0.559	0.23133	0.23133	0.9211	0.010181	0.7481
141567_at		0.30357	0.90753		0.39972	0.78333	0.69118	0.71111	0.77258	0.49167	0.74311	0.75833	-0.55585	0.55585	0.482615	0.032792	0.7885		0.19648	0.454	0.25898	0.376	0.23591	0.474	0.27412	0.389	-0.308644	0.308644	0.7883	0.032792	0.377
141568_at		1.0404	0.40425		0.7981	0.23333	0.90747	0.11667	0.75364	0.56667	0.98582	0.0083333	-0.478659	0.478659	0.714882	0.072	0.233		0.27529	0.131	0.34934	0.047	0.37036	0.043	0.374	0.053	-0.256128	0.256128	0.8065	0.072	0.1177
141569_at		0.10489	0.99071		0.70508	0.41528	0.86953	0.23333	0.8809	0.29306	0.807	0.425	-0.376405	0.376405	0.89847	0.093625	0.4019		0.31412	0.061	0.35376	0.048	0.27218	0.22	0.34958	0.079	0.339227	0.339227	0.3087	0.093625	0.057
141570_at		0.37989	0.85938		0.81788	0.21667	0.85586	0.24306	0.74948	0.56667	0.88339	0.19167	-0.451945	0.451945	0.866481	0.040679	0.221		0.22675	0.299	0.28577	0.245	0.2943	0.257	0.32676	0.168	0.268965	0.268965	0.9375	0.040679	0.3018
141571_at		0.54543	0.74097		0.72189	0.31944	0.81572	0.33333	0.86439	0.23889	0.91805	0.37361	-0.498594	0.498594	0.566064	0.032426	0.3241		0.18492	0.404	0.27332	0.206	0.25432	0.315	0.28683	0.249	-0.279531	0.279531	0.6678	0.032426	0.3911
141572_at		0.20445	0.95911		0.49687	0.675	0.7281	0.6	0.77991	0.25	0.70126	0.97639	-0.478073	0.478073	0.536857	0.032278	0.6866		0.1868	0.391	0.20485	0.542	0.20852	0.532	0.257	0.361	-0.402423	0.402423	0.1086	0.032278	0.3862
141573_at		1.4826	0.21186		0.84582	0.14722	0.90907	0.14861	0.59329	0.95278	0.82306	0.65417	-0.807128	0.807128	0.198887	0.29086	0.1334		0.5511	0	0.59145	0	0.38888	0.033	0.53811	0	0.518785	0.518785	0.0067	0.29086	0.0001
141574_at		1.4639	0.21794		0.5408	0.53333	0.7222	0.60833	0.8121	0.46528	0.8743	0.46528	-0.404746	0.404746	0.951321	0.052087	0.5418		0.23335	0.215	0.31122	0.137	0.34468	0.058	0.33738	0.111	0.276185	0.276185	0.6911	0.052087	0.2128
141575_at		0.33751	0.88779		0.67097	0.40556	0.80221	0.41528	0.90435	0.125	0.81045	0.53611	-0.320215	0.320215	0.951321	0.05058	0.393		0.23115	0.205	0.28636	0.184	0.32928	0.092	0.30376	0.176	-0.348483	0.348483	0.2504	0.05058	0.2322
141576_at		1.5353	0.20139		0.94979	0.069444	0.91683	0.13333	0.4508	0.99306	0.75875	0.7	-0.950498	0.950498	0.0486787	0.12512	0.0798		0.38345	0.019	0.34262	0.098	0.20072	0.581	0.34129	0.107	0.323036	0.323036	0.4941	0.12512	0.0213
141577_at		0.40339	0.84422		0.56592	0.54722	0.73476	0.68889	0.8835	0.225	0.95826	0.054167	-0.477454	0.477454	0.716273	0.015238	0.5373		0.12582	0.646	0.19213	0.576	0.22179	0.434	0.23924	0.441	-0.355581	0.355581	0.2366	0.015238	0.6446
141578_at		0.48135	0.78852		0.74122	0.27778	0.81321	0.34444	0.6493	0.775	0.65751	0.87639	-0.915837	0.915837	0.0848401	0.068816	0.2755		0.26812	0.125	0.26713	0.266	0.34876	0.063	0.31565	0.145	0.3092	0.3092	0.4787	0.068816	0.1281
141579_at		NaN	NaN		NA	NA	NA	NA	NA	NA	NA	NA		0		NaN	0		NA	NA	NA	NA	NA	NA	NA	NA		0		NaN	0
141580_at		0.49105	0.78139		0.76798	0.2	0.92012	0.17917	0.75963	0.74722	0.94817	0.10139	-0.489771	0.489771	0.59388	0.040488	0.1973		0.20522	0.308	0.26746	0.239	0.24557	0.344	0.2889	0.216	-0.22024	0.22024	0.9547	0.040488	0.3072
141581_at		0.30151	0.90972		0.87043	0.070833	0.9343	0.086111	0.67326	0.82639	0.93293	0.20833	-0.535151	0.535151	0.465925	0.014718	0.055		0.12372	0.66	0.18858	0.601	0.21866	0.481	0.21297	0.58	0.32356	0.32356	0.3878	0.014718	0.66
141582_at		0.6488	0.66365		0.66523	0.40278	0.74353	0.575	0.73533	0.59583	0.9323	0.19583	-0.421706	0.421706	0.771905	0.028834	0.397		0.17297	0.434	0.17994	0.632	0.15806	0.797	0.17834	0.751	0.322129	0.322129	0.3925	0.028834	0.43
141583_at		0.84458	0.52459		0.73325	0.23333	0.87371	0.27083	0.80044	0.56111	0.94433	0.066667	-0.323564	0.323564	0.816412	0.32253	0.2344		0.5814	0	0.5663	0	0.35383	0.06	0.51645	0	0.56139	0.56139	0.0016	0.32253	0.0001
141584_at		0.67664	0.64307		0.60267	0.48333	0.74812	0.56944	0.93753	0.0013889	0.87771	0.50972	-0.468177	0.468177	0.705146	0.023305	0.478		0.1564	0.495	0.22436	0.424	0.2961	0.164	0.28177	0.258	-0.291937	0.291937	0.5993	0.023305	0.5053
141585_at		0.63459	0.67422		0.66529	0.36944	0.80245	0.37222	0.88394	0.28472	0.77941	0.59167	-0.257389	0.257389	0.941586	0.044595	0.3715		0.2165	0.261	0.27543	0.218	0.24863	0.332	0.29026	0.239	-0.256016	0.256016	0.8084	0.044595	0.2688
141586_at		0.8464	0.52662		0.33248	0.7875	0.60397	0.76667	0.95946	0.013889	0.82006	0.57222	0.764462	0.764462	0.276773	0.0054742	0.7931		0.085695	0.849	0.20228	0.707	0.30002	0.327	0.25704	0.556	-0.523428	0.523428	0.1759	0.0054742	0.8567
141587_at		0.69896	0.62672		0.71845	0.23333	0.90224	0.33333	0.7179	0.87778	0.70262	0.975	-0.758642	0.758642	0.198887	0.046767	0.2488		0.22163	0.259	0.24344	0.343	0.17127	0.701	0.17936	0.727	-0.283841	0.283841	0.6451	0.046767	0.2549
141588_at		1.2816	0.28666		0.71	0.25278	0.8968	0.3	0.77377	0.75556	0.85359	0.40278	-0.379719	0.379719	0.716273	0.032924	0.2564		0.1867	0.373	0.27435	0.23	0.32471	0.09	0.329	0.127	0.432741	0.432741	0.0472	0.032924	0.3837
141589_at		1.7361	0.14319		0.87458	0.10139	0.89678	0.175	0.66829	0.775	0.86728	0.35278	-0.597501	0.597501	0.515994	0.20312	0.1064		0.46211	0.001	0.47648	0.001	0.2882	0.187	0.41739	0.022	0.373776	0.373776	0.1581	0.20312	0.0027
141590_at		1.2643	0.29872		0.67022	0.4	0.7891	0.475	0.71005	0.64167	0.90195	0.30833	-0.565688	0.565688	0.413074	0.093903	0.399		0.33786	0.04	0.34881	0.083	0.37002	0.061	0.32587	0.16	-0.287079	0.287079	0.7986	0.093903	0.0516
141591_at		0.52007	0.75987		0.75811	0.11944	0.95243	0.125	0.8286	0.81944	0.84347	0.30833	-0.393451	0.393451	0.596662	0.047397	0.111		0.22378	0.265	0.25444	0.349	0.25597	0.309	0.31245	0.168	-0.316582	0.316582	0.458	0.047397	0.2424
141592_at		0.14516	0.98061		0.81986	0.15278	0.91466	0.051389	0.73727	0.61944	0.96949	0.059722	-0.492513	0.492513	0.566064	0.093342	0.1505		0.31274	0.059	0.29111	0.176	0.14027	0.832	0.24033	0.444	-0.204567	0.204567	0.9785	0.093342	0.0627
141594_at		0.7137	0.61599		0.9535	0	0.94426	0	0.50007	0.925	0.69457	0.875	-0.97712	0.97712	0.109875	0.044424	0.0151		0.21574	0.283	0.24401	0.336	0.15911	0.748	0.20967	0.578	0.341566	0.341566	0.2876	0.044424	0.2779
141595_at		0.26933	0.92781		0.72274	0.23333	0.89731	0.34167	0.7408	0.925	0.72352	0.91806	-0.637088	0.637088	0.146036	0.043463	0.2371		0.21347	0.28	0.17693	0.654	0.1387	0.845	0.1918	0.675	0.298308	0.298308	0.5545	0.043463	0.2831
141596_at		0.9244	0.47294		0.39358	0.7875	0.63986	0.71667	0.88474	0.30694	0.78798	0.62083	-0.472475	0.472475	0.766342	0.059626	0.7847		0.25077	0.181	0.38159	0.036	0.40912	0.02	0.35182	0.082	0.548643	0.548643	0.0028	0.059626	0.1663
141597_at		0.18832	0.96572		0.90192	0.083333	0.89752	0.091667	0.57354	0.93889	0.91391	0.24583	-0.718881	0.718881	0.368567	0.0094935	0.0915		0.099257	0.771	0.10392	0.93	0.075036	0.986	0.099259	0.975	0.394749	0.394749	0.0955	0.0094935	0.7605
141598_at		1.9628	0.10013		0.95538	0.068056	0.87648	0.15	0.4146	0.99028	0.78153	0.59167	-0.990917	0.990917	0.0264256	0.38816	0.0661		0.63551	0	0.60486	0	0.31283	0.148	0.54029	0.004	-0.53031	0.53031	0.0042	0.38816	0
141599_at		0.35612	0.87375		0.55579	0.61667	0.78888	0.41667	0.87174	0.25	0.88672	0.47222	-0.497612	0.497612	0.553547	0.0019063	0.6192		0.030082	0.986	0.15634	0.863	0.35124	0.182	0.27242	0.479	-0.374487	0.374487	0.6056	0.0019063	0.956
141600_at		1.6375	0.16695		0.76335	0.13333	0.92067	0.0875	0.80911	0.77778	0.97331	0.016667	-0.46232	0.46232	0.55911	0.098617	0.1326		0.3209	0.058	0.35682	0.057	0.29144	0.186	0.39794	0.021	0.343181	0.343181	0.2817	0.098617	0.0531
141601_at		0.24051	0.94264		0.91063	0.1	0.88627	0.11806	0.54563	0.85278	0.88045	0.29167	-0.707143	0.707143	0.415855	0.049124	0.0827		0.22604	0.236	0.25039	0.319	0.20795	0.51	0.27074	0.297	-0.324447	0.324447	0.3827	0.049124	0.2371
141602_at		0.27595	0.92412		0.20752	0.91111	0.54459	0.77639	0.9323	0.1	0.76263	0.65556	0.904723	0.904723	0.198887	0.028625	0.8973		0.17672	0.422	0.25302	0.32	0.29419	0.188	0.30526	0.188	0.308644	0.308644	0.5595	0.028625	0.4383
141603_at		0.069891	0.9963		0.94053	0.061111	0.90191	0.080556	0.55327	0.9	0.92849	0.16111	-0.79916	0.79916	0.184979	0.00021117	0.0187		0.013244	0.996	0.1117	0.971	0.23176	0.615	0.18422	0.827	0.447268	0.447268	0.5058	0.00021117	0.9937
141604_at		12.8049	0.20195		NA	NA	NA	NA	NA	NA	NA	NA		0		0.0078608	0.6073		0.27826	0.726	0.43827	0.644	0.70274	0.164	0.55213	0.529	1	1	0.098	0.0078608	0.7825
141605_at		0.29354	0.91434		0.11808	0.95	0.48689	0.925	0.88105	0.23333	0.66387	0.875	-0.668223	0.668223	0.413074	0.02017	0.9471		0.14524	0.577	0.22584	0.4	0.31054	0.142	0.29541	0.2	0.313902	0.313902	0.4465	0.02017	0.5611
141606_at		0.27427	0.92513		0.77515	0.18333	0.85186	0.4875	0.77089	0.59306	0.86349	0.33889	-0.531168	0.531168	0.379694	0.041046	0.167		0.2063	0.282	0.24229	0.355	0.21491	0.497	0.21605	0.529	-0.324255	0.324255	0.3808	0.041046	0.3024
141607_at		0.60075	0.69951		0.64787	0.41944	0.75296	0.5	0.65119	0.78611	0.85086	0.58056	-0.631138	0.631138	0.465925	0.015525	0.4164		0.1278	0.626	0.19593	0.577	0.20244	0.581	0.18896	0.676	-0.287545	0.287545	0.6517	0.015525	0.637
141608_at		2.4864	0.064238		0.76766	0.3	0.82674	0.35	0.74797	0.56667	0.72618	0.73472	-0.774161	0.774161	0.296245	0.036568	0.2812		0.2705	0.34	0.35142	0.243	0.33809	0.278	0.38279	0.194	0.563042	0.563042	0.5507	0.036568	0.3377
141609_at		0.64713	0.66489		0.91963	0.10417	0.94467	0.075	0.56228	0.83333	0.89534	0.16528	-0.752551	0.752551	0.32128	0.087087	0.0986		0.30297	0.068	0.28506	0.204	0.18553	0.616	0.29708	0.21	-0.442174	0.442174	0.0399	0.087087	0.0752
141610_at		0.92328	0.47418		0.87625	0.15833	0.8587	0.18333	0.66537	0.67639	0.81124	0.60417	-0.872578	0.872578	0.229485	0.054128	0.1238		0.2377	0.212	0.24454	0.338	0.12935	0.846	0.21568	0.522	0.26146	0.26146	0.7805	0.054128	0.2052
141611_at		0.56013	0.72996		0.63155	0.41389	0.75925	0.45833	0.8212	0.41944	0.66089	0.85694	-0.536378	0.536378	0.66064	0.028609	0.4034		0.17356	0.411	0.22918	0.386	0.26968	0.263	0.2878	0.259	-0.377302	0.377302	0.1487	0.028609	0.449
141612_at		1.0297	0.41027		0.53269	0.53333	0.70074	0.64306	0.97264	0.022222	0.80503	0.57778	-0.354371	0.354371	0.930459	0.028375	0.535		0.17171	0.463	0.24816	0.307	0.39964	0.023	0.28359	0.248	0.313029	0.313029	0.4492	0.028375	0.4371
141614_at		1.045	0.40168		0.8026	0.17083	0.84332	0.24861	0.82056	0.33333	0.93632	0.2875	-0.492942	0.492942	0.656467	0.077945	0.1694		0.2863	0.095	0.32988	0.11	0.40533	0.017	0.37971	0.033	-0.408244	0.408244	0.0809	0.077945	0.1004
141615_at		0.75478	0.58687		0.42546	0.71806	0.70693	0.62778	0.92335	0.058333	0.83307	0.52917	0.634353	0.634353	0.538248	0.024422	0.7133		0.15682	0.514	0.21457	0.497	0.24842	0.372	0.24423	0.432	0.207918	0.207918	0.9793	0.024422	0.5012
141616_at		0.53588	0.74804		0.94293	0.0055556	0.9149	0.018056	0.63043	0.82917	0.86563	0.35417	-0.86865	0.86865	0.0653686	0.031929	0		0.1805	0.42	0.23712	0.366	0.20623	0.557	0.24202	0.444	-0.429345	0.429345	0.0645	0.031929	0.3896
141617_at		1.0519	0.39786		0.64558	0.45139	0.88459	0.46667	0.8665	0.56667	0.89895	0.34583	-0.325169	0.325169	0.851182	0.08932	0.4435		0.30521	0.064	0.40845	0.019	0.36751	0.048	0.35473	0.061	-0.309287	0.309287	0.4931	0.08932	0.0684
141618_at		0.14223	0.98147		0.88151	0.086111	0.97892	0.041667	0.64336	0.88333	0.91522	0.041667	-0.562483	0.562483	0.566064	0.077419	0.0869		0.28533	0.1	0.30412	0.149	0.20244	0.559	0.28131	0.246	0.292593	0.292593	0.5962	0.077419	0.0992
141619_at		0.45546	0.80737		0.92479	0.061111	0.8869	0.14028	0.59392	0.675	0.8496	0.33333	-0.832354	0.832354	0.248957	0.16793	0.0622		0.42057	0.004	0.39647	0.018	0.29289	0.184	0.38842	0.028	-0.322621	0.322621	0.3845	0.16793	0.0056
141620_at		0.87811	0.51346		0.83862	0.2125	0.95271	0.093056	0.75582	0.5125	0.94733	0.033333	-0.496327	0.496327	0.753825	0.096333	0.1849		0.47296	0.048	0.50757	0.054	0.4443	0.126	0.5038	0.058	0.974163	0.974163	0.1775	0.096333	0.0545
141621_at		0.20796	0.95765		0.44859	0.67083	0.68298	0.6875	0.92666	0.14444	0.78819	0.59306	-0.373526	0.373526	0.866481	0.021696	0.6685		0.15077	0.535	0.28218	0.198	0.40074	0.025	0.39712	0.026	0.438755	0.438755	0.0412	0.021696	0.5357
141622_at		0.3439	0.8838		0.46107	0.775	0.71004	0.88333	0.95949	0.072222	0.86533	0.35972	0.409186	0.409186	0.766342	0.045293	0.782		0.21833	0.256	0.31687	0.105	0.34128	0.067	0.3293	0.109	0.292907	0.292907	0.5784	0.045293	0.2679
141623_at		1.0512	0.40527		0.41755	0.83889	0.66652	0.9625	0.92136	0.044444	0.86124	0.59444	-0.45119	0.45119	0.571627	0.021144	0.8442		0.19061	0.464	0.2073	0.652	0.20942	0.654	0.26722	0.496	0.332705	0.332705	0.8554	0.021144	0.532
141624_at		0.019132	0.99984		0.81806	0.2	0.88928	0.18889	0.77793	0.51667	0.79331	0.53333	-0.625164	0.625164	0.479833	0.035477	0.2008		0.19178	0.341	0.19426	0.572	0.11583	0.905	0.17218	0.771	-0.414334	0.414334	0.0701	0.035477	0.3598
141625_at		0.61988	0.68519		0.80858	0.10694	0.8631	0.11944	0.51222	0.9	0.64269	0.80139	-0.983949	0.983949	0.132128	0.019124	0.0989		0.14079	0.582	0.16579	0.7	0.19204	0.595	0.15942	0.818	0.296786	0.296786	0.5603	0.019124	0.5774
141626_at		0.90875	0.48457		0.72186	0.33056	0.91367	0.17778	0.8456	0.35556	0.92421	0.22083	-0.498942	0.498942	0.582754	0.00361	0.3109		0.084599	0.858	0.18285	0.68	0.27243	0.298	0.23478	0.503	0.422256	0.422256	0.2413	0.00361	0.9055
141627_at		1.7405	0.15116		0.83917	0.16944	0.84439	0.20278	0.66543	0.69444	0.90342	0.16667	-0.636975	0.636975	0.349096	0.012893	0.157		0.11313	0.755	0.23653	0.447	0.36047	0.07	0.30128	0.243	-0.339995	0.339995	0.4926	0.012893	0.6673
141628_at		0.01792	0.99987		0.52371	0.71944	0.75572	0.77083	0.78293	0.69028	0.81038	0.71944	-0.418341	0.418341	0.61057	0.069665	0.7135		0.27038	0.108	0.2504	0.324	0.13959	0.833	0.24984	0.401	0.370973	0.370973	0.1841	0.069665	0.1248
141629_at		0.14271	0.98133		0.44811	0.7375	0.77705	0.63472	0.95687	0.098611	0.95457	0.0097222	0.481163	0.481163	0.727399	0.045676	0.7393		0.21923	0.256	0.31196	0.149	0.34418	0.078	0.38619	0.036	0.254611	0.254611	0.8233	0.045676	0.271
141630_at		0.34926	0.88037		0.38455	0.7	0.63074	0.70833	0.95357	0.055556	0.87909	0.21389	0.699191	0.699191	0.465925	0.0025203	0.7085		0.051461	0.926	0.1487	0.796	0.29988	0.163	0.2405	0.427	-0.280409	0.280409	0.6653	0.0025203	0.9299
141631_at		1.2173	0.31452		0.97145	0.019444	0.94065	0.081944	0.46659	0.98889	0.77176	0.66667	-0.923097	0.923097	0.132128	0.12627	0.0223		0.3636	0.022	0.3287	0.092	0.15992	0.754	0.31698	0.141	-0.520377	0.520377	0.0054	0.12627	0.0229
141632_at			0		NA	NA	NA	NA	NA	NA	NA	NA		0		2.8753e-06	0.8673		NA	NA	NA	NA	NA	NA	NA	NA		0		2.8753e-06	0.8459
141633_at		0.43492	0.8221		0.96646	0.05	0.9262	0.033333	0.53162	0.7	0.76652	0.6375	-0.974781	0.974781	0.132128	0.049804	0.0489		0.22904	0.22	0.25925	0.263	0.17294	0.675	0.22708	0.476	-0.306238	0.306238	0.4994	0.049804	0.2328
141634_at		0.38541	0.8563		0.68033	0.4	0.77941	0.475	0.50449	0.9	0.48704	0.98472	-0.992736	0.992736	0.00973574	0.016798	0.4084		0.12945	0.64	0.12393	0.872	0.12704	0.897	0.12767	0.918	-0.385225	0.385225	0.135	0.016798	0.6164
141635_at		0.43153	0.82451		0.77857	0.19444	0.82676	0.30833	0.78518	0.43333	0.974	0.16944	-0.499979	0.499979	0.499305	0.065914	0.1827		0.26261	0.16	0.36072	0.049	0.41501	0.018	0.38243	0.052	-0.359308	0.359308	0.2106	0.065914	0.1422
141636_at		1.0772	0.38459		0.57431	0.53472	0.69242	0.525	0.77447	0.55833	0.73577	0.70833	-0.357398	0.357398	0.905424	0.13272	0.5398		0.37198	0.028	0.42588	0.012	0.36955	0.047	0.37081	0.052	0.44794	0.44794	0.0333	0.13272	0.019
141637_at		0.93869	0.46405		0.98491	0.016667	0.91151	0.075	0.49205	0.89306	0.85203	0.35833	-0.957644	0.957644	0.112656	0.13994	0.0309		0.38152	0.012	0.40976	0.013	0.31833	0.122	0.37355	0.055	-0.343597	0.343597	0.2891	0.13994	0.0128
141638_at		0.32638	0.89478		0.8078	0.21389	0.87799	0.23333	0.81228	0.45	0.86775	0.275	-0.447792	0.447792	0.849791	0.012901	0.1956		0.11619	0.678	0.1883	0.593	0.20459	0.534	0.22235	0.516	-0.280856	0.280856	0.6583	0.012901	0.6891
141639_at		1.3565	0.25621		0.83723	0.13333	0.94211	0.11667	0.76564	0.51667	0.85282	0.36806	-0.541947	0.541947	0.599444	0.13481	0.1432		0.37577	0.013	0.40962	0.013	0.3347	0.089	0.3552	0.065	-0.362337	0.362337	0.2051	0.13481	0.0168
141640_at		0.24125	0.94228		0.51554	0.61806	0.70504	0.62222	0.94887	0.0027778	0.84655	0.56944	-0.440495	0.440495	0.78025	0.0096737	0.6177		0.10047	0.781	0.12583	0.876	0.15304	0.779	0.15429	0.845	-0.379726	0.379726	0.1369	0.0096737	0.7459
141641_at		0.085752	0.99418		0.45318	0.74167	0.78256	0.49583	0.87495	0.23333	0.88087	0.29306	0.532645	0.532645	0.563282	0.017045	0.7347		0.13339	0.609	0.22694	0.418	0.26983	0.255	0.23249	0.481	-0.32602	0.32602	0.382	0.017045	0.6133
141642_at		0.8247	0.53798		0.50625	0.63333	0.70798	0.71667	0.56373	0.90833	0.5578	0.99167	-0.861397	0.861397	0.0820584	0.047406	0.6384		0.22347	0.239	0.2774	0.227	0.34112	0.075	0.25833	0.361	-0.337294	0.337294	0.307	0.047406	0.2519
141643_at		0.64016	0.6709		0.28782	0.86111	0.51405	0.94167	0.77294	0.44167	0.74116	0.76528	-0.711669	0.711669	0.382476	0.037169	0.8491		0.2484	0.35	0.30583	0.318	0.29104	0.432	0.24261	0.664	0.454796	0.454796	0.864	0.037169	0.3435
141644_at		0.10903	0.98985		0.53137	0.58333	0.7624	0.51667	0.87304	0.25278	0.85101	0.53611	-0.443831	0.443831	0.849791	0.041058	0.5875		0.20639	0.322	0.24179	0.337	0.21813	0.482	0.23978	0.442	-0.341838	0.341838	0.2951	0.041058	0.3014
141645_at		0.55092	0.73686		0.19392	0.90417	0.58904	0.85833	0.96324	0.022222	0.79609	0.66806	0.818046	0.818046	0.193324	0.011253	0.9092		0.1083	0.722	0.16934	0.72	0.2718	0.248	0.21032	0.561	-0.258749	0.258749	0.8032	0.011253	0.7186
141647_at		1.225	0.31101		0.95958	0.016667	0.93788	0.018056	0.56816	0.85833	0.90419	0.25972	-0.864378	0.864378	0.107093	0.25875	0.0487		0.52225	0	0.5019	0.002	0.36254	0.052	0.53889	0.001	0.393899	0.393899	0.1022	0.25875	0.0003
141648_at		0.39561	0.84957		0.20223	0.93333	0.5613	0.92083	0.84962	0.38333	0.77353	0.74028	-0.581452	0.581452	0.399166	0.041291	0.9298		0.2085	0.292	0.24147	0.352	0.1986	0.575	0.26386	0.313	-0.287874	0.287874	0.6184	0.041291	0.306
141649_at		0.44204	0.81702		0.43576	0.65	0.67261	0.71667	0.96257	0.038889	0.80956	0.5375	0.41104	0.41104	0.916551	0.079415	0.6635		0.28918	0.087	0.39799	0.02	0.44833	0.007	0.47729	0.003	-0.34674	0.34674	0.2598	0.079415	0.0911
141650_at		0.46954	0.79712		0.51909	0.65833	0.81385	0.60833	0.93702	0.11667	0.96323	0.022222	-0.472216	0.472216	0.675939	0.015999	0.6535		0.12881	0.643	0.14288	0.822	0.12831	0.89	0.15924	0.806	-0.364179	0.364179	0.1992	0.015999	0.6204
141651_at		1.393	0.2532		0.50777	0.65694	0.79922	0.375	0.88733	0.31528	0.9368	0.069444	-0.499952	0.499952	0.632823	0.018464	0.6699		0.16914	0.606	0.23285	0.572	0.2928	0.366	0.33027	0.306	0.328705	0.328705	0.9637	0.018464	0.5887
141652_at		0.37667	0.86229		0.85174	0.18889	0.90504	0.2	0.81695	0.34167	0.87522	0.38611	-0.48907	0.48907	0.766342	0.0049421	0.1897		0.068227	0.945	0.13922	0.927	0.18014	0.784	0.14964	0.934	-0.286054	0.286054	0.1748	0.0049421	0.9443
141654_at		1.5811	0.19268		0.91868	0.1	0.92919	0.044444	0.69855	0.61667	0.8488	0.37083	-0.771408	0.771408	0.285118	0.035634	0.1084		0.24998	0.239	0.35033	0.112	0.32306	0.173	0.35146	0.114	0.55796	0.55796	0.0186	0.035634	0.3278
141655_at		1.0761	0.38467		0.80232	0.20278	0.88889	0.14861	0.69714	0.65	0.93693	0.095833	-0.488319	0.488319	0.705146	0.16549	0.1976		0.41672	0.004	0.45801	0.001	0.27583	0.212	0.41933	0.012	-0.320583	0.320583	0.4026	0.16549	0.007
141656_at		0.47628	0.79098		0.25763	0.83472	0.40528	0.91667	0.62455	0.71806	0.41339	0.96944	-0.85889	0.85889	0.187761	0.01215	0.8368		0.11053	0.863	0.16821	0.868	0.25884	0.563	0.22431	0.73	0.357989	0.357989	0.853	0.01215	0.689
141657_at		0.51109	0.76594		0.70286	0.35	0.74389	0.61667	0.77333	0.50694	0.91218	0.18472	-0.332654	0.332654	0.897079	0.018596	0.3537		0.14033	0.634	0.19109	0.644	0.27768	0.301	0.25017	0.464	0.303606	0.303606	0.7162	0.018596	0.5473
141659_at		0.77406	0.57302		0.52546	0.67639	0.77457	0.68194	0.91983	0.13889	0.92361	0.20694	-0.408371	0.408371	0.749652	0.064511	0.6744		0.26082	0.147	0.3284	0.099	0.33942	0.082	0.3471	0.074	0.358041	0.358041	0.2101	0.064511	0.1538
141660_at		0.43903	0.81888		0.8289	0.12222	0.94312	0.1	0.73236	0.60972	0.88946	0.325	-0.549666	0.549666	0.454798	0.048537	0.1195		0.24483	0.228	0.23709	0.409	0.15857	0.787	0.1972	0.687	-0.319231	0.319231	0.5987	0.048537	0.2406
141661_at		0.80419	0.55199		0.70446	0.36944	0.88769	0.36667	0.81075	0.38333	0.86839	0.24444	-0.368638	0.368638	0.955494	0.037152	0.3577		0.19734	0.34	0.23209	0.347	0.25423	0.319	0.21992	0.54	0.417683	0.417683	0.0665	0.037152	0.3303
141662_at		0.55806	0.73151		0.82297	0.2	0.94714	0.25278	0.68718	0.79167	0.89434	0.044444	-0.494529	0.494529	0.781641	0.086487	0.2623		0.302	0.075	0.33905	0.088	0.2665	0.274	0.2988	0.219	-0.366415	0.366415	0.1823	0.086487	0.0723
141663_at		0.59015	0.70745		0.64982	0.45833	0.72633	0.60139	0.7431	0.57639	0.92586	0.125	-0.267163	0.267163	0.991655	0.093503	0.4593		0.31143	0.076	0.34544	0.074	0.31266	0.148	0.36029	0.06	-0.425457	0.425457	0.0519	0.093503	0.0607
141664_at		0.41697	0.83478		0.38563	0.65278	0.49311	0.775	0.72832	0.60417	0.62996	0.80833	-0.649408	0.649408	0.446453	0.012966	0.6569		0.11595	0.665	0.20008	0.553	0.22791	0.416	0.19983	0.629	-0.390316	0.390316	0.1174	0.012966	0.6941
141665_at		0.3253	0.89544		0.88247	0.18472	0.89682	0.10833	0.56243	0.93333	0.9311	0.19306	-0.646091	0.646091	0.688456	0.036925	0.1919		0.19633	0.35	0.29358	0.173	0.2692	0.256	0.32833	0.107	-0.279503	0.279503	0.6705	0.036925	0.3432
141666_at		0.36419	0.87067		0.77072	0.30139	0.86467	0.2875	0.67132	0.76944	0.87377	0.26667	-0.380318	0.380318	0.98331	0.081297	0.313		0.29187	0.086	0.37957	0.034	0.44754	0.005	0.48384	0.003	0.32041	0.32041	0.4145	0.081297	0.0868
141667_at		0.36082	0.87288		0.89221	0.17361	0.98822	0.091667	0.64515	0.825	0.87292	0.16806	-0.638289	0.638289	0.541029	0.042066	0.1848		0.21027	0.29	0.26143	0.288	0.23033	0.421	0.27606	0.273	-0.328521	0.328521	0.3635	0.042066	0.2836
141668_at		0	1		NA	NA	NA	NA	NA	NA	NA	NA		0		NaN	0		NA	NA	NA	NA	NA	NA	NA	NA		0		NaN	0
141669_at		NaN	NaN		NA	NA	NA	NA	NA	NA	NA	NA		0		NaN	0		NA	NA	NA	NA	NA	NA	NA	NA		0		NaN	0
141670_at		0.92138	0.47518		0.54003	0.75694	0.79853	0.88333	0.93001	0.25278	0.8218	0.58889	-0.307796	0.307796	0.833102	0.0025185	0.7697		0.051163	0.936	0.082218	0.974	0.10256	0.957	0.10421	0.955	-0.371396	0.371396	0.1895	0.0025185	0.9301
141671_s_at		0.5334	0.74989		0.61402	0.45	0.70822	0.45139	0.77999	0.375	0.83217	0.37778	-0.401153	0.401153	0.944367	0.016738	0.4578		0.13587	0.566	0.21256	0.475	0.23084	0.412	0.23564	0.484	0.318061	0.318061	0.4302	0.016738	0.6113
141672_r_at		0.75287	0.59257		0.20477	0.98333	0.61533	0.975	0.99674	0	0.80709	0.45833	0.806349	0.806349	0.132128	0.0048297	0.9836		0.09834	0.884	0.23392	0.71	0.43212	0.14	0.38806	0.285	0.636517	0.636517	0.5512	0.0048297	0.8752
141673_at		0.78807	0.56314		0.73609	0.33333	0.85084	0.35	0.72597	0.64306	0.89435	0.21806	-0.353316	0.353316	0.954103	0.035942	0.3309		0.19469	0.351	0.22885	0.392	0.19039	0.645	0.23766	0.422	-0.206428	0.206428	0.9801	0.035942	0.3559
141674_at		0.96216	0.44972		0.37634	0.73333	0.47197	0.89167	0.66445	0.775	0.51324	0.94167	-0.743163	0.743163	0.418637	0.091639	0.7403		0.31091	0.058	0.33923	0.076	0.3282	0.094	0.40358	0.029	-0.444741	0.444741	0.0345	0.091639	0.065
141675_at		1.1043	0.36974		0.81495	0.25	0.90172	0.25139	0.63107	0.86944	0.89364	0.21667	-0.427663	0.427663	0.899861	0.039929	0.2553		0.2052	0.351	0.27533	0.219	0.2879	0.217	0.30981	0.157	-0.457407	0.457407	0.0245	0.039929	0.3206
141676_at		0.69359	0.63817		0.44618	0.66389	0.72741	0.54583	0.90783	0.17083	0.85406	0.4	0.549747	0.549747	0.549374	0.0027015	0.6479		0.11836	0.866	0.18724	0.904	0.26818	0.702	0.23955	0.85	0.996508	0.996508	0.0044	0.0027015	0.918
141677_at			0		NA	NA	NA	NA	NA	NA	NA	NA		0		0.016044	0.4019		NA	NA	NA	NA	NA	NA	NA	NA		0		0.016044	0.5498
141678_at		0.47576	0.79135		0.66708	0.42639	0.77878	0.44861	0.85897	0.26806	0.87238	0.46667	-0.348737	0.348737	0.96662	0.06477	0.4182		0.32719	0.155	0.38434	0.153	0.36274	0.181	0.41584	0.139	-0.616206	0.616206	0.3357	0.06477	0.1529
141679_at		1.0899	0.37731		0.95772	0.016667	0.95947	0.066667	0.53646	0.96111	0.82456	0.52083	-0.88638	0.88638	0.126565	0.10045	0.0428		0.32443	0.051	0.32491	0.093	0.22513	0.444	0.32013	0.143	0.376052	0.376052	0.162	0.10045	0.0492
141680_at		0.78541	0.56529		0.52734	0.59444	0.68539	0.49444	0.94106	0.10833	0.79311	0.54583	-0.331615	0.331615	0.938804	0.064964	0.5867		0.2618	0.039	0.33276	0.058	0.31698	0.116	0.30221	0.1	-0.321817	0.321817	0.0453	0.064964	0.0387
141681_at		1.221	0.3142		0.83892	0.27917	0.72443	0.57361	0.44371	0.98194	0.76289	0.76389	-0.963317	0.963317	0.0514604	0.046415	0.2731		0.22281	0.292	0.29855	0.16	0.29828	0.19	0.29974	0.206	-0.289219	0.289219	0.68	0.046415	0.2545
141682_at		0.54811	0.73896		0.9562	0.083333	0.91981	0.041667	0.48709	0.86667	0.8685	0.20833	-0.853129	0.853129	0.25452	0.19303	0.08		0.45078	0.001	0.46811	0.004	0.32249	0.12	0.46545	0	0.297078	0.297078	0.5431	0.19303	0.0025
141683_at		0.84953	0.52129		0.58792	0.50139	0.74641	0.55139	0.94316	0	0.86393	0.55	-0.479126	0.479126	0.799722	0.013458	0.5046		0.1191	0.683	0.18423	0.607	0.2592	0.289	0.21804	0.548	0.327264	0.327264	0.3655	0.013458	0.679
141684_at		1.082	0.38229		0.87186	0.15417	0.87276	0.15	0.66347	0.63611	0.83777	0.45694	-0.666055	0.666055	0.465925	0.10999	0.1463		0.34612	0.024	0.38112	0.028	0.35204	0.07	0.36946	0.054	0.282477	0.282477	0.6866	0.10999	0.0369
141685_at		0.10204	0.99128		0.40673	0.76944	0.69034	0.73472	0.91708	0.077778	0.95657	0.11667	-0.403286	0.403286	0.763561	0.12513	0.7687		0.361	0.026	0.39094	0.019	0.33864	0.069	0.4731	0.002	0.277958	0.277958	0.685	0.12513	0.0227
141686_at		0.29576	0.91306		0.78627	0.2	0.88208	0.13333	0.75334	0.55972	0.96515	0.083333	-0.467873	0.467873	0.735744	0.059769	0.1958		0.24925	0.215	0.23474	0.38	0.16614	0.732	0.22497	0.503	0.35215	0.35215	0.2579	0.059769	0.1768
141687_at		0.39901	0.84724		0.74847	0.28889	0.85749	0.28472	0.80564	0.50833	0.95919	0.24306	-0.442525	0.442525	0.730181	0.010784	0.2927		0.10613	0.718	0.14941	0.784	0.21522	0.523	0.17622	0.726	0.358146	0.358146	0.2223	0.010784	0.7372
141688_at		0.19546	0.96288		0.58535	0.49444	0.77572	0.60972	0.92134	0.080556	0.89344	0.32222	-0.499629	0.499629	0.638387	0.022355	0.4965		0.15343	0.473	0.2075	0.531	0.29173	0.197	0.24878	0.404	0.321253	0.321253	0.4025	0.022355	0.5219
141689_at		0.18856	0.96557		0.9256	0.033333	0.97215	0.066667	0.5287	0.99167	0.80591	0.47083	-0.730416	0.730416	0.390821	0.024915	0.0395		0.1686	0.494	0.27238	0.29	0.30279	0.17	0.30512	0.172	-0.177274	0.177274	0.991	0.024915	0.52
141690_at		0.5696	0.72286		0.65694	0.36667	0.81573	0.31667	0.88837	0.24167	0.9666	0.05	-0.499688	0.499688	0.699583	0.017657	0.366		0.13608	0.594	0.18218	0.602	0.18776	0.629	0.18411	0.698	0.254671	0.254671	0.8186	0.017657	0.6018
141691_at		0.3045	0.90797		0.89489	0.066667	0.9811	0.088889	0.67367	0.88194	0.82669	0.45556	-0.635179	0.635179	0.482615	0.10739	0.0713		0.33562	0.037	0.36008	0.042	0.24406	0.334	0.35153	0.071	-0.317138	0.317138	0.4173	0.10739	0.0388
141692_at		0.77784	0.57027		0.87715	0.12361	0.91589	0.12917	0.66733	0.78333	0.70959	0.80139	-0.858929	0.858929	0.193324	0.11481	0.1137		0.34803	0.025	0.34715	0.07	0.24759	0.307	0.29292	0.191	-0.346329	0.346329	0.2673	0.11481	0.0328
141693_at		0.31749	0.89953		0.64535	0.42917	0.89201	0.45972	0.86381	0.68056	0.81501	0.36944	-0.356583	0.356583	0.318498	0.008256	0.4189		0.09424	0.809	0.17514	0.671	0.22767	0.495	0.21483	0.593	-0.271934	0.271934	0.789	0.008256	0.7824
141694_at		0.58801	0.70905		0.93249	0.016667	0.9657	0.11667	0.65482	0.79167	0.82737	0.35833	-0.742419	0.742419	0.310153	0.19919	0.0499		0.45835	0	0.46711	0.003	0.34124	0.061	0.47153	0.003	-0.420736	0.420736	0.0582	0.19919	0.0015
141695_at		0.17799	0.96799		0.64191	0.46944	0.88212	0.3	0.74145	0.69861	0.88097	0.50417	-0.295645	0.295645	0.952712	0.010197	0.4701		0.13843	0.746	0.23221	0.663	0.30162	0.422	0.28983	0.553	-0.714455	0.714455	0.275	0.010197	0.7419
141696_at		0.6129	0.69043		0.83081	0.19167	0.93063	0.14167	0.64879	0.80833	0.8789	0.19444	-0.703732	0.703732	0.349096	0.014053	0.1858		0.12311	0.662	0.15099	0.8	0.10912	0.93	0.1312	0.91	-0.387087	0.387087	0.1418	0.014053	0.6621
141697_at		1.6357	0.16743		0.85597	0.14583	0.92247	0.15139	0.782	0.46389	0.76946	0.64167	-0.643896	0.643896	0.471488	0.078744	0.1554		0.28808	0.077	0.32787	0.086	0.31813	0.111	0.28777	0.233	0.380648	0.380648	0.1388	0.078744	0.0975
141698_at		0.59322	0.70515		0.52881	0.54306	0.75401	0.53333	0.833	0.38194	0.92937	0.10833	-0.466492	0.466492	0.872045	0.049892	0.5315		0.2294	0.235	0.29127	0.179	0.24657	0.344	0.27041	0.336	-0.360958	0.360958	0.2127	0.049892	0.231
141699_at		0.21896	0.9528		0.75152	0.36667	0.95769	0.25139	0.72302	0.57917	0.89155	0.1	-0.449872	0.449872	0.852573	0.0020558	0.3801		0.046364	0.959	0.081901	0.986	0.114	0.925	0.098478	0.967	-0.269285	0.269285	0.7417	0.0020558	0.9405
141700_at		0.47477	0.79317		0.50814	0.62083	0.74302	0.6	0.75786	0.57639	0.71968	0.79167	-0.446666	0.446666	0.739917	0.013449	0.605		0.11488	0.699	0.14814	0.787	0.12776	0.884	0.13369	0.899	-0.198951	0.198951	0.987	0.013449	0.6714
141701_at		0.13937	0.98229		0.38025	0.66944	0.53071	0.76667	0.62285	0.81667	0.51585	0.95833	-0.733278	0.733278	0.432545	0.011016	0.6755		0.107	0.71	0.11936	0.903	0.088129	0.963	0.1034	0.961	0.264689	0.264689	0.7622	0.011016	0.7322
141702_at		1.0361	0.40666		0.4189	0.72361	0.7046	0.68333	0.91848	0.17917	0.8808	0.19167	0.634367	0.634367	0.465925	0.019302	0.7284		0.1426	0.581	0.28081	0.208	0.38999	0.026	0.35213	0.07	-0.402782	0.402782	0.0915	0.019302	0.5737
141703_at		1.3735	0.2498		0.87013	0.12222	0.92275	0.12639	0.67333	0.72778	0.75823	0.66667	-0.83587	0.83587	0.196106	0.17488	0.1222		0.42861	0.006	0.48249	0.003	0.38645	0.029	0.44012	0.009	0.339511	0.339511	0.3017	0.17488	0.0039
141704_at		0.46414	0.80109		0.6027	0.5	0.86555	0.51111	0.87298	0.47361	0.84365	0.29167	-0.255504	0.255504	0.998609	0.041036	0.4981		0.20778	0.298	0.24824	0.313	0.2991	0.14	0.33042	0.107	0.24599	0.24599	0.8645	0.041036	0.2997
141705_at		0.99182	0.43272		0.73257	0.33333	0.7263	0.44306	0.7305	0.63333	0.7439	0.58333	-0.661432	0.661432	0.59388	0.051949	0.3402		0.23855	0.206	0.31866	0.113	0.29593	0.177	0.3184	0.163	-0.381121	0.381121	0.1814	0.051949	0.218
141706_at		0.21073	0.95645		0.72075	0.36944	0.88362	0.23889	0.71815	0.60972	0.8436	0.40972	-0.44071	0.44071	0.88178	0.031286	0.36		0.18122	0.416	0.23872	0.387	0.30003	0.145	0.28822	0.264	-0.375345	0.375345	0.1572	0.031286	0.3981
141707_at		0.21193	0.95592		0.76971	0.23333	0.83718	0.35833	0.7167	0.67222	0.98084	0.0375	-0.414824	0.414824	0.817803	0.020573	0.2444		0.14612	0.564	0.19216	0.593	0.22464	0.463	0.25804	0.328	0.635453	0.635453	0.0003	0.020573	0.5532
141708_at		0.050561	0.99834		0.55763	0.56667	0.73204	0.60972	0.88483	0.066667	0.93801	0.42917	-0.499782	0.499782	0.458971	0.0079316	0.5702		0.091372	0.818	0.12592	0.888	0.13178	0.869	0.14883	0.84	-0.250139	0.250139	0.8443	0.0079316	0.798
141709_i_at		0.1847	0.96712		0.95774	0.016667	0.95061	0	0.58981	0.825	0.83196	0.51667	-0.872759	0.872759	0.0959666	0.1804	0.0387		0.43457	0.001	0.45283	0.004	0.2909	0.186	0.36949	0.05	-0.351795	0.351795	0.2429	0.1804	0.0038
141710_r_at		0.41957	0.83295		0.81574	0.19167	0.87142	0.2	0.72918	0.60833	0.88745	0.25139	-0.493586	0.493586	0.682893	0.20063	0.1861		0.45944	0	0.50677	0.002	0.36309	0.045	0.48393	0.001	0.474482	0.474482	0.0164	0.20063	0.003
141711_at		0.2984	0.91153		0.9273	0.066667	0.96254	0.10833	0.57473	0.90139	0.83598	0.36667	-0.723395	0.723395	0.426982	0.049116	0.0648		0.22742	0.246	0.23074	0.402	0.15056	0.803	0.24784	0.392	-0.326086	0.326086	0.3764	0.049116	0.2335
141712_at		0.2613	0.93208		0.91946	0.029167	0.97065	0.0125	0.60469	0.9625	0.80707	0.69722	-0.843596	0.843596	0.132128	0.049227	0.0164		0.22705	0.256	0.24087	0.337	0.14744	0.826	0.21725	0.523	-0.233815	0.233815	0.9127	0.049227	0.2282
141713_at		0.43677	0.82078		0.91088	0.11667	0.88502	0.11944	0.61961	0.65833	0.89043	0.19306	-0.77195	0.77195	0.2879	0.052392	0.12		0.23505	0.217	0.26049	0.284	0.2486	0.357	0.32015	0.137	0.349821	0.349821	0.2547	0.052392	0.2103
141714_at		0.40223	0.84502		0.58421	0.55417	0.73523	0.60278	0.87729	0.10833	0.91659	0.48333	-0.443384	0.443384	0.753825	0.0068268	0.5414		0.084285	0.829	0.16897	0.714	0.22955	0.405	0.21901	0.504	-0.412751	0.412751	0.0691	0.0068268	0.8227
141715_at		0.97171	0.44398		0.70639	0.28333	0.83527	0.575	0.84908	0.48889	0.88461	0.275	-0.289965	0.289965	0.94854	0.11307	0.2852		0.34367	0.034	0.38916	0.019	0.41193	0.017	0.45981	0.005	0.405017	0.405017	0.0873	0.11307	0.0345
141716_at		0.50266	0.77282		0.63678	0.44028	0.81449	0.34583	0.94138	0.034722	0.83159	0.54722	-0.384098	0.384098	0.905424	0.020179	0.4381		0.14563	0.559	0.15485	0.761	0.14081	0.842	0.16477	0.804	0.312385	0.312385	0.4622	0.020179	0.5541
141717_at		0.5464	0.74024		0.90714	0.063889	0.95976	0.0083333	0.63307	0.87222	0.93315	0.13611	-0.653026	0.653026	0.566064	0.094582	0.0498		0.31512	0.046	0.32003	0.118	0.20701	0.557	0.29164	0.21	-0.347513	0.347513	0.2617	0.094582	0.0592
141718_at		1.1166	0.36337		0.73513	0.27917	0.88704	0.29167	0.65249	0.85139	0.72787	0.89167	-0.794511	0.794511	0.198887	0.020656	0.2638		0.14743	0.562	0.22615	0.413	0.21296	0.525	0.19383	0.665	0.368041	0.368041	0.1842	0.020656	0.5475
141719_at		0.27326	0.92554		0.55003	0.51806	0.63367	0.65833	0.47673	0.93611	0.6334	0.85139	-0.960755	0.960755	0.129346	0.036405	0.5254		0.19634	0.333	0.2476	0.318	0.18918	0.639	0.16425	0.789	0.530255	0.530255	0.0044	0.036405	0.346
141720_at		0.94052	0.46371		0.26701	0.88333	0.45241	0.91944	0.46305	0.89167	0.48569	0.9	-0.959304	0.959304	0.121001	0.044732	0.8843		0.22502	0.25	0.2889	0.209	0.22416	0.529	0.25125	0.407	-0.254059	0.254059	0.7598	0.044732	0.2722
141721_at		0.35091	0.87915		0.81887	0.11944	0.87179	0.075	0.73857	0.56111	0.97304	0.17361	-0.489055	0.489055	0.535466	0.044926	0.1065		0.2221	0.272	0.24776	0.334	0.18594	0.677	0.27169	0.314	-0.37114	0.37114	0.2131	0.044926	0.2694
141722_at		0.10831	0.98997		0.70888	0.33889	0.82078	0.35694	0.7571	0.59028	0.78764	0.525	-0.347907	0.347907	0.899861	0.0069286	0.3495		0.082628	0.827	0.13146	0.854	0.14342	0.848	0.15032	0.846	-0.337959	0.337959	0.3449	0.0069286	0.8167
141723_at		0.52361	0.75712		0.76079	0.28611	0.89725	0.23333	0.75233	0.60139	0.97041	0.054167	-0.386706	0.386706	0.905424	0.060217	0.2773		0.26153	0.147	0.27723	0.235	0.2849	0.209	0.30832	0.157	0.262732	0.262732	0.8234	0.060217	0.167
141724_at		0.36217	0.87199		0.6763	0.42222	0.77392	0.40972	0.78438	0.35417	0.78861	0.71389	-0.560339	0.560339	0.532684	0.014116	0.3978		0.12193	0.649	0.14707	0.782	0.11955	0.911	0.13007	0.911	0.374008	0.374008	0.1712	0.014116	0.6592
141725_at		0.48646	0.78477		0.83425	0.13333	0.88727	0.11667	0.78685	0.50972	0.83501	0.48611	-0.622248	0.622248	0.496523	0.051791	0.1412		0.2337	0.218	0.23406	0.374	0.15982	0.779	0.24421	0.4	-0.28378	0.28378	0.635	0.051791	0.2248
141726_at		0.37973	0.86034		0.73507	0.13333	0.96618	0.05	0.88273	0.575	0.86703	0.090278	-0.418768	0.418768	0.524339	0.15789	0.1326		0.40452	0.01	0.46774	0.004	0.47263	0.002	0.52163	0	-0.40219	0.40219	0.0892	0.15789	0.009
141727_at		0.13156	0.98337		0.79429	0.16667	0.8225	0.36667	0.73345	0.62917	0.93034	0.11944	-0.486527	0.486527	0.607789	0.018451	0.1721		0.16815	0.658	0.2279	0.649	0.3053	0.419	0.27763	0.563	-0.485076	0.485076	0.6938	0.018451	0.5592
141728_at		0.75839	0.58551		0.83498	0.11667	0.96125	0.076389	0.78946	0.5	0.85516	0.375	-0.490256	0.490256	0.682893	0.061372	0.1198		0.29058	0.117	0.37134	0.046	0.3556	0.074	0.38559	0.051	-0.387071	0.387071	0.2593	0.061372	0.1435
141729_at		1.185	0.32956		0.82595	0.16667	0.91694	0.041667	0.70049	0.66667	0.9588	0.075	-0.45925	0.45925	0.771905	0.067884	0.1946		0.26605	0.127	0.28572	0.196	0.16709	0.729	0.28644	0.211	-0.307982	0.307982	0.496	0.067884	0.1345
141730_at		0.93257	0.47308		0.3597	0.78333	0.68787	0.60833	0.90754	0.14167	0.86394	0.4375	0.555619	0.555619	0.613352	0.037918	0.7818		0.24159	0.315	0.34955	0.18	0.39195	0.083	0.35314	0.208	-0.289774	0.289774	0.9692	0.037918	0.3436
141731_at		1.1014	0.37123		0.6122	0.35139	0.73279	0.42917	0.95874	0.066667	0.89258	0.15833	-0.414588	0.414588	0.783032	0.071407	0.3922		0.27414	0.127	0.30946	0.123	0.35284	0.051	0.37149	0.05	0.355983	0.355983	0.2309	0.071407	0.1228
141733_at		0.48062	0.78861		0.79644	0.25	0.8825	0.175	0.68046	0.69444	0.85349	0.38611	-0.71119	0.71119	0.324061	0.012226	0.2523		0.10437	0.744	0.17664	0.684	0.18834	0.69	0.20293	0.649	0.260111	0.260111	0.8236	0.012226	0.6969
141734_at		0.80169	0.55371		0.60107	0.53333	0.83173	0.34444	0.81961	0.39167	0.91417	0.16944	-0.40323	0.40323	0.89847	0.15363	0.5302		0.40109	0.003	0.40167	0.019	0.22679	0.432	0.37645	0.036	-0.29881	0.29881	0.5491	0.15363	0.0089
141735_at		0.21707	0.95365		0.6019	0.52083	0.77699	0.54167	0.61193	0.86528	0.64039	0.96667	-0.837287	0.837287	0.121001	0.0017695	0.5194		0.043204	0.953	0.12452	0.885	0.17782	0.688	0.15627	0.838	-0.33549	0.33549	0.3256	0.0017695	0.9478
141736_at		0.49206	0.78019		0.41287	0.71667	0.63985	0.84444	0.82979	0.35	0.8163	0.54167	-0.504703	0.504703	0.648122	0.0423	0.7145		0.21908	0.322	0.28864	0.251	0.26106	0.344	0.30835	0.207	0.352233	0.352233	0.4521	0.0423	0.2695
141737_at		0.70866	0.61965		0.57263	0.58472	0.83959	0.34167	0.7794	0.45833	0.91051	0.30139	-0.280701	0.280701	0.98331	0.055592	0.5845		0.24143	0.197	0.27787	0.205	0.25857	0.272	0.31927	0.155	0.42899	0.42899	0.0458	0.055592	0.2
141738_at		0.16919	0.97282		0.63779	0.425	0.71248	0.43611	0.78687	0.375	0.77826	0.64306	-0.453221	0.453221	0.899861	0.047944	0.4418		0.22469	0.259	0.27213	0.225	0.18927	0.634	0.18776	0.67	-0.373195	0.373195	0.1569	0.047944	0.2427
141739_at		0.41168	0.83847		0.96732	0.0013889	0.973	0.048611	0.51009	0.97639	0.77794	0.6	-0.904327	0.904327	0.093185	0.099682	0		0.32422	0.056	0.34455	0.075	0.21807	0.485	0.31709	0.155	0.310765	0.310765	0.4658	0.099682	0.0502
141740_at		1.0903	0.3771		0.79356	0.26667	0.87244	0.15972	0.83231	0.44167	0.8881	0.17639	-0.417712	0.417712	0.855355	0.12421	0.267		0.36062	0.019	0.37701	0.027	0.27646	0.229	0.33956	0.083	-0.292997	0.292997	0.5904	0.12421	0.0214
141741_at		0.40874	0.84052		0.37181	0.73333	0.56979	0.83333	0.91926	0.21667	0.76635	0.71667	-0.49707	0.49707	0.731572	0.0047711	0.7445		0.070909	0.875	0.14885	0.773	0.21431	0.474	0.19067	0.687	-0.244403	0.244403	0.8708	0.0047711	0.8733
141742_at		0.6936	0.63399		0.52405	0.58333	0.71531	0.65417	0.82008	0.45139	0.8808	0.46111	-0.426098	0.426098	0.937413	0.029672	0.5715		0.20361	0.645	0.2397	0.854	0.19864	0.943	0.20958	0.936	-0.462552	0.462552	0.3535	0.029672	0.5362
141743_at		0.27587	0.92372		0.97916	0.031944	0.89186	0.16111	0.53304	0.90833	0.84578	0.38472	-0.935182	0.935182	0.11822	0.013489	0.0251		0.12457	0.674	0.19326	0.605	0.21314	0.527	0.23114	0.49	-0.217099	0.217099	0.9787	0.013489	0.6649
141744_at		0.79781	0.55781		0.80099	0.22222	0.87281	0.14306	0.66456	0.72083	0.91933	0.11944	-0.627218	0.627218	0.415855	0.12365	0.2183		0.395	0.015	0.4102	0.037	0.26848	0.319	0.37106	0.087	-0.29133	0.29133	0.8047	0.12365	0.0169
141745_at		2.2615	0.062128		0.43912	0.68333	0.73977	0.55833	0.94186	0.077778	0.8475	0.5375	0.603527	0.603527	0.479833	0.23093	0.6766		0.49306	0.001	0.59382	0	0.52595	0	0.58569	0	0.546666	0.546666	0.0031	0.23093	0.0005
141746_at		0.48003	0.78929		0.10103	0.98889	0.50023	0.84167	0.90077	0.20833	0.75411	0.66667	0.932207	0.932207	0.129346	0.08011	0.9832		0.28925	0.093	0.3353	0.093	0.25769	0.313	0.32835	0.138	-0.238506	0.238506	0.9076	0.08011	0.0875
141747_at		1.1154	0.36397		0.3565	0.7875	0.64683	0.76111	0.90558	0.13472	0.86578	0.42917	0.479997	0.479997	0.62726	0.043843	0.7818		0.21506	0.297	0.32031	0.111	0.33261	0.089	0.31217	0.15	-0.367599	0.367599	0.1863	0.043843	0.2719
141748_at		0.72327	0.60907		0.86512	0.05	0.95711	0.175	0.69139	0.95	0.81136	0.62083	-0.709672	0.709672	0.0514604	0.093315	0.0646		0.31274	0.057	0.34944	0.053	0.28497	0.203	0.32582	0.105	0.243744	0.243744	0.8744	0.093315	0.0615
141749_at		0.47562	0.79272		0.5702	0.56944	0.77855	0.46528	0.91037	0.095833	0.91619	0.26944	-0.443251	0.443251	0.759388	0.049218	0.5689		0.22752	0.243	0.33582	0.059	0.35706	0.063	0.40013	0.025	-0.360878	0.360878	0.2125	0.049218	0.2348
141750_at		0.75752	0.58458		0.25329	0.84861	0.4201	0.95139	0.88497	0.225	0.57158	0.925	-0.686604	0.686604	0.515994	0.013473	0.8259		0.11919	0.658	0.22459	0.408	0.34261	0.071	0.33373	0.106	-0.348521	0.348521	0.2545	0.013473	0.6825
141751_at		0.42601	0.82837		0.40208	0.76667	0.6881	0.75833	0.90043	0.1	0.78712	0.68611	0.423879	0.423879	0.855355	0.0059666	0.7593		0.078282	0.856	0.16444	0.711	0.25113	0.333	0.22634	0.492	0.339281	0.339281	0.2989	0.0059666	0.8344
141752_at		0.55928	0.73055		0.48629	0.63611	0.676	0.7	0.91346	0.13056	0.86625	0.525	0.513412	0.513412	0.618915	0.012595	0.6443		0.11832	0.712	0.14063	0.836	0.15921	0.797	0.17223	0.772	-0.303288	0.303288	0.6156	0.012595	0.6986
141753_at		0.36543	0.86986		0.5869	0.49861	0.81511	0.37917	0.74229	0.56806	0.79329	0.69444	-0.349464	0.349464	0.916551	0.0073244	0.4794		0.087804	0.812	0.12904	0.849	0.14509	0.837	0.14815	0.841	-0.302679	0.302679	0.5286	0.0073244	0.8071
141754_at		1.6548	0.1723		0.83497	0	0.96545	0.019444	0.71198	0.99167	0.79055	0.78472	-0.739519	0.739519	0.132128	0.048704	0.0154		0.24769	0.168	0.35457	0.092	0.36382	0.06	0.32301	0.107	0.387339	0.387339	0.2029	0.048704	0.1413
141755_at		0.18279	0.96785		0.59835	0.58889	0.85612	0.49167	0.81276	0.41667	0.82023	0.525	-0.315737	0.315737	1	0.062574	0.5855		0.25627	0.156	0.28745	0.187	0.30077	0.168	0.28914	0.223	0.345571	0.345571	0.2702	0.062574	0.1606
141756_at		0.75383	0.58728		0.71927	0.34028	0.88426	0.35833	0.74598	0.54444	0.88831	0.18333	-0.34144	0.34144	0.942976	0.088844	0.335		0.30414	0.073	0.37536	0.036	0.32609	0.108	0.34922	0.075	-0.354447	0.354447	0.2377	0.088844	0.072
141757_at		0.65372	0.66		0.81673	0.20139	0.94318	0.12083	0.72095	0.59167	0.91912	0.13472	-0.49693	0.49693	0.74548	0.070407	0.2139		0.27005	0.137	0.29359	0.161	0.26945	0.237	0.33568	0.094	-0.217869	0.217869	0.9569	0.070407	0.1265
141758_at		0.94405	0.46075		0.32511	0.9625	0.66529	0.99167	0.93447	0.0083333	0.77293	0.80278	-0.557021	0.557021	0.299026	0.035149	0.9565		0.19134	0.365	0.25949	0.275	0.25971	0.305	0.32427	0.117	0.217162	0.217162	0.9628	0.035149	0.3638
141759_at		0.5227	0.75794		0.89839	0.0875	0.87476	0.16667	0.51267	0.96667	0.83915	0.55278	-0.880358	0.880358	0.129346	0.081196	0.0839		0.29099	0.061	0.32508	0.097	0.22199	0.463	0.25359	0.361	0.303304	0.303304	0.5144	0.081196	0.0888
141760_at		0.53359	0.74958		0.65303	0.45139	0.83556	0.38333	0.77938	0.43333	0.93592	0.10139	-0.467445	0.467445	0.816412	0.13053	0.451		0.37536	0.021	0.41796	0.015	0.31376	0.13	0.39723	0.033	-0.398276	0.398276	0.1344	0.13053	0.0188
141761_at		0.10422	0.99075		0.52674	0.6	0.67844	0.75139	0.83562	0.41528	0.92498	0.12222	-0.300265	0.300265	1	0.052695	0.5775		0.23497	0.236	0.22107	0.457	0.10317	0.963	0.1786	0.752	0.381834	0.381834	0.159	0.052695	0.2207
141763_at		0.61221	0.69093		0.44592	0.71389	0.68387	0.60833	0.88666	0.24028	0.92219	0.15694	0.584403	0.584403	0.515994	0.078782	0.71		0.28646	0.091	0.30999	0.12	0.22322	0.46	0.28141	0.252	-0.316046	0.316046	0.4185	0.078782	0.0979
141764_at		0.23389	0.94585		0.30928	0.81667	0.59662	0.81111	0.92451	0.075	0.82622	0.54167	0.795586	0.795586	0.218359	0.0047373	0.8285		0.070378	0.893	0.10907	0.916	0.11078	0.93	0.11849	0.938	-0.375381	0.375381	0.1642	0.0047373	0.8703
141765_at		1.3322	0.26565		0.098525	0.96806	0.37248	0.98333	0.70059	0.625	0.57703	0.9375	-0.866894	0.866894	0.162726	0.0049014	0.9777		0.07181	0.863	0.21686	0.483	0.27441	0.234	0.24769	0.395	-0.348104	0.348104	0.2664	0.0049014	0.8628
141766_at		0.48691	0.7844		0.95916	0.0097222	0.96919	0.093056	0.48803	0.99444	0.7872	0.51111	-0.846595	0.846595	0.132128	0.27076	0		0.53395	0	0.55607	0	0.4246	0.006	0.51251	0	0.471309	0.471309	0.0234	0.27076	0.0003
141767_at		0.39317	0.85124		0.74034	0.2875	0.75578	0.66667	0.69053	0.7	0.85996	0.42639	-0.679294	0.679294	0.243394	0.11769	0.2854		0.34945	0.036	0.33703	0.089	0.18508	0.652	0.29952	0.18	0.317258	0.317258	0.4311	0.11769	0.0278
141768_at		0.77315	0.57356		0.67794	0.38333	0.75683	0.44306	0.67791	0.70278	0.81612	0.52917	-0.702314	0.702314	0.449235	0.0897	0.3649		0.30531	0.066	0.39044	0.029	0.38568	0.019	0.46239	0.008	0.320148	0.320148	0.4005	0.0897	0.0649
141769_at		1.5673	0.18648		0.83083	0.16667	0.85935	0.175	0.64883	0.74167	0.90862	0.29306	-0.485573	0.485573	0.719054	0.17012	0.1706		0.42389	0.006	0.41982	0.014	0.29553	0.19	0.4299	0.013	-0.392878	0.392878	0.1301	0.17012	0.0051
141770_at		1.7455	0.14109		0.62763	0.46667	0.91133	0.4	0.91641	0.49444	0.84866	0.32639	-0.289756	0.289756	0.706537	0.06717	0.4665		0.266	0.135	0.372	0.039	0.38621	0.032	0.37053	0.048	-0.339486	0.339486	0.3018	0.06717	0.1373
141771_at		0.21118	0.95492		0.69505	0.36944	0.81513	0.30833	0.77348	0.56667	0.82078	0.42222	-0.295289	0.295289	0.96662	0.01606	0.3704		0.17749	0.655	0.22544	0.747	0.32329	0.352	0.29191	0.511	0.902683	0.902683	0.0047	0.01606	0.6726
141772_at		0.33066	0.89208		0.52199	0.67222	0.75453	0.84167	0.80064	0.45972	0.73884	0.925	-0.461246	0.461246	0.477051	0.0085221	0.6632		0.095883	0.78	0.15964	0.718	0.21099	0.55	0.20046	0.593	0.402274	0.402274	0.1081	0.0085221	0.7801
141773_at		0.38066	0.85945		0.88106	0.11667	0.95219	0.175	0.59359	0.95833	0.84587	0.30556	-0.586641	0.586641	0.649513	0.0042015	0.1595		0.074644	0.864	0.11085	0.928	0.16173	0.787	0.14618	0.871	-0.433095	0.433095	0.0579	0.0042015	0.8912
141774_at		0.508	0.76873		0.89547	0.059722	0.88242	0.1	0.60394	0.85	0.95513	0.073611	-0.644649	0.644649	0.310153	0.02436	0.0584		0.16625	0.466	0.16242	0.756	0.12819	0.884	0.17757	0.763	-0.276888	0.276888	0.7863	0.02436	0.4934
141775_at		0.50928	0.76687		0.72786	0.23333	0.81052	0.56667	0.7246	0.89444	0.81541	0.55	-0.68483	0.68483	0.121001	0.0034544	0.2537		0.081415	0.908	0.21386	0.653	0.34226	0.2	0.30264	0.364	0.29815	0.29815	0.9562	0.0034544	0.9124
141776_at		0.47298	0.79464		0.93223	0.11806	0.85953	0.175	0.47662	0.90139	0.8684	0.25	-0.874767	0.874767	0.393602	0.14081	0.1243		0.38446	0.016	0.37109	0.045	0.16008	0.772	0.30237	0.179	-0.484535	0.484535	0.013	0.14081	0.014
141777_at		2.2825	0.061092		0.8588	0.18333	0.96045	0.21667	0.63714	0.85	0.84798	0.24583	-0.510906	0.510906	0.566064	0.23263	0.2852		0.49442	0.001	0.53965	0	0.40991	0.017	0.45601	0.005	0.397141	0.397141	0.1212	0.23263	0.0009
141778_at		0.71819	0.61275		0.71562	0.38472	0.89928	0.34167	0.70294	0.60833	0.9575	0.059722	-0.424374	0.424374	0.844228	0.074093	0.3854		0.27902	0.107	0.28584	0.189	0.18699	0.646	0.24553	0.414	-0.398856	0.398856	0.0931	0.074093	0.1122
141779_at		0.44297	0.81435		0.57356	0.53472	0.67573	0.49306	0.8746	0.24306	0.80932	0.43472	-0.292161	0.292161	0.963839	0.013081	0.5305		0.16056	0.704	0.24948	0.648	0.24285	0.716	0.23174	0.786	-0.945169	0.945169	0.2728	0.013081	0.6925
141780_at		0.22516	0.94915		0.69891	0.35556	0.70007	0.66389	0.58728	0.82222	0.85655	0.43472	-0.697077	0.697077	0.382476	0.03971	0.348		0.23549	0.311	0.27353	0.337	0.23643	0.552	0.31178	0.284	0.517454	0.517454	0.097	0.03971	0.3188
141781_at		0.72081	0.61085		0.55166	0.5	0.80176	0.36667	0.86784	0.32639	0.87134	0.39722	-0.480174	0.480174	0.688456	0.017818	0.4992		0.13651	0.609	0.16942	0.715	0.12786	0.886	0.14713	0.874	-0.238515	0.238515	0.8925	0.017818	0.5969
141782_at		0.33157	0.89088		0.14755	0.98333	0.48033	0.89444	0.95835	0.0375	0.811	0.5	0.880375	0.880375	0.0292072	0.023418	0.9832		0.1746	0.467	0.17384	0.678	0.12856	0.884	0.18964	0.707	-0.390223	0.390223	0.138	0.023418	0.4705
141783_at		0.44663	0.81359		0.45263	0.66806	0.7475	0.57778	0.8605	0.25833	0.87233	0.32917	0.531227	0.531227	0.646732	0.019963	0.6796		0.15039	0.54	0.2172	0.455	0.23699	0.423	0.25122	0.382	0.339972	0.339972	0.2913	0.019963	0.5692
141784_at		0.63869	0.67116		0.62783	0.41667	0.76046	0.55139	0.81084	0.425	0.90489	0.12778	-0.208324	0.208324	1	0.064264	0.4084		0.25826	0.141	0.31639	0.126	0.30623	0.134	0.37024	0.059	0.26464	0.26464	0.7739	0.064264	0.1522
141785_at		0.65896	0.65615		0.93501	0.059722	0.91072	0.076389	0.58201	0.68056	0.85843	0.25	-0.849209	0.849209	0.268428	0.19816	0.055		0.45556	0.004	0.44492	0.006	0.2134	0.511	0.3931	0.024	0.437689	0.437689	0.0409	0.19816	0.0018
141786_at		0.075779	0.99564		0.45058	0.74028	0.63008	0.83611	0.79035	0.44861	0.89706	0.55972	-0.482405	0.482405	0.732962	0.00073487	0.7481		0.027828	0.986	0.075682	0.984	0.14458	0.814	0.099124	0.966	-0.377301	0.377301	0.1492	0.00073487	0.9779
141787_at		0.65736	0.65731		0.85987	0.10417	0.93742	0.19722	0.59716	0.925	0.87031	0.25972	-0.506805	0.506805	0.649513	0.14566	0.1102		0.38974	0.015	0.44083	0.009	0.325	0.1	0.40594	0.017	-0.450127	0.450127	0.0328	0.14566	0.0121
141788_at		0.088698	0.9937		0.32756	0.78333	0.60041	0.8	0.95092	0	0.84367	0.55139	0.783613	0.783613	0.215577	0.0025654	0.8074		0.051973	0.936	0.097927	0.949	0.14486	0.823	0.11725	0.935	0.274845	0.274845	0.7011	0.0025654	0.927
141789_at		0.60395	0.69712		0.86397	0.055556	0.92358	0.075	0.7142	0.76944	0.96305	0.088889	-0.507879	0.507879	0.415855	0.12909	0.051		0.36633	0.019	0.41136	0.01	0.27088	0.279	0.34552	0.079	-0.385014	0.385014	0.1292	0.12909	0.0206
141790_at		1.3363	0.26406		0.86543	0.10556	0.97554	0.091667	0.74841	0.53333	0.81674	0.55833	-0.499261	0.499261	0.582754	0.23829	0.1027		0.50132	0	0.54683	0	0.35145	0.063	0.43968	0.008	0.388057	0.388057	0.1206	0.23829	0.0004
141791_at		0.36347	0.87114		0.86406	0.15417	0.84187	0.28472	0.55775	0.84306	0.79482	0.49444	-0.792325	0.792325	0.307371	0.011875	0.1495		0.11108	0.701	0.17077	0.702	0.22685	0.405	0.25146	0.349	-0.350227	0.350227	0.2527	0.011875	0.7096
141792_at		0.45411	0.8083		0.68558	0.40972	0.86325	0.25833	0.91647	0.14028	0.86315	0.35417	-0.490765	0.490765	0.699583	0.022809	0.4002		0.15574	0.519	0.20732	0.522	0.23967	0.397	0.23231	0.467	-0.350952	0.350952	0.2905	0.022809	0.5097
141793_at		0.061598	0.99733		0.77778	0.11667	0.91078	0.225	0.67269	0.925	0.67167	0.95	-0.786833	0.786833	0.171071	0.0004716	0.1195		0.022203	0.984	0.075258	0.98	0.15448	0.791	0.1158	0.937	-0.404352	0.404352	0.0848	0.0004716	0.9867
141794_at		0.033606	0.99938		0.34984	0.73333	0.61348	0.68611	0.96019	0.016667	0.81032	0.53333	0.750369	0.750369	0.335188	0.0072122	0.7379		0.086437	0.802	0.16862	0.709	0.26013	0.293	0.21754	0.558	0.344208	0.344208	0.2737	0.0072122	0.8126
141796_at		0.20173	0.96029		0.34718	0.73333	0.58709	0.70139	0.91756	0.25833	0.90722	0.083333	0.714917	0.714917	0.532684	0.0042284	0.7403		0.066756	0.883	0.13726	0.849	0.17538	0.671	0.15557	0.84	0.357897	0.357897	0.2233	0.0042284	0.8812
141797_at		0.41314	0.83745		0.55356	0.6	0.71294	0.7	0.9021	0.13056	0.8949	0.5125	-0.492294	0.492294	0.62726	0.051001	0.5919		0.23168	0.224	0.27541	0.224	0.249	0.35	0.33132	0.11	-0.280082	0.280082	0.6605	0.051001	0.2251
141798_at		0.41652	0.83509		0.92721	0.083333	0.90406	0.12778	0.60626	0.73472	0.91044	0.14306	-0.76603	0.76603	0.365786	0.12476	0.0814		0.36108	0.022	0.40557	0.028	0.28643	0.204	0.38656	0.042	0.348359	0.348359	0.2561	0.12476	0.0224
141799_at		0.65985	0.65721		0.22952	0.84722	0.52223	0.86667	0.93009	0.10833	0.73924	0.73333	0.755883	0.755883	0.413074	0.060294	0.8314		0.31098	0.169	0.38046	0.13	0.34603	0.224	0.39328	0.135	-0.294104	0.294104	0.9947	0.060294	0.155
141800_at		0.83131	0.53807		0.70654	0.34306	0.80354	0.40417	0.89436	0.27778	0.95461	0.048611	-0.494924	0.494924	0.7121	0.0056774	0.3423		0.095155	0.898	0.26892	0.534	0.46517	0.037	0.36435	0.277	-0.805578	0.805578	0.0468	0.0056774	0.8787
141801_at		0.77159	0.57466		0.301	0.98333	0.64252	0.94861	0.92241	0.10556	0.81785	0.60833	-0.520578	0.520578	0.432545	0.0081209	0.9823		0.092375	0.782	0.28802	0.166	0.60272	0	0.45876	0.007	0.506837	0.506837	0.0114	0.0081209	0.7926
141802_at		0.53123	0.75157		0.12716	0.9625	0.46046	0.95556	0.76464	0.45556	0.56376	0.96111	-0.807053	0.807053	0.215577	0.037915	0.9495		0.19941	0.322	0.21511	0.486	0.17744	0.686	0.15431	0.832	-0.349863	0.349863	0.2586	0.037915	0.3273
141803_at		0.96462	0.44823		0.94018	0.0013889	0.92979	0.016667	0.63027	0.79167	0.85973	0.42778	-0.86175	0.86175	0.0653686	0.14444	0		0.38944	0.013	0.43065	0.006	0.36444	0.037	0.38175	0.034	-0.293832	0.293832	0.5786	0.14444	0.0127
141804_at		1.1216	0.36106		0.87949	0.038889	0.97827	0.068056	0.7368	0.79861	0.89267	0.21806	-0.567943	0.567943	0.32128	0.13705	0.0345		0.38068	0.012	0.45367	0.007	0.39154	0.025	0.41951	0.022	0.360171	0.360171	0.2075	0.13705	0.0144
141805_at		0.96921	0.44548		0.72225	0.25139	0.93865	0.18333	0.86624	0.35833	0.91621	0.05	-0.468388	0.468388	0.546592	0.068874	0.2486		0.2676	0.129	0.39713	0.019	0.44465	0.009	0.43914	0.006	0.33028	0.33028	0.3469	0.068874	0.1355
141806_at		0.3048	0.90779		0.86842	0.018056	0.98891	0.026389	0.69418	0.93333	0.81596	0.54167	-0.666897	0.666897	0.0653686	0.062968	0.0163		0.25743	0.177	0.42085	0.013	0.51446	0.001	0.4939	0.001	0.434003	0.434003	0.0425	0.062968	0.1535
141807_at		1.3008	0.27867		0.64323	0.45139	0.88618	0.46667	0.83165	0.66667	0.85111	0.375	-0.436212	0.436212	0.45758	0.10294	0.4406		0.32913	0.037	0.44345	0.005	0.4099	0.024	0.3734	0.046	-0.442064	0.442064	0.0371	0.10294	0.0476
141808_at		1.97	0.098986		0.81294	0.13472	0.86532	0.23333	0.76743	0.49167	0.96254	0.069444	-0.483821	0.483821	0.698192	0.13699	0.1294		0.37841	0.025	0.41243	0.015	0.3772	0.027	0.44544	0.003	-0.274507	0.274507	0.6799	0.13699	0.0149
141809_at		0.93207	0.46816		0.24743	0.94306	0.53353	0.89306	0.63914	0.72778	0.54161	0.94306	-0.823524	0.823524	0.148818	0.018867	0.9356		0.1408	0.562	0.16867	0.676	0.19501	0.574	0.21264	0.568	-0.382372	0.382372	0.1392	0.018867	0.5737
141810_at		0.98091	0.4385		0.54219	0.75	0.86316	0.675	0.96036	0.16944	0.8502	0.425	-0.351229	0.351229	0.691238	0.0048832	0.7482		0.071626	0.871	0.15289	0.762	0.21888	0.474	0.17675	0.741	-0.29993	0.29993	0.5337	0.0048832	0.8761
141811_at		1.1766	0.33358		0.84597	0.14167	0.8229	0.35	0.64635	0.7875	0.934	0.1	-0.638912	0.638912	0.388039	0.20226	0.1174		0.45933	0.003	0.48119	0.003	0.36623	0.046	0.52071	0	-0.363806	0.363806	0.2016	0.20226	0.0022
141812_at		0.33869	0.88616		0.017245	0.99583	0.40623	0.95833	0.70951	0.6	0.55698	0.95972	-0.881915	0.881915	0.137691	0.032201	0.9933		0.20297	0.459	0.22068	0.582	0.17439	0.808	0.2065	0.726	0.451037	0.451037	0.2745	0.032201	0.3873
141813_at		0.17068	0.97229		0.5435	0.58333	0.79338	0.49167	0.89204	0.27917	0.98233	0.025	-0.498969	0.498969	0.599444	0.051092	0.5721		0.23165	0.189	0.26111	0.287	0.16882	0.736	0.22107	0.516	0.377378	0.377378	0.1524	0.051092	0.2238
141814_at		0.69088	0.63271		0.84137	0.15	0.93562	0.048611	0.75235	0.55	0.90695	0.27222	-0.465196	0.465196	0.795549	0.0031209	0.1555		0.056777	0.923	0.078229	0.981	0.089064	0.97	0.080817	0.977	0.310529	0.310529	0.4633	0.0031209	0.921
141815_at		1.7069	0.14986		0.78323	0.275	0.8504	0.29306	0.75854	0.525	0.98521	0	-0.463665	0.463665	0.783032	0.090682	0.2594		0.30881	0.066	0.34253	0.072	0.28391	0.226	0.33075	0.11	-0.289263	0.289263	0.6011	0.090682	0.0717
141816_at		0.38049	0.85387		0.4271	0.6	0.59091	0.64444	0.96335	0.068056	0.68545	0.76667	-0.43868	0.43868	0.866481	0.023282	0.6045		0.24828	0.453	0.33189	0.415	0.47927	0.082	0.38501	0.296	-0.999967	0.999967	0.0057	0.023282	0.4937
141817_at		0.94415	0.46069		0.90631	0.16806	0.9596	0.075	0.54977	0.875	0.89754	0.15	-0.76776	0.76776	0.532684	0.045567	0.17		0.21898	0.267	0.25638	0.288	0.21145	0.502	0.29785	0.199	-0.403305	0.403305	0.0878	0.045567	0.2624
141818_at		0.96714	0.4535		0.24888	0.85	0.41678	0.95	0.689	0.68611	0.44	0.975	-0.836969	0.836969	0.262865	0.0044571	0.8478		0.088066	0.903	0.22073	0.711	0.27578	0.47	0.2298	0.736	-0.573276	0.573276	0.5661	0.0044571	0.8851
141819_at		0.75731	0.58733		0.65657	0.46528	0.80795	0.43333	0.85854	0.091667	0.94334	0.39861	-0.49267	0.49267	0.59388	0.031941	0.4439		0.20353	0.465	0.23186	0.606	0.17344	0.838	0.19718	0.814	-0.271817	0.271817	0.9943	0.031941	0.3916
141820_at		0.32785	0.8556		NA	NA	NA	NA	NA	NA	NA	NA		0		0.054573	0.6941		0.41233	0.038	0.55367	0.004	0.72378	0	0.53935	0.012	0.58679	0.58679	0.187	0.054573	0.1238
141821_at		0.99434	0.43383		0.24011	0.87083	0.4606	0.93333	0.89491	0.19444	0.70218	0.83333	-0.650054	0.650054	0.390821	0.012363	0.8688		0.11198	0.742	0.16167	0.733	0.22011	0.481	0.19981	0.674	-0.382846	0.382846	0.2091	0.012363	0.6887
141822_at		0	1		NA	NA	NA	NA	NA	NA	NA	NA		0		NaN	0		NA	NA	NA	NA	NA	NA	NA	NA		0		NaN	0
141823_at		0.66824	0.64979		0.37806	0.75139	0.64127	0.75833	0.98041	0.016667	0.77098	0.66389	0.591634	0.591634	0.549374	0.026066	0.7538		0.18348	0.471	0.23991	0.446	0.29446	0.249	0.26621	0.352	0.403291	0.403291	0.2781	0.026066	0.4678
141824_at		0.25179	0.93683		0.18753	0.9	0.49483	0.85417	0.91477	0.14167	0.80827	0.36667	0.911457	0.911457	0.176634	0.045132	0.9026		0.2146	0.266	0.26093	0.297	0.26403	0.295	0.27784	0.297	0.382187	0.382187	0.1723	0.045132	0.2697
141825_at		0.6261	0.68057		0.22484	0.95278	0.595	0.91111	0.77316	0.50417	0.66413	0.925	-0.788356	0.788356	0.148818	0.028224	0.9493		0.17416	0.445	0.21295	0.512	0.17729	0.7	0.18128	0.72	-0.385677	0.385677	0.1464	0.028224	0.4498
141826_at		0.55637	0.73277		0.077798	0.97778	0.35287	0.96806	0.61758	0.7125	0.43667	0.99167	-0.91705	0.91705	0.155772	0.0043351	0.9663		0.067557	0.88	0.13362	0.826	0.22348	0.465	0.17704	0.746	-0.280044	0.280044	0.6673	0.0043351	0.879
141827_at		NaN	NaN		NA	NA	NA	NA	NA	NA	NA	NA		0		NaN	0		NA	NA	NA	NA	NA	NA	NA	NA		0		NaN	0
141828_at		0.090965	0.99332		0.29859	0.82361	0.48257	0.90139	0.55322	0.775	0.47614	0.95	-0.899466	0.899466	0.2879	0.0036563	0.8257		0.061965	0.888	0.11398	0.916	0.15764	0.757	0.1289	0.906	-0.265462	0.265462	0.7585	0.0036563	0.9046
141829_at		0.84459	0.52754		0.30318	0.85	0.61674	0.80833	0.68954	0.69722	0.59941	0.94583	-0.735763	0.735763	0.232267	0.025762	0.8503		0.19279	0.431	0.32341	0.181	0.34294	0.15	0.34701	0.15	0.354146	0.354146	0.6349	0.025762	0.4653
141830_at		0.49167	0.78086		0.74599	0.31389	0.82651	0.2875	0.86165	0.18472	0.93973	0.29306	-0.486025	0.486025	0.638387	0.014298	0.3042		0.12786	0.606	0.15474	0.782	0.11709	0.917	0.16546	0.789	0.542096	0.542096	0.0028	0.014298	0.6647
141831_at		0.27931	0.92206		0.52905	0.64028	0.71153	0.77778	0.69247	0.69306	0.66263	0.94167	-0.710461	0.710461	0.265647	0.00060555	0.6451		0.03196	0.976	0.18719	0.634	0.33379	0.105	0.29022	0.255	-0.304599	0.304599	0.6394	0.00060555	0.9802
141832_at		1.2641	0.29683		0.61632	0.46667	0.75856	0.5625	0.80536	0.45	0.90151	0.34167	-0.253382	0.253382	1	0.054166	0.4647		0.25757	0.185	0.29104	0.167	0.23697	0.433	0.27426	0.288	0.294144	0.294144	0.5971	0.054166	0.1912
141833_at		1.3805	0.24717		0.56088	0.50139	0.63618	0.51667	0.82879	0.3	0.80533	0.4625	-0.348617	0.348617	1	0.0045294	0.5042		0.069125	0.87	0.14512	0.815	0.27656	0.252	0.20817	0.586	-0.423135	0.423135	0.0588	0.0045294	0.8801
141834_at		2.3674	0.060937		0.46182	0.64028	0.73072	0.53889	0.89941	0.19583	0.8842	0.20972	0.520989	0.520989	0.682893	0.051999	0.6507		0.27808	0.166	0.35038	0.107	0.32962	0.149	0.35368	0.086	-0.325105	0.325105	0.6635	0.051999	0.1927
141835_s_at		NaN	NaN		NA	NA	NA	NA	NA	NA	NA	NA		0		NaN	0		NA	NA	NA	NA	NA	NA	NA	NA		0		NaN	0
141836_at		1.1789	0.33309		0.76442	0.28611	0.79727	0.45139	0.68284	0.65833	0.88018	0.26111	-0.639434	0.639434	0.415855	0.093101	0.2533		0.31526	0.055	0.30766	0.131	0.27031	0.276	0.28693	0.251	0.186975	0.186975	0.9928	0.093101	0.0612
141837_at		0.63672	0.6727		0.79338	0.20417	0.93818	0.25417	0.75133	0.49306	0.81505	0.45833	-0.416411	0.416411	0.883171	0.022204	0.1986		0.15731	0.492	0.17734	0.679	0.14716	0.827	0.19874	0.646	-0.29569	0.29569	0.5688	0.022204	0.5267
141839_at		1.5964	0.18053		0.68223	0.33889	0.91999	0.175	0.82906	0.47778	0.87231	0.29306	-0.299857	0.299857	0.91516	0.079702	0.3387		0.29279	0.106	0.32635	0.11	0.25357	0.348	0.3557	0.089	0.290274	0.290274	0.7001	0.079702	0.0991
141840_at		7.5122	0.26058		NA	NA	NA	NA	NA	NA	NA	NA		0		0.033235	0.404		0.54115	0.292	0.66087	0.258	0.5642	0.474	0.69469	0.212	0.944836	0.944836	0.6773	0.033235	0.3656
141841_at		1.1515	0.35018		0.76058	0.28333	0.8733	0.24306	0.68091	0.68333	0.91962	0.091667	-0.456154	0.456154	0.858136	0.1457	0.289		0.42965	0.007	0.45411	0.008	0.40046	0.025	0.48552	0.004	0.478592	0.478592	0.0362	0.1457	0.0058
141842_at		0.36831	0.86795		0.53427	0.55556	0.78258	0.44444	0.80642	0.40139	0.9023	0.25972	-0.490527	0.490527	0.72879	0.00017823	0.5597		0.013598	0.996	0.10977	0.916	0.25984	0.264	0.20751	0.616	-0.539256	0.539256	0.0051	0.00017823	0.9959
141843_at		0.94152	0.46483		0.59064	0.53194	0.84082	0.31389	0.74205	0.55972	0.88173	0.47639	-0.26499	0.26499	0.994437	0.064425	0.5091		0.28575	0.12	0.37141	0.055	0.38435	0.038	0.41042	0.03	-0.255027	0.255027	0.9426	0.064425	0.1397
141844_at		0.75904	0.58593		0.87531	0.048611	0.99213	0.036111	0.61479	0.96111	0.83935	0.29167	-0.623427	0.623427	0.265647	0.020966	0.0576		0.18155	0.52	0.25344	0.457	0.31596	0.235	0.31736	0.262	0.296744	0.296744	0.9148	0.020966	0.5429
141845_at		1.3242	0.276		0.91293	0.083333	0.91269	0.076389	0.57523	0.85694	0.90524	0.225	-0.672074	0.672074	0.346314	0.041052	0.0867		0.27015	0.177	0.31544	0.191	0.32029	0.191	0.29675	0.282	-0.306855	0.306855	0.8013	0.041052	0.3
141846_at		1.2217	0.31504		0.73559	0.28333	0.84624	0.375	0.69793	0.65278	0.96842	0.022222	-0.480484	0.480484	0.746871	0.0023495	0.2892		0.058779	0.939	0.21833	0.481	0.41024	0.026	0.33032	0.12	0.375286	0.375286	0.1954	0.0023495	0.9379
141847_at		0.24793	0.89011		NA	NA	NA	NA	NA	NA	NA	NA		0		0.0060926	0.2602		0.32069	0.75	0.40338	0.83	0.42538	0.825	0.45349	0.874	0.997168	0.997168	0.1092	0.0060926	0.8463
141848_at		0.44915	0.81105		0.46648	0.64444	0.67953	0.72639	0.89083	0.29861	0.84841	0.34306	-0.383287	0.383287	0.845619	0.0263	0.629		0.16263	0.569	0.29382	0.227	0.3523	0.084	0.32998	0.157	-0.275562	0.275562	0.8657	0.0263	0.4211
141849_at		NaN	NaN		NA	NA	NA	NA	NA	NA	NA	NA		0		NaN	0		NA	NA	NA	NA	NA	NA	NA	NA		0		NaN	0
141850_at		2.4634	0.17748		NA	NA	NA	NA	NA	NA	NA	NA		0		0.010516	0.5145		0.43014	0.276	0.50142	0.268	0.45124	0.424	0.48582	0.349	-0.999983	0.999983	0.0594	0.010516	0.7344
141851_at		1.2012	0.32193		0.90307	0.1125	0.93342	0.15278	0.72855	0.58472	0.78989	0.60972	-0.737711	0.737711	0.463143	0.10404	0.1126		0.33132	0.045	0.40302	0.013	0.31849	0.118	0.42588	0.01	-0.370411	0.370411	0.1636	0.10404	0.0404
141852_at		0.69673	0.62834		0.62544	0.45417	0.77587	0.40278	0.79083	0.4875	0.94759	0.068056	-0.462553	0.462553	0.757997	0.04696	0.448		0.22207	0.23	0.33375	0.079	0.40589	0.016	0.42698	0.01	-0.323538	0.323538	0.3917	0.04696	0.2573
141853_at		1.0926	0.37613		0.6231	0.4875	0.71769	0.47778	0.77069	0.4	0.66696	0.79167	-0.715173	0.715173	0.504868	0.081789	0.4825		0.29349	0.065	0.29746	0.156	0.37477	0.039	0.32755	0.129	0.365537	0.365537	0.1898	0.081789	0.0939
141854_at		1.2846	0.29842		0.86313	0.075	0.87722	0.25417	0.63913	0.925	0.86655	0.35972	-0.811421	0.811421	0.0570236	0.0077435	0.0801		0.11224	0.787	0.23861	0.5	0.32658	0.172	0.28794	0.36	-0.272116	0.272116	0.9703	0.0077435	0.7817
141855_at		0	1		NA	NA	NA	NA	NA	NA	NA	NA		0		NaN	0.335		NA	NA	NA	NA	NA	NA	NA	NA		0		NaN	0
141857_at		0.80016	0.55477		0.35953	0.84583	0.60131	0.86944	0.69344	0.69167	0.6945	0.875	-0.690625	0.690625	0.332406	0.016385	0.8263		0.13107	0.605	0.21017	0.488	0.27723	0.228	0.26567	0.29	0.323507	0.323507	0.3845	0.016385	0.6256
141858_at		0.17391	0.97111		0.57941	0.89861	0.88966	0.81528	0.92242	0.27222	0.81653	0.17361	-0.27203	0.27203	0.599444	0.011811	0.8715		0.11078	0.73	0.14853	0.787	0.18031	0.691	0.16938	0.778	-0.240163	0.240163	0.8876	0.011811	0.7118
141859_at		0.88684	0.50583		0.52307	0.57083	0.59803	0.55	0.85363	0.2625	0.77069	0.55556	-0.404053	0.404053	0.965229	0.0055313	0.5701		0.13503	0.776	0.28998	0.479	0.49014	0.045	0.4168	0.138	0.724806	0.724806	0.1268	0.0055313	0.841
141860_at		0.48088	0.78448		0.57293	0.62222	0.84981	0.6	0.8669	0.5	0.80761	0.66667	-0.303597	0.303597	0.94993	0.035901	0.6229		0.43879	0.189	0.45944	0.377	0.41098	0.496	0.51354	0.248	0.989961	0.989961	0.1069	0.035901	0.3611
141861_at		1.4881	0.22653		0.23913	0.92083	0.48981	0.975	0.88321	0.37361	0.74143	0.85	-0.559052	0.559052	0.415855	0.030647	0.9187		0.23121	0.485	0.37029	0.194	0.40884	0.082	0.40187	0.081	-0.735301	0.735301	0.0766	0.030647	0.4708
141862_at		1.2126	0.32045		0.19325	0.97222	0.57548	0.95833	0.95198	0.05	0.82603	0.58333	-0.584772	0.584772	0.420028	0.012838	0.9657		0.11228	0.722	0.30893	0.143	0.49365	0	0.44085	0.014	0.35028	0.35028	0.3058	0.012838	0.676
141863_at		1.2506	0.32324		0.9602	0.033333	0.9452	0.0097222	0.52491	0.89167	0.83444	0.45	-0.880103	0.880103	0.187761	0.0025912	0.0385		0.15652	0.643	0.21074	0.645	0.22657	0.595	0.21931	0.642	0.473219	0.473219	0.4788	0.0025912	0.9385
141864_i_at		1.5167	0.20111		0.74845	0.28889	0.88656	0.17639	0.71278	0.54167	0.82181	0.51667	-0.401918	0.401918	0.849791	0.12229	0.2814		0.35684	0.023	0.46234	0.001	0.45671	0.004	0.4584	0.005	0.342776	0.342776	0.2736	0.12229	0.0244
141865_r_at		0.4701	0.79666		0.58838	0.52222	0.84352	0.36111	0.775	0.43611	0.91085	0.14167	-0.466211	0.466211	0.817803	0.020786	0.5207		0.14875	0.554	0.22286	0.442	0.2677	0.286	0.30034	0.213	-0.279306	0.279306	0.6152	0.020786	0.5572
141866_at		NaN	NaN		NA	NA	NA	NA	NA	NA	NA	NA		0		NaN	0		NA	NA	NA	NA	NA	NA	NA	NA		0		NaN	0
141867_at		0	1		NA	NA	NA	NA	NA	NA	NA	NA		0		NaN	0.3357		NA	NA	NA	NA	NA	NA	NA	NA		0		NaN	0
141868_at		0.76992	0.57583		0.40064	0.71944	0.66814	0.6375	0.96476	0.05	0.81735	0.50278	0.667236	0.667236	0.549374	0.0018246	0.7138		0.043828	0.944	0.1609	0.745	0.28279	0.228	0.24102	0.455	-0.305851	0.305851	0.4909	0.0018246	0.9467
141870_at		0.69878	0.63567		0.68433	0.30556	0.92207	0.3	0.81396	0.55833	0.90876	0.083333	-0.272807	0.272807	0.866481	0.012088	0.3133		0.25251	0.516	0.31302	0.573	0.33747	0.522	0.31907	0.65	-0.734099	0.734099	0.8683	0.012088	0.6964
141871_at		1.332	0.33204		NA	NA	NA	NA	NA	NA	NA	NA		0		0.013393	0.259		0.58412	0.177	0.6563	0.24	0.59668	0.342	0.62303	0.336	0.937286	0.937286	0.5672	0.013393	0.6639
141872_at		NaN	NaN		NA	NA	NA	NA	NA	NA	NA	NA		0		NaN	0		NA	NA	NA	NA	NA	NA	NA	NA		0		NaN	0
141873_at		0.90491	0.48523		0.47887	0.59028	0.68463	0.70833	0.90728	0.20833	0.79241	0.60833	-0.410337	0.410337	0.763561	0.01744	0.5828		0.13455	0.628	0.20191	0.541	0.27847	0.225	0.23388	0.453	0.317034	0.317034	0.412	0.01744	0.6054
141874_at		0.23838	0.94236		0.67806	0.35	0.91466	0.16667	0.81177	0.49167	0.84644	0.3625	-0.285267	0.285267	1	0.022144	0.3468		0.18238	0.506	0.24692	0.473	0.31597	0.229	0.32101	0.242	0.384071	0.384071	0.4529	0.022144	0.5278
141875_at		0.3827	0.85835		0.88634	0.10833	0.90868	0.275	0.64203	0.88333	0.84366	0.28611	-0.746252	0.746252	0.112656	0.022419	0.1009		0.15324	0.525	0.17883	0.653	0.17189	0.693	0.18953	0.682	-0.249171	0.249171	0.8512	0.022419	0.5254
141876_at		0.3969	0.84869		0.32413	0.73333	0.63831	0.55	0.88058	0.27778	0.85443	0.31667	0.787248	0.787248	0.265647	0.079572	0.7366		0.28867	0.091	0.29078	0.185	0.22058	0.502	0.29817	0.199	0.314406	0.314406	0.4306	0.079572	0.0973
141877_at		0.41435	0.83656		0.45365	0.66806	0.71337	0.60417	0.89321	0.25	0.87264	0.22917	0.49338	0.49338	0.632823	0.024548	0.6662		0.1624	0.482	0.2374	0.374	0.24457	0.371	0.2068	0.632	-0.256451	0.256451	0.8251	0.024548	0.4893
141878_at		0.72903	0.60887		0.77537	0.27361	0.79004	0.35694	0.52394	0.84167	0.71454	0.77778	-0.972343	0.972343	0.0625869	0.023962	0.2746		0.20011	0.527	0.28596	0.457	0.2884	0.441	0.28741	0.557	-0.5026	0.5026	0.7688	0.023962	0.4782
141879_at		1.3428	0.26149		0.7432	0.25	0.89691	0.2625	0.70169	0.77083	0.90423	0.22917	-0.465903	0.465903	0.798331	0.015542	0.2627		0.1274	0.617	0.2171	0.459	0.30935	0.135	0.28726	0.248	-0.503909	0.503909	0.0113	0.015542	0.6383
141880_at		0.48904	0.78272		0.36065	0.77361	0.64531	0.74722	0.95592	0	0.85837	0.55	0.734372	0.734372	0.293463	0.024665	0.795		0.16611	0.47	0.19621	0.548	0.18407	0.64	0.23095	0.467	-0.307916	0.307916	0.4963	0.024665	0.4826
141881_at		0.97749	0.44053		0.39906	0.68889	0.58783	0.73472	0.75482	0.48333	0.50082	0.99167	-0.67243	0.67243	0.399166	0.011862	0.7023		0.11167	0.708	0.19115	0.578	0.24459	0.369	0.19525	0.647	0.350379	0.350379	0.2447	0.011862	0.7161
141882_at		0.4883	0.78341		0.40157	0.75833	0.69434	0.66667	0.88996	0.19306	0.88181	0.25417	0.635467	0.635467	0.468707	0.0093097	0.7526		0.098971	0.772	0.13316	0.837	0.18487	0.65	0.17437	0.74	-0.25608	0.25608	0.8194	0.0093097	0.7688
141883_at		0.43577	0.8214		0.097155	0.93333	0.48863	0.88611	0.92867	0.18056	0.73462	0.725	0.969763	0.969763	0.0653686	0.015296	0.9299		0.12526	0.636	0.19991	0.553	0.23113	0.417	0.22461	0.509	0.373038	0.373038	0.1699	0.015296	0.644
141885_at		0.25163	0.937		0.76972	0.29583	0.83955	0.35278	0.83464	0.33611	0.73697	0.71806	-0.572705	0.572705	0.515994	0.052781	0.301		0.23445	0.234	0.23178	0.397	0.19701	0.573	0.22528	0.482	-0.342734	0.342734	0.2769	0.052781	0.2143
141886_at		0.55644	0.73261		0.31406	0.80278	0.57925	0.76667	0.9629	0.034722	0.77796	0.64306	-0.492294	0.492294	0.696801	0.0074538	0.7996		0.10056	0.777	0.16308	0.745	0.1701	0.725	0.17411	0.78	-0.305914	0.305914	0.5009	0.0074538	0.8052
141887_at		0.12901	0.98408		0.50057	0.7	0.71808	0.75833	0.74682	0.6375	0.72149	0.83889	-0.523737	0.523737	0.529903	0.045503	0.7139		0.26433	0.333	0.25577	0.603	0.14846	0.942	0.22364	0.778	0.483634	0.483634	0.7494	0.045503	0.2611
141888_at		0.45297	0.80917		0.6821	0.38333	0.77503	0.55278	0.81963	0.50417	0.88973	0.28611	-0.292494	0.292494	0.96662	0.014713	0.3932		0.1246	0.673	0.16275	0.724	0.19724	0.565	0.1852	0.7	0.499159	0.499159	0.0099	0.014713	0.6589
141889_at		0.94417	0.46068		0.87202	0.26667	0.78707	0.28056	0.45477	0.80417	0.75424	0.7375	-0.987217	0.987217	0.093185	0.066882	0.2932		0.26404	0.125	0.26575	0.253	0.19993	0.567	0.26565	0.303	-0.385882	0.385882	0.1368	0.066882	0.1416
141890_at		0.21736	0.91574		NA	NA	NA	NA	NA	NA	NA	NA		0		0.0050303	0.9634		0.31276	0.51	0.36383	0.528	0.37504	0.545	0.40899	0.45	0.730027	0.730027	0.9951	0.0050303	0.8599
141891_at		NaN	NaN		NA	NA	NA	NA	NA	NA	NA	NA		0		NaN	0		NA	NA	NA	NA	NA	NA	NA	NA		0		NaN	0
141892_at		0.56509	0.72539		0.60534	0.46806	0.7712	0.49306	0.83256	0.33333	0.94822	0.23056	-0.487945	0.487945	0.613352	0.063253	0.4804		0.53347	0.069	0.48997	0.217	0.33617	0.635	0.44459	0.393	-0.909136	0.909136	0.8494	0.063253	0.1474
141893_at		1.9187	0.11264		0.61709	0.42639	0.72762	0.55833	0.77531	0.54444	0.70033	0.78333	-0.490258	0.490258	0.749652	0.14144	0.4482		0.40409	0.016	0.52112	0.002	0.49019	0.002	0.53492	0.002	0.42378	0.42378	0.1444	0.14144	0.0112
141894_at		1.1282	0.37128		0.33249	0.82222	0.56148	0.825	0.9778	0.027778	0.82089	0.40278	0.69683	0.69683	0.460362	0.00026806	0.8128		0.0039803	0.999	0.11781	0.943	0.24883	0.536	0.21448	0.656	0.62172	0.62172	0.5456	0.00026806	0.92
141895_at		1.0088	0.4239		0.88552	0.05	0.88465	0.059722	0.58266	0.89444	0.73331	0.81111	-0.908757	0.908757	0.193324	0.077509	0.0509		0.2795	0.111	0.34791	0.078	0.31956	0.125	0.33812	0.107	-0.423523	0.423523	0.0389	0.077509	0.088
141896_at		0.58254	0.71307		0.35801	0.81944	0.56097	0.83333	0.96426	0.11528	0.72807	0.87917	-0.481447	0.481447	0.578581	0.0031826	0.8122		0.068302	0.914	0.1661	0.838	0.27684	0.404	0.23006	0.685	0.595156	0.595156	0.1011	0.0031826	0.9173
141897_at		0.70281	0.62408		0.75986	0.21667	0.93536	0.20139	0.82634	0.55556	0.94256	0.051389	-0.419485	0.419485	0.776078	0.053832	0.2185		0.24145	0.193	0.24233	0.385	0.14224	0.843	0.22561	0.526	0.514252	0.514252	0.0083	0.053832	0.2091
141898_at		0.44406	0.81498		0.24404	0.9	0.53228	0.77639	0.97253	0.016667	0.77209	0.58333	0.787037	0.787037	0.596662	0.010596	0.9102		0.13189	0.653	0.20114	0.571	0.29377	0.197	0.24789	0.411	0.25176	0.25176	0.8659	0.010596	0.737
141899_at		1.4391	0.22669		0.85921	0.10139	0.92886	0.084722	0.73851	0.64167	0.81212	0.67222	-0.708582	0.708582	0.315716	0.17095	0.0989		0.43233	0.005	0.47201	0	0.2953	0.158	0.35846	0.061	0.369957	0.369957	0.1913	0.17095	0.0055
141900_at		2.5782	0.060811		0.7997	0.28056	0.75521	0.62361	0.61484	0.80833	0.79948	0.67639	-0.828964	0.828964	0.0625869	0.058211	0.2716		0.3453	0.112	0.41539	0.086	0.46279	0.027	0.55163	0.007	-0.498945	0.498945	0.379	0.058211	0.1268
141901_at		0.89001	0.50011		0.19154	0.82222	0.52094	0.85833	0.97586	0.034722	0.76164	0.58333	0.925944	0.925944	0.132128	0.0012627	0.8315		0.046815	0.97	0.20538	0.706	0.43297	0.085	0.35292	0.308	-0.46678	0.46678	0.8951	0.0012627	0.9651
141902_at		NaN	NaN		NA	NA	NA	NA	NA	NA	NA	NA		0		NaN	0		NA	NA	NA	NA	NA	NA	NA	NA		0		NaN	0
141903_at		0.18099	0.96804		0.067097	0.97222	0.48655	0.91389	0.94302	0.061111	0.75903	0.68611	0.846275	0.846275	0.25452	0.022839	0.9684		0.19318	0.404	0.29469	0.253	0.34094	0.154	0.33259	0.17	0.465916	0.465916	0.0825	0.022839	0.5125
141904_at		0.87544	0.51223		0.87616	0.1	0.90722	0.19306	0.75707	0.46667	0.9251	0.20972	-0.535964	0.535964	0.549374	0.019133	0.1144		0.23299	0.467	0.25159	0.678	0.22023	0.791	0.28615	0.61	-0.584817	0.584817	0.7599	0.019133	0.5777
141905_at		0.22955	0.94665		0.60827	0.55417	0.76364	0.46806	0.85605	0.30833	0.78048	0.62917	-0.323791	0.323791	0.969402	0.043079	0.5615		0.22384	0.337	0.31971	0.214	0.32085	0.196	0.3309	0.239	-0.336339	0.336339	0.7466	0.043079	0.2451
141906_at		0.50773	0.76906		0.58056	0.58333	0.76722	0.51667	0.87498	0.23333	0.82951	0.53333	-0.367873	0.367873	0.930459	0.016526	0.5813		0.13084	0.606	0.24079	0.327	0.39662	0.014	0.331	0.109	-0.256324	0.256324	0.81	0.016526	0.6168
141907_at		NaN	NaN		NA	NA	NA	NA	NA	NA	NA	NA		0		NaN	0		NA	NA	NA	NA	NA	NA	NA	NA		0		NaN	0
141908_at		0.18258	0.96646		0.74221	0.32361	0.86936	0.25833	0.90084	0.1875	0.84804	0.475	-0.468945	0.468945	0.840056	0.0012739	0.3259		0.081705	0.883	0.17216	0.833	0.30696	0.294	0.27478	0.471	0.557922	0.557922	0.3024	0.0012739	0.9624
141909_at		0.58449	0.71169		0.42441	0.73333	0.69668	0.70833	0.87868	0.20833	0.89401	0.475	0.634276	0.634276	0.329624	0.0061651	0.7373		0.080679	0.826	0.18591	0.653	0.31689	0.118	0.2772	0.271	0.426105	0.426105	0.0617	0.0061651	0.8478
141910_at		3.9105	0.3367		NA	NA	NA	NA	NA	NA	NA	NA		0		0.049679	0.2951		NA	NA	NA	NA	NA	NA	NA	NA		0		0.049679	0.2849
141911_at		0.61524	0.66152		NA	NA	NA	NA	NA	NA	NA	NA		0		0.012198	0.4217		0.27484	0.437	0.30176	0.605	0.29652	0.694	0.27491	0.762	0.915518	0.915518	0.6034	0.012198	0.6988
141912_at		0.23572	0.94497		0.89759	0.069444	0.96609	0.11111	0.619	0.92917	0.84459	0.325	-0.806923	0.806923	0.0653686	0.040606	0.1179		0.20614	0.313	0.20874	0.464	0.16519	0.715	0.21936	0.487	-0.323043	0.323043	0.3827	0.040606	0.2993
141913_at		1.0579	0.4017		0.86719	0.14028	0.90349	0.075	0.66723	0.74306	0.80945	0.6	-0.729598	0.729598	0.329624	0.0080989	0.1462		0.11606	0.781	0.21853	0.665	0.26354	0.515	0.24607	0.653	0.829998	0.829998	0.0316	0.0080989	0.7908
141914_at		0.85788	0.51575		0.76194	0.22361	0.88669	0.33611	0.82361	0.51667	0.90898	0.091667	-0.413296	0.413296	0.833102	0.074381	0.2297		0.27968	0.116	0.31299	0.125	0.29233	0.199	0.34047	0.091	0.227609	0.227609	0.9332	0.074381	0.1136
141915_at		0.75776	0.58441		0.87271	0.066667	0.89261	0.13194	0.67198	0.79722	0.97046	0.052778	-0.573918	0.573918	0.351878	0.11536	0.0849		0.34639	0.038	0.37529	0.036	0.36475	0.047	0.37266	0.047	0.424834	0.424834	0.0548	0.11536	0.0303
141916_at			0		NA	NA	NA	NA	NA	NA	NA	NA		0		0.037004	0.698		NA	NA	NA	NA	NA	NA	NA	NA		0		0.037004	0.4148
141917_at		0.45824	0.80536		0.37457	0.71667	0.67926	0.60417	0.84784	0.29444	0.85427	0.38472	0.704275	0.704275	0.471488	0.02643	0.72		0.16578	0.451	0.25897	0.293	0.31204	0.134	0.32854	0.148	-0.302589	0.302589	0.5138	0.02643	0.4644
141918_at		0.7317	0.60337		0.68693	0.38333	0.80314	0.35972	0.8283	0.40972	0.70905	0.78333	-0.523507	0.523507	0.682893	0.01019	0.3879		0.10357	0.763	0.19721	0.575	0.30984	0.153	0.25737	0.373	-0.298723	0.298723	0.5697	0.01019	0.7491
141919_at		NaN	NaN		NA	NA	NA	NA	NA	NA	NA	NA		0		NaN	0		NA	NA	NA	NA	NA	NA	NA	NA		0		NaN	0
141920_at		0.8189	0.54622		0.98308	0	0.91742	0.052778	0.53823	0.86667	0.85179	0.39167	-0.950324	0.950324	0.132128	0.022633	0.0481		0.17806	0.51	0.24843	0.424	0.33393	0.177	0.28675	0.365	-0.328309	0.328309	0.7204	0.022633	0.4835
141921_at		1.2767	0.28871		0.82872	0.16667	0.85285	0.29167	0.67595	0.73333	0.96931	0.026389	-0.463273	0.463273	0.838665	0.10311	0.1686		0.32733	0.005	0.36183	0.017	0.26535	0.35	0.33359	0.038	-0.220829	0.220829	0.4834	0.10311	0.0032
141922_at		0.39707	0.74657		NA	NA	NA	NA	NA	NA	NA	NA		0		0.0090735	0.7953		NA	NA	NA	NA	NA	NA	NA	NA		0		0.0090735	0.7892
141923_at		0.63629	0.67505		0.63283	0.46944	0.9034	0.38611	0.89567	0.50278	0.89009	0.033333	-0.220185	0.220185	0.986092	0.036569	0.4706		0.29227	0.218	0.35293	0.232	0.39144	0.145	0.37818	0.183	-0.542158	0.542158	0.3664	0.036569	0.2946
141924_at		0.51007	0.76521		0.40871	0.725	0.68875	0.6	0.93269	0.1	0.81857	0.59167	0.613631	0.613631	0.499305	0.0085259	0.721		0.11963	0.819	0.22884	0.786	0.33668	0.432	0.31088	0.541	-0.642501	0.642501	0.6796	0.0085259	0.7782
141925_i_at		1.3687	0.27772		0.76364	0.29444	0.82996	0.38333	0.61226	0.93889	0.83672	0.53194	-0.711479	0.711479	0.276773	0.021339	0.2846		0.15156	0.597	0.22138	0.544	0.34649	0.123	0.30087	0.267	0.395278	0.395278	0.5512	0.021339	0.4981
141926_at		0.40949	0.83677		0.3465	0.79028	0.62696	0.76667	0.9387	0.058333	0.77136	0.70833	-0.457429	0.457429	0.716273	0.0079332	0.7838		0.12978	0.742	0.20551	0.714	0.34054	0.213	0.30315	0.413	0.516242	0.516242	0.3282	0.0079332	0.7712
141927_at		0.63882	0.67164		0.65216	0.48333	0.75799	0.425	0.81165	0.35833	0.77287	0.63472	-0.495962	0.495962	0.716273	0.061095	0.4898		0.29936	0.161	0.40975	0.06	0.47797	0.013	0.41581	0.078	0.398742	0.398742	0.5922	0.061095	0.1548
141928_at		0.21506	0.95444		0.95058	0.016667	0.91932	0.0055556	0.56504	0.90833	0.74902	0.75278	-0.948776	0.948776	0.132128	0.011839	0.0171		0.10794	0.806	0.1389	0.903	0.12731	0.926	0.12372	0.96	-0.341251	0.341251	0.1134	0.011839	0.7646
141929_at		0.68918	0.6351		0.98474	0.0083333	0.9187	0.10972	0.45659	0.97639	0.77387	0.55417	-0.956021	0.956021	0.0570236	0.056426	0		0.27806	0.145	0.33074	0.152	0.29474	0.262	0.32902	0.168	-0.271901	0.271901	0.9083	0.056426	0.1701
141930_at		0.64723	0.66482		0.61574	0.48611	0.80812	0.45139	0.8211	0.32639	0.808	0.61389	-0.343582	0.343582	0.94993	0.1243	0.4883		0.35929	0.022	0.4121	0.015	0.5054	0	0.38318	0.028	0.376587	0.376587	0.1587	0.1243	0.0236
141931_at		0.18715	0.96602		0.4001	0.79306	0.67328	0.80417	0.94715	0.058333	0.83165	0.58194	0.539289	0.539289	0.577191	0.049309	0.773		0.22548	0.275	0.24088	0.404	0.1423	0.857	0.22065	0.549	-0.352862	0.352862	0.3366	0.049309	0.2336
141932_at		1.091	0.37816		0.78435	0.24306	0.92669	0.175	0.71435	0.58611	0.93019	0.061111	-0.493652	0.493652	0.78025	0.052786	0.2311		0.23475	0.223	0.33908	0.079	0.33536	0.08	0.34752	0.089	-0.278526	0.278526	0.5719	0.052786	0.1991
141933_at		0.34947	0.88024		0.16752	0.9375	0.38111	0.98611	0.73653	0.59167	0.46143	0.98333	-0.844577	0.844577	0.215577	0.0012323	0.9377		0.036008	0.965	0.1076	0.942	0.1736	0.717	0.15951	0.807	-0.394489	0.394489	0.1081	0.0012323	0.9668
141934_at		0.79873	0.55575		0.071175	0.99722	0.4035	0.96111	0.90678	0.2	0.69664	0.80556	0.8422	0.8422	0.315716	0.01402	0.9824		0.12131	0.652	0.28413	0.2	0.42132	0.021	0.37271	0.053	0.325147	0.325147	0.3802	0.01402	0.6605
141935_at		0.27725	0.92041		0.75037	0.28472	0.8875	0.15833	0.75656	0.53611	0.96064	0.034722	-0.495866	0.495866	0.732962	0.016037	0.2914		0.23879	0.31	0.28685	0.346	0.29648	0.32	0.34709	0.197	-0.351045	0.351045	0.7594	0.016037	0.581
141936_at		1.2945	0.29785		0.86452	0.083333	0.97257	0.05	0.70272	0.79444	0.88992	0.24444	-0.588646	0.588646	0.393602	0.048462	0.0809		0.25376	0.333	0.30379	0.315	0.24236	0.585	0.30063	0.244	0.624606	0.624606	0.5089	0.048462	0.2854
141937_at		0.50735	0.76863		0.83107	0.17222	0.90315	0.20694	0.75683	0.54306	0.83625	0.44861	-0.571474	0.571474	0.632823	0.060276	0.1757		0.26037	0.231	0.30314	0.223	0.24225	0.508	0.28947	0.34	0.357799	0.357799	0.614	0.060276	0.1605
141938_at		0.65971	0.65797		0.84698	0.077778	0.97181	0.066667	0.69491	0.94583	0.84326	0.45972	-0.569096	0.569096	0.332406	0.016535	0.0773		0.1245	0.802	0.19533	0.752	0.27233	0.537	0.26523	0.579	-0.651591	0.651591	0.0699	0.016535	0.6084
141939_at		0.4883	0.78341		0.87572	0.13056	0.98078	0.036111	0.67746	0.65556	0.84787	0.28056	-0.540463	0.540463	0.549374	0.091309	0.1126		0.30883	0.055	0.3694	0.035	0.29816	0.155	0.31964	0.145	0.503397	0.503397	0.01	0.091309	0.0632
141940_at		1.0169	0.43669		0.89231	0.093056	0.98947	0.029167	0.68972	0.625	0.83546	0.40278	-0.614797	0.614797	0.588317	0.068488	0.0875		0.31683	0.16	0.30998	0.327	0.20372	0.777	0.30756	0.383	-0.420345	0.420345	0.7791	0.068488	0.0938
141941_at		1.0671	0.38956		0.38557	0.83194	0.68401	0.75417	0.83624	0.24028	0.91092	0.51667	-0.429509	0.429509	0.838665	0.058901	0.8096		0.24791	0.178	0.32982	0.091	0.30557	0.142	0.3541	0.069	-0.34635	0.34635	0.261	0.058901	0.1709
141942_at		0.56693	0.72484		0.66375	0.36806	0.82558	0.575	0.87934	0.4375	0.91107	0.11389	-0.328284	0.328284	0.916551	0.028683	0.3722		0.17321	0.448	0.23506	0.375	0.24977	0.344	0.29187	0.224	0.249471	0.249471	0.8611	0.028683	0.4321
141943_at		NaN	NaN		NA	NA	NA	NA	NA	NA	NA	NA		0		NaN	0		NA	NA	NA	NA	NA	NA	NA	NA		0		NaN	0
141944_at		0.33604	0.88877		0.28739	0.83472	0.50805	0.87639	0.85795	0.45	0.75629	0.725	-0.531468	0.531468	0.582754	0.0012324	0.8346		0.035938	0.963	0.1238	0.882	0.23066	0.411	0.17428	0.731	0.24944	0.24944	0.8429	0.0012324	0.9675
141945_at		0.16232	0.97505		0.6022	0.55	0.76122	0.57639	0.85958	0.31944	0.98869	0.016667	-0.444081	0.444081	0.866481	0.014598	0.5443		0.13011	0.637	0.13144	0.861	0.096165	0.96	0.1324	0.905	0.498564	0.498564	0.0111	0.014598	0.6556
141946_at		0.47933	0.7895		0.62094	0.51806	0.85341	0.36111	0.75816	0.50833	0.88717	0.2	-0.460224	0.460224	0.86509	0.010032	0.5131		0.1072	0.749	0.158	0.792	0.2669	0.343	0.20591	0.666	0.22158	0.22158	0.985	0.010032	0.7438
141947_at		0.071174	0.99624		0.3487	0.90139	0.66931	0.86806	0.9362	0.072222	0.86796	0.23472	-0.475886	0.475886	0.642559	0.0062261	0.9061		0.080657	0.855	0.10714	0.931	0.13966	0.847	0.14012	0.874	-0.452939	0.452939	0.0273	0.0062261	0.8344
141948_at		1.1899	0.32818		0.45658	0.69167	0.65322	0.74167	0.98263	0.0125	0.83677	0.31944	0.424725	0.424725	0.691238	0.024511	0.6962		0.15682	0.602	0.17715	0.838	0.15411	0.916	0.13667	0.969	-0.227431	0.227431	0.5349	0.024511	0.5851
141949_at		0.25561	0.93337		0.58099	0.53333	0.71647	0.49444	0.79921	0.41667	0.76583	0.63333	-0.259108	0.259108	0.98331	0.041643	0.5337		0.26464	0.309	0.2696	0.521	0.15328	0.925	0.19476	0.841	0.515305	0.515305	0.7658	0.041643	0.2964
141950_at		0.67836	0.64185		0.873	0.11667	0.86576	0.20139	0.48067	0.97083	0.7055	0.81667	-0.940075	0.940075	0.132128	0.024701	0.1337		0.16048	0.482	0.17402	0.66	0.15135	0.83	0.16752	0.766	-0.339726	0.339726	0.2825	0.024701	0.4914
141951_at		1.6841	0.1868		0.50957	0.58472	0.67209	0.75139	0.84153	0.39167	0.87997	0.21667	-0.345989	0.345989	0.96662	0.0018888	0.6038		0.097922	0.858	0.23605	0.657	0.42906	0.089	0.32734	0.367	-0.533522	0.533522	0.4018	0.0018888	0.9475
141952_at		0.28494	0.91809		0.28349	0.78333	0.56868	0.65833	0.93225	0.14167	0.89496	0.15417	0.83145	0.83145	0.332406	0.020195	0.7836		0.15074	0.565	0.19734	0.59	0.20967	0.575	0.22505	0.547	-0.3698	0.3698	0.3332	0.020195	0.5174
141953_at		0.58446	0.71169		0.7764	0.27222	0.94516	0.175	0.75074	0.48333	0.94379	0.059722	-0.49724	0.49724	0.714882	0.0012599	0.2713		0.038312	0.954	0.091065	0.972	0.11327	0.927	0.094761	0.98	0.278359	0.278359	0.7504	0.0012599	0.9651
141955_at		0.26572	0.92974		0.76247	0.25833	0.82672	0.35278	0.79396	0.4	0.91824	0.2	-0.402569	0.402569	0.899861	0.0048075	0.2564		0.070678	0.877	0.11524	0.92	0.20708	0.548	0.15975	0.831	-0.376005	0.376005	0.1362	0.0048075	0.8743
141956_at		0.74307	0.59545		0.6366	0.43611	0.78445	0.45972	0.81192	0.45	0.98502	0.016667	-0.37606	0.37606	0.93185	0.0031613	0.4459		0.054642	0.92	0.14307	0.832	0.23727	0.381	0.1976	0.639	-0.327605	0.327605	0.3872	0.0031613	0.9139
141957_at		0.1137	0.98882		0.52469	0.54306	0.73642	0.47778	0.85313	0.48333	0.9464	0.025	-0.463294	0.463294	0.624478	0.0033195	0.5369		0.058908	0.901	0.084596	0.971	0.089465	0.975	0.088115	0.976	0.396652	0.396652	0.106	0.0033195	0.91
141958_at		0.10268	0.99112		0.75233	0.28472	0.89164	0.21111	0.64859	0.75	0.76803	0.74722	-0.755643	0.755643	0.232267	0.0022077	0.2651		0.04627	0.958	0.10283	0.94	0.14296	0.837	0.11623	0.94	-0.287681	0.287681	0.6426	0.0022077	0.9361
141959_at		0.54428	0.74183		0.93105	0	0.96874	0.022222	0.5676	0.97778	0.74836	0.77639	-0.926885	0.926885	0.0292072	0.090389	0		0.30852	0.07	0.34473	0.071	0.24073	0.369	0.29226	0.218	-0.222466	0.222466	0.9507	0.090389	0.0708
141960_at		0.18134	0.96831		0.83616	0.10139	0.9403	0.059722	0.73962	0.63889	0.95846	0.033333	-0.498683	0.498683	0.510431	0.0073782	0.098		0.091511	0.797	0.20025	0.559	0.28788	0.21	0.26633	0.334	-0.315548	0.315548	0.5061	0.0073782	0.8178
141961_at		0.68375	0.63785		0.57835	0.6	0.78993	0.47778	0.85597	0.18333	0.9569	0.20972	-0.493509	0.493509	0.646732	0.020006	0.5906		0.14512	0.544	0.1877	0.608	0.17547	0.708	0.18896	0.698	-0.330353	0.330353	0.3545	0.020006	0.5552
141962_at		1.9234	0.10737		0.81219	0.19306	0.9774	0.076389	0.77786	0.48333	0.88812	0.1	-0.478734	0.478734	0.642559	0.08798	0.1914		0.30225	0.072	0.34496	0.074	0.30832	0.142	0.38026	0.039	-0.487667	0.487667	0.0105	0.08798	0.0743
141963_at		0.92365	0.49439		0.81584	0.15556	0.93293	0.051389	0.74136	0.64583	0.95944	0.10139	-0.498143	0.498143	0.598053	0.03655	0.1543		0.30269	0.289	0.41104	0.154	0.4099	0.18	0.48196	0.072	0.494421	0.494421	0.891	0.03655	0.2915
141964_at		0.59995	0.69017		NA	NA	NA	NA	NA	NA	NA	NA		0		0.0021805	0.1769		0.18705	0.826	0.35482	0.66	0.46018	0.465	0.41994	0.638	-0.963466	0.963466	0.7197	0.0021805	0.9448
141965_at		0.2753	0.92396		0.69384	0.35	0.73687	0.5	0.65664	0.725	0.86569	0.36667	-0.665094	0.665094	0.374131	0.01186	0.3501		0.12515	0.734	0.1604	0.797	0.17515	0.788	0.17941	0.806	-0.36389	0.36389	0.587	0.01186	0.7146
141966_at		0.4987	0.77575		0.69112	0.35417	0.89826	0.19167	0.85059	0.38472	0.88734	0.42639	-0.497978	0.497978	0.547983	0.036177	0.3488		0.19492	0.333	0.23889	0.384	0.21066	0.522	0.21241	0.537	-0.33922	0.33922	0.3069	0.036177	0.3442
141967_at		0.46291	0.80198		0.55266	0.63333	0.82881	0.55417	0.91463	0.094444	0.91491	0.425	-0.43953	0.43953	0.586926	0.034524	0.6309		0.19041	0.365	0.22466	0.432	0.21826	0.479	0.20339	0.613	-0.28475	0.28475	0.6386	0.034524	0.3729
141968_at		0.7361	0.59985		0.67487	0.42778	0.77537	0.51667	0.7095	0.87639	0.79786	0.64028	-0.6645	0.6645	0.132128	0.0115	0.4275		0.11007	0.714	0.21084	0.463	0.25992	0.294	0.22087	0.52	-0.233595	0.233595	0.9158	0.0115	0.7181
141969_at		0.59834	0.70133		0.54418	0.62083	0.7998	0.55972	0.80738	0.48472	0.76608	0.85	-0.379521	0.379521	0.933241	0.012183	0.6219		0.11184	0.736	0.13519	0.878	0.14108	0.848	0.1276	0.921	0.412298	0.412298	0.1031	0.012183	0.7086
141970_at		0.42706	0.82767		0.91621	0	0.93282	0	0.50703	0.98333	0.71315	0.85139	-0.978726	0.978726	0.0180807	0.06529	0.0057		0.26174	0.156	0.27148	0.234	0.15998	0.748	0.21522	0.565	-0.389258	0.389258	0.1168	0.06529	0.1444
141971_at		0.29591	0.91298		0.91201	0.10417	0.9063	0.13472	0.49566	0.96944	0.81605	0.47917	-0.885807	0.885807	0.132128	0.090098	0.1198		0.3081	0.052	0.28389	0.199	0.1727	0.686	0.27853	0.26	-0.323332	0.323332	0.3904	0.090098	0.0691
141972_at		1.2428	0.30853		0.4926	0.65	0.71176	0.66667	0.85687	0.35972	0.79068	0.66667	-0.43965	0.43965	0.81363	0.040275	0.6679		0.20876	0.302	0.27142	0.28	0.27233	0.29	0.32331	0.15	0.379353	0.379353	0.1514	0.040275	0.288
141973_at		0.42042	0.82444		0.41652	0.84722	0.75706	0.61944	0.89476	0.095833	0.9224	0.27917	0.492695	0.492695	0.566064	0.013086	0.8291		0.20004	0.504	0.2559	0.771	0.35838	0.556	0.32567	0.574	0.998079	0.998079	0.4541	0.013086	0.5191
141974_at		0.40552	0.8427		0.67735	0.38333	0.82895	0.40833	0.63141	0.875	0.64859	0.975	-0.863182	0.863182	0.0292072	0.0038893	0.3921		0.061426	0.905	0.10389	0.936	0.13011	0.889	0.12768	0.906	-0.399872	0.399872	0.0884	0.0038893	0.8941
141975_at		0	1		NA	NA	NA	NA	NA	NA	NA	NA		0		NaN	0		NA	NA	NA	NA	NA	NA	NA	NA		0		NaN	0
141976_at		1.0426	0.40352		0.96435	0.033333	0.93949	0.025	0.57549	0.71667	0.8412	0.40139	-0.89216	0.89216	0.232267	0.11118	0.0346		0.34135	0.036	0.35219	0.059	0.21517	0.547	0.30564	0.189	0.464282	0.464282	0.0254	0.11118	0.0346
141977_at		NaN	NaN		NA	NA	NA	NA	NA	NA	NA	NA		0		NaN	0		NA	NA	NA	NA	NA	NA	NA	NA		0		NaN	0
141978_i_at		0.93291	0.5133		0.17828	0.95694	0.56327	0.89306	0.92948	0.15972	0.74925	0.75139	0.863261	0.863261	0.129346	0.027099	0.9514		0.26228	0.542	0.30135	0.52	0.33233	0.556	0.32327	0.564	0.884548	0.884548	0.6789	0.027099	0.5084
141979_r_at		0.60994	0.69329		0.50919	0.6	0.73358	0.52778	0.94808	0.041667	0.88892	0.23194	-0.482756	0.482756	0.783032	0.037858	0.604		0.26447	0.231	0.32259	0.176	0.37195	0.112	0.38723	0.078	0.357973	0.357973	0.6886	0.037858	0.2846
141980_at		0.52203	0.75724		0.82928	0.22917	0.9045	0.11528	0.70374	0.64167	0.87499	0.23333	-0.671398	0.671398	0.415855	0.051667	0.2191		0.26962	0.222	0.30771	0.243	0.28984	0.34	0.31344	0.275	0.377658	0.377658	0.5905	0.051667	0.1697
141981_at		1.361	0.30524		0.92832	0.025	0.98775	0.019444	0.61936	0.91806	0.89129	0.15972	-0.769092	0.769092	0.151599	0.038299	0.053		0.32808	0.264	0.40235	0.268	0.38795	0.342	0.41229	0.281	-0.623117	0.623117	0.9223	0.038299	0.2844
141982_at		0.87864	0.5026		0.77247	0.2875	0.8463	0.35833	0.8215	0.40833	0.9497	0.016667	-0.495736	0.495736	0.703755	0.036168	0.2821		0.19226	0.358	0.26346	0.272	0.38527	0.038	0.29868	0.23	-0.280813	0.280813	0.7177	0.036168	0.3471
141983_at		1.3577	0.25577		0.93528	0.033333	0.92571	0.19167	0.6105	0.86667	0.89179	0.24167	-0.787107	0.787107	0.198887	0.19773	0.0543		0.45339	0.002	0.45377	0.005	0.32656	0.109	0.4382	0.007	0.320811	0.320811	0.407	0.19773	0.0014
141984_at		0.5755	0.71844		0.6361	0.48333	0.76108	0.44306	0.92662	0.125	0.76616	0.6375	-0.237376	0.237376	0.990264	0.0036225	0.4986		0.06174	0.904	0.16096	0.757	0.27545	0.233	0.22607	0.494	-0.317557	0.317557	0.4267	0.0036225	0.9002
141985_at		1.0832	0.38618		0.25332	0.8875	0.61936	0.83472	0.86429	0.20972	0.77889	0.71528	-0.587315	0.587315	0.49096	0.0023149	0.8838		0.065793	0.906	0.21563	0.563	0.32705	0.177	0.29288	0.301	0.503452	0.503452	0.0644	0.0023149	0.9305
141986_at		1.1408	0.35452		0.98185	0	0.94484	0.058333	0.44985	0.99583	0.76625	0.68333	-0.93755	0.93755	0.0653686	0.018159	0		0.15583	0.537	0.16769	0.756	0.14706	0.856	0.20298	0.668	0.341183	0.341183	0.4299	0.018159	0.5863
141987_at		1.8539	0.49658		NA	NA	NA	NA	NA	NA	NA	NA		0		0.00048384	0.0215		0.0585	0.804	0.30552	0.754	0.58717	0.235	0.50068	0.528	0.997746	0.997746	0.138	0.00048384	0.8624
141988_at		0.48472	0.78604		0.60544	0.3875	0.79808	0.28472	0.82954	0.49722	0.97871	0.018056	-0.494787	0.494787	0.648122	0.020125	0.3964		0.14532	0.555	0.25353	0.293	0.31655	0.129	0.28193	0.256	-0.285527	0.285527	0.6305	0.020125	0.5596
141989_at		0.29997	0.91062		0.75311	0.28333	0.82099	0.33333	0.85278	0.24583	0.936	0.35833	-0.438799	0.438799	0.773296	0.0063633	0.2832		0.081806	0.839	0.14925	0.801	0.24561	0.35	0.19805	0.634	-0.243534	0.243534	0.8739	0.0063633	0.8353
141990_at		0.41082	0.83907		0.90393	0.068056	0.97473	0.011111	0.65632	0.74028	0.88843	0.24028	-0.665636	0.665636	0.443672	0.069074	0.0683		0.26951	0.131	0.25432	0.295	0.18955	0.607	0.25581	0.329	0.289277	0.289277	0.6038	0.069074	0.1355
141991_at		0.26163	0.9319		0.71075	0.35417	0.77876	0.54167	0.71444	0.61944	0.91112	0.30278	-0.530164	0.530164	0.543811	0.035893	0.3523		0.19437	0.355	0.20404	0.523	0.12829	0.884	0.1714	0.777	-0.376074	0.376074	0.1631	0.035893	0.3473
141992_at		0.63151	0.67651		0.67968	0.44861	0.76715	0.4125	0.82807	0.34306	0.74554	0.61667	-0.536882	0.536882	0.66064	0.042834	0.3755		0.21058	0.296	0.19623	0.563	0.15638	0.772	0.19316	0.668	-0.310068	0.310068	0.4638	0.042834	0.2845
141993_at		1.0234	0.44348		0.67682	0.38472	0.93478	0.26111	0.87975	0.3125	0.87795	0.10139	-0.384197	0.384197	0.628651	0.05858	0.3957		0.46104	0.042	0.56896	0.029	0.54055	0.04	0.58624	0.018	-0.798069	0.798069	0.8217	0.05858	0.1309
141994_at		0.68753	0.63511		0.42762	0.79167	0.68265	0.78194	0.83777	0.31667	0.90715	0.50139	-0.416547	0.416547	0.883171	0.012023	0.7788		0.11207	0.718	0.17598	0.662	0.20215	0.55	0.18954	0.662	-0.39183	0.39183	0.1067	0.012023	0.7132
141995_at		0.67299	0.64576		0.55887	0.55417	0.82351	0.35833	0.76293	0.52639	0.85989	0.56944	-0.301466	0.301466	1	0.084846	0.5538		0.29762	0.076	0.40147	0.017	0.37938	0.025	0.38437	0.044	-0.320717	0.320717	0.3906	0.084846	0.0738
141996_at		2.5472	0.12128		NA	NA	NA	NA	NA	NA	NA	NA		0		0.010733	0.3133		0.26513	0.659	0.41005	0.555	0.50332	0.385	0.49483	0.403	0.99984	0.99984	0.0385	0.010733	0.7465
141997_at		0.57259	0.72021		0.45692	0.75	0.72641	0.76111	0.93817	0.10417	0.92807	0.080556	0.391884	0.391884	0.84701	0.019162	0.7682		0.20237	0.549	0.29073	0.498	0.35676	0.288	0.33684	0.4	0.669227	0.669227	0.4051	0.019162	0.5373
141998_at		0.59911	0.70074		0.57037	0.61667	0.87819	0.45	0.95409	0.15833	0.89366	0.10278	-0.45781	0.45781	0.493741	0.015522	0.6122		0.13219	0.609	0.19263	0.565	0.21906	0.478	0.23329	0.448	-0.438972	0.438972	0.0372	0.015522	0.6349
141999_at		0.46401	0.79936		0.16097	0.99722	0.58965	0.98194	0.99389	0	0.78501	0.70833	0.700958	0.700958	0.265647	0.036085	0.9828		0.22199	0.584	0.30196	0.568	0.29096	0.572	0.2973	0.322	0.775616	0.775616	0.117	0.036085	0.3115
142000_at		0.15781	0.97667		0.72289	0.33889	0.91608	0.23333	0.7776	0.46667	0.96564	0	-0.458938	0.458938	0.803894	0.0089472	0.3392		0.097063	0.776	0.20399	0.538	0.29344	0.187	0.26036	0.318	-0.47116	0.47116	0.0205	0.0089472	0.783
142001_r_at		1.381	0.25669		0.3283	0.83472	0.63394	0.86944	0.75898	0.62778	0.69092	0.89167	-0.652409	0.652409	0.225313	0.03733	0.8339		0.19011	0.479	0.23432	0.413	0.26202	0.34	0.25941	0.354	0.726587	0.726587	0.0647	0.03733	0.3602
142002_at		0.13653	0.98309		0.18191	0.90139	0.49057	0.8125	0.96562	0.052778	0.7056	0.77778	0.824595	0.824595	0.421419	0.0038247	0.8985		0.063206	0.908	0.092961	0.954	0.13775	0.855	0.12902	0.911	-0.592774	0.592774	0.0009	0.0038247	0.8946
142003_at		1.0554	0.41509		0.64237	0.49306	0.85294	0.31806	0.777	0.45139	0.97321	0.036111	-0.453068	0.453068	0.833102	0.054125	0.4902		0.32147	0.22	0.42005	0.125	0.45803	0.07	0.43618	0.116	0.513019	0.513019	0.8765	0.054125	0.1738
142004_at		0.48963	0.78022		0.50941	0.70139	0.7567	0.64028	0.91997	0.10833	0.97454	0.018056	-0.366783	0.366783	0.849791	0.034013	0.7049		0.25272	0.363	0.29509	0.415	0.24997	0.651	0.33356	0.385	-0.891257	0.891257	0.0216	0.034013	0.3681
142005_at		1.2689	0.31767		0.61935	0.46944	0.81414	0.58333	0.76441	0.825	0.73635	0.85833	-0.641076	0.641076	0.0403338	0.004175	0.4731		0.10853	0.814	0.17623	0.867	0.23831	0.654	0.20849	0.816	0.68447	0.68447	0.2154	0.004175	0.8942
142006_at		0.95511	0.467		0.91759	0.15139	0.89716	0.083333	0.52918	0.71667	0.76512	0.7125	-0.975561	0.975561	0.10153	0.017246	0.1553		0.30636	0.199	0.35462	0.22	0.34614	0.234	0.33789	0.281	-0.363365	0.363365	0.9418	0.017246	0.5728
142007_at		0.52042	0.75832		0.69106	0.37083	0.90239	0.24167	0.86251	0.46667	0.9448	0.16667	-0.49375	0.49375	0.367177	0.033518	0.3494		0.21893	0.722	0.30313	0.647	0.29809	0.596	0.26761	0.664	0.427656	0.427656	0.3095	0.033518	0.4087
142008_at		1.1787	0.33578		0.35417	0.87083	0.69957	0.8	0.79872	0.46944	0.74005	0.83472	-0.647129	0.647129	0.232267	0.0055418	0.8612		0.079752	0.87	0.21226	0.529	0.29834	0.252	0.28171	0.328	-0.317348	0.317348	0.6848	0.0055418	0.8546
142009_at		2.3621	0.066816		0.70544	0.24861	0.8804	0.46667	0.79875	0.8625	0.82453	0.54306	-0.550501	0.550501	0.132128	0.03756	0.2636		0.24131	0.294	0.33627	0.206	0.35367	0.169	0.37467	0.119	-0.302716	0.302716	0.9643	0.03756	0.295
142010_at			0		NA	NA	NA	NA	NA	NA	NA	NA		0		NaN	0.4035		NA	NA	NA	NA	NA	NA	NA	NA		0		NaN	0
142011_at		0.77167	0.57701		0.40983	0.76667	0.67929	0.79444	0.7032	0.71806	0.6014	0.97083	-0.651835	0.651835	0.246175	0.045416	0.7678		0.22716	0.311	0.3356	0.163	0.37075	0.091	0.37913	0.076	0.285491	0.285491	0.8815	0.045416	0.2276
142012_at		1.0089	0.42284		0.8616	0.14028	0.90662	0.066667	0.7382	0.6	0.84993	0.43194	-0.620908	0.620908	0.596662	0.058692	0.1442		0.24691	0.203	0.27506	0.221	0.21734	0.465	0.24763	0.397	-0.200989	0.200989	0.9836	0.058692	0.1777
142013_at		1.7915	0.13166		0.61915	0.45	0.68178	0.475	0.79366	0.38194	0.83576	0.36111	-0.373895	0.373895	0.98331	0.055275	0.466		0.23907	0.2	0.32983	0.084	0.32965	0.108	0.34092	0.076	-0.203924	0.203924	0.9798	0.055275	0.2025
142014_at		0.57741	0.717		0.80578	0.1	0.93931	0.1	0.72588	0.95833	0.851	0.47222	-0.686002	0.686002	0.0347705	0.045097	0.1146		0.21785	0.291	0.22077	0.434	0.12658	0.882	0.17819	0.732	-0.348479	0.348479	0.2594	0.045097	0.2633
142015_at		0.25494	0.93539		0.58289	0.54583	0.75625	0.6	0.84878	0.32639	0.89651	0.27222	-0.252087	0.252087	1	0.030851	0.5136		0.17897	0.391	0.25612	0.276	0.25263	0.313	0.24484	0.428	0.369035	0.369035	0.1834	0.030851	0.4071
142016_at		1.3128	0.27814		0.3825	0.73472	0.66347	0.64167	0.97612	0.016667	0.81107	0.53333	0.663994	0.663994	0.532684	6.0221e-05	0.7416		0.021073	0.987	0.1883	0.63	0.37925	0.057	0.30453	0.182	0.546848	0.546848	0.1536	6.0221e-05	0.9975
142017_at			0		NA	NA	NA	NA	NA	NA	NA	NA		0		NaN	0.4056		NA	NA	NA	NA	NA	NA	NA	NA		0		NaN	0
142018_at			0		NA	NA	NA	NA	NA	NA	NA	NA		0		0.019033	0.0349		NA	NA	NA	NA	NA	NA	NA	NA		0		0.019033	0.6218
142019_at		1.1117	0.36959		0.73511	0.31944	0.78836	0.40972	0.6906	0.65	0.72975	0.8125	-0.82407	0.82407	0.132128	0.028504	0.3168		0.19171	0.387	0.24501	0.393	0.1641	0.796	0.15651	0.853	-0.388486	0.388486	0.2498	0.028504	0.4266
142020_at		0.50236	0.77175		0.91347	0.125	0.96318	0.058333	0.54922	0.825	0.91655	0.10278	-0.753112	0.753112	0.463143	0.021864	0.115		0.22918	0.375	0.32641	0.211	0.37532	0.108	0.3558	0.178	0.484156	0.484156	0.253	0.021864	0.5117
142021_at		0.24737	0.93774		0.21271	0.98889	0.58909	0.925	0.81535	0.27778	0.76884	0.75833	-0.683209	0.683209	0.230876	0.027478	0.9943		0.17678	0.534	0.21961	0.612	0.22461	0.593	0.27428	0.462	0.427946	0.427946	0.4419	0.027478	0.4207
142023_at		0.69123	0.63286		0.7045	0.39444	0.90689	0.26111	0.68479	0.75833	0.89385	0.25	-0.388594	0.388594	0.83032	0.0098366	0.3831		0.10233	1	0.20368	0.987	0.27793	0.579	0.22847	0.861	-0.24702	0.24702	0.6342	0.0098366	0.9949
142024_at		0.5557	0.73327		0.52651	0.66667	0.729	0.66667	0.86048	0.21389	0.98603	0.013889	-0.334116	0.334116	0.933241	0.014623	0.6733		0.1241	0.673	0.17619	0.637	0.21048	0.531	0.23267	0.48	0.388968	0.388968	0.1174	0.014623	0.6629
142025_at		0.50277	0.77178		0.56902	0.63056	0.6724	0.60139	0.678	0.725	0.50785	0.99861	-0.876441	0.876441	0.132128	0.033432	0.6125		0.19924	0.379	0.2788	0.242	0.40009	0.026	0.3789	0.049	-0.307639	0.307639	0.603	0.033432	0.3123
142026_at		2.1178	0.1195		0.83264	0.16667	0.86558	0.15972	0.71279	0.61806	0.92792	0.24306	-0.556395	0.556395	0.40751	0.048624	0.1441		0.33071	0.235	0.341	0.36	0.36393	0.355	0.37926	0.293	-0.802457	0.802457	0.1877	0.048624	0.2171
142027_at		0.69708	0.62813		0.81186	0.0013889	0.98643	0	0.77488	0.96806	0.81482	0.5875	-0.605508	0.605508	0.0570236	0.041473	0.0049		0.20995	0.292	0.21426	0.46	0.1269	0.895	0.19492	0.668	-0.31966	0.31966	0.4378	0.041473	0.2973
142028_at		0.5232	0.756		0.81139	0.20278	0.84947	0.31667	0.59974	0.85833	0.80399	0.49167	-0.717221	0.717221	0.32128	0.017326	0.2008		0.23552	0.445	0.31383	0.378	0.36478	0.293	0.38563	0.235	-0.571417	0.571417	0.6661	0.017326	0.5879
142029_at		0.56044	0.72934		0.70221	0.39028	0.68596	0.65417	0.63898	0.80278	0.7632	0.73611	-0.788292	0.788292	0.109875	0.068101	0.4024		0.34208	0.129	0.38189	0.186	0.35965	0.232	0.46781	0.057	-0.718478	0.718478	0.3009	0.068101	0.1268
142030_at		0.56862	0.72338		0.81689	0.21806	0.92763	0.34167	0.77518	0.40833	0.88441	0.19167	-0.481743	0.481743	0.749652	0.025821	0.2141		0.18236	0.493	0.23292	0.467	0.30963	0.2	0.28955	0.322	0.434436	0.434436	0.2735	0.025821	0.4477
142031_at		0.94699	0.45895		0.37124	0.75278	0.48312	0.82361	0.85156	0.275	0.61122	0.88194	-0.626311	0.626311	0.511822	0.014175	0.7653		0.12152	0.651	0.20461	0.522	0.23129	0.429	0.21001	0.598	-0.373268	0.373268	0.1585	0.014175	0.6688
142032_at		1.2601	0.30958		0.28654	0.90139	0.58884	0.975	0.85007	0.25972	0.6907	0.88333	-0.670392	0.670392	0.331015	0.016357	0.8956		0.17846	0.592	0.20725	0.581	0.26251	0.427	0.2182	0.719	0.607658	0.607658	0.5051	0.016357	0.6553
142033_at		0.73608	0.60016		0.67527	0.40278	0.84089	0.32361	0.91353	0.30556	0.87977	0.23472	-0.446341	0.446341	0.77886	0.0076257	0.4027		0.092705	0.813	0.15935	0.758	0.25348	0.293	0.24807	0.427	-0.440588	0.440588	0.0487	0.0076257	0.8113
142034_at		1.2742	0.39034		NA	NA	NA	NA	NA	NA	NA	NA		0		0.00564	0.8468		0.37474	0.563	0.42722	0.649	0.42899	0.686	0.45316	0.648	-0.753394	0.753394	0.8788	0.00564	0.848
142035_at		0.59043	0.70724		0.32001	0.88333	0.65611	0.84028	0.87044	0.24167	0.76149	0.77361	-0.535697	0.535697	0.504868	0.0034633	0.8826		0.062134	0.896	0.12337	0.889	0.22193	0.49	0.18627	0.696	-0.341712	0.341712	0.288	0.0034633	0.9092
142036_at		0.33101	0.89191		0.36933	0.75	0.6579	0.60833	0.9606	0.033333	0.78819	0.64167	0.653643	0.653643	0.468707	0.0011694	0.7514		0.03487	0.974	0.12312	0.901	0.24977	0.329	0.20887	0.606	0.193774	0.193774	0.9917	0.0011694	0.9661
142037_at		0.28249	0.9204		0.028814	0.99861	0.43233	0.93889	0.91946	0.14306	0.7195	0.74167	0.915064	0.915064	0.198887	0.0017147	0.982		0.041296	0.942	0.12759	0.874	0.23333	0.413	0.19927	0.645	-0.254384	0.254384	0.8678	0.0017147	0.9553
142038_at		0.29589	0.90853		0.38776	0.66667	0.56135	0.74167	0.89433	0.25278	0.6084	0.875	-0.583775	0.583775	0.62726	0.048452	0.6691		0.37565	0.105	0.41309	0.145	0.33893	0.353	0.38709	0.243	-0.409743	0.409743	0.9711	0.048452	0.218
142039_s_at		0.35125	0.87909		0.60801	0.47361	0.83092	0.375	0.7041	0.59444	0.83809	0.475	-0.298297	0.298297	0.96662	0.16258	0.4818		0.41349	0.007	0.39261	0.018	0.21622	0.485	0.3255	0.107	-0.344477	0.344477	0.2844	0.16258	0.007
142040_at		0.65718	0.658		0.30226	0.90417	0.63375	0.83333	0.74708	0.50833	0.67742	0.90833	-0.755706	0.755706	0.162726	0.033982	0.9079		0.22463	0.326	0.24031	0.481	0.2766	0.345	0.30087	0.288	0.460869	0.460869	0.1505	0.033982	0.3684
142041_at			0		NA	NA	NA	NA	NA	NA	NA	NA		0		NaN	0.7972		NA	NA	NA	NA	NA	NA	NA	NA		0		NaN	0
142042_at		0.26872	0.92814		0.46204	0.75833	0.77104	0.55972	0.90475	0.030556	0.86857	0.44722	0.527698	0.527698	0.468707	0.015779	0.7523		0.1285	0.624	0.17943	0.634	0.19214	0.614	0.21266	0.568	-0.284368	0.284368	0.6311	0.015779	0.6351
142043_at		1.0123	0.42392		0.82403	0.16806	0.92129	0.12083	0.78375	0.51806	0.81592	0.61111	-0.587934	0.587934	0.499305	0.058292	0.16		0.28871	0.155	0.35457	0.123	0.32887	0.194	0.29658	0.351	-0.301612	0.301612	0.9297	0.058292	0.1862
142044_at		0.15615	0.9772		0.40179	0.78333	0.6523	0.72639	0.90401	0.2	0.82906	0.56667	-0.43356	0.43356	0.912378	0.0036283	0.7856		0.061857	0.884	0.079308	0.972	0.084883	0.985	0.097776	0.979	-0.454338	0.454338	0.0304	0.0036283	0.9025
142045_at		0.18054	0.96867		0.91452	0.038889	0.90949	0.068056	0.64304	0.625	0.89031	0.26667	-0.740522	0.740522	0.248957	0.0086782	0.0335		0.096227	0.773	0.14678	0.806	0.18169	0.681	0.18526	0.704	0.263468	0.263468	0.7664	0.0086782	0.7829
142046_at		0.19406	0.96344		0.8339	0.13333	0.85163	0.175	0.75136	0.58333	0.96867	0.14167	-0.475531	0.475531	0.698192	0.025052	0.1391		0.16149	0.499	0.18059	0.638	0.19447	0.596	0.21167	0.584	-0.37808	0.37808	0.1502	0.025052	0.4866
142047_at		0.60607	0.69584		0.46563	0.71944	0.78148	0.51944	0.96028	0.19583	0.83994	0.475	0.559667	0.559667	0.415855	0.0011153	0.7162		0.051669	0.942	0.13922	0.87	0.26001	0.437	0.21424	0.662	0.371525	0.371525	0.4899	0.0011153	0.9678
142048_at		0.64863	0.66401		0.72178	0.33333	0.79328	0.44583	0.87771	0.24167	0.93513	0.10833	-0.499978	0.499978	0.596662	0.025026	0.3447		0.18311	0.397	0.34412	0.073	0.47016	0.001	0.44109	0.006	0.317114	0.317114	0.4079	0.025026	0.4558
142049_at		NaN	NaN		NA	NA	NA	NA	NA	NA	NA	NA		0		NaN	0		NA	NA	NA	NA	NA	NA	NA	NA		0		NaN	0
142050_at		0.86476	0.51166		0.95451	0.033333	0.93626	0.038889	0.56927	0.64167	0.82373	0.37222	-0.879687	0.879687	0.276773	0.093429	0.0475		0.31108	0.064	0.3533	0.072	0.31638	0.109	0.38771	0.033	0.38359	0.38359	0.1398	0.093429	0.0589
142051_at			0		NA	NA	NA	NA	NA	NA	NA	NA		0		0.015985	0.8978		NA	NA	NA	NA	NA	NA	NA	NA		0		0.015985	0.6104
142052_at		0.16772	0.97333		0.80488	0.21944	0.82538	0.3875	0.61156	0.8625	0.83541	0.40417	-0.65121	0.65121	0.340751	0.0095242	0.2179		0.10023	0.723	0.12263	0.906	0.15877	0.784	0.15398	0.828	-0.305796	0.305796	0.4989	0.0095242	0.754
142053_at		0.1815	0.96831		0.74189	0.26667	0.91122	0.21806	0.70239	0.69861	0.78599	0.71111	-0.526503	0.526503	0.599444	0.014144	0.2731		0.1229	0.664	0.14138	0.813	0.14477	0.807	0.16132	0.81	-0.338469	0.338469	0.3134	0.014144	0.6684
142054_at		0.14893	0.97947		0.61499	0.43889	0.84076	0.41806	0.76979	0.86667	0.7428	0.90417	-0.56123	0.56123	0.0514604	0.02381	0.4512		0.15788	0.529	0.20119	0.534	0.2049	0.513	0.22554	0.502	-0.410329	0.410329	0.0771	0.02381	0.499
142055_at		0.1887	0.9639		0.96257	0.0041667	0.96062	0.033333	0.46309	0.99306	0.74738	0.74167	-0.943702	0.943702	0.0653686	0.04639	0.0041		0.30659	0.173	0.37018	0.137	0.29193	0.393	0.38198	0.181	0.500711	0.500711	0.3792	0.04639	0.2125
142056_at		0.51273	0.76532		0.71264	0.35417	0.79789	0.42917	0.89054	0.16667	0.89743	0.40833	-0.381324	0.381324	0.951321	0.12251	0.3671		0.35879	0.021	0.39469	0.021	0.29047	0.181	0.41287	0.012	-0.376973	0.376973	0.1474	0.12251	0.0244
142058_at		1.1082	0.3677		0.63488	0.47361	0.7085	0.61111	0.58487	0.85833	0.64585	0.85833	-0.948678	0.948678	0.0598053	0.068204	0.4703		0.26687	0.136	0.28957	0.16	0.3028	0.168	0.33025	0.128	-0.309135	0.309135	0.4768	0.068204	0.1332
142059_at		0.93273	0.47217		0.72972	0.3375	0.71865	0.50972	0.69005	0.68333	0.83464	0.39306	-0.67248	0.67248	0.496523	0.012192	0.3331		0.12958	0.645	0.24552	0.394	0.36154	0.07	0.31502	0.185	0.400299	0.400299	0.1884	0.012192	0.6639
142060_at		0.5188	0.76031		0.40909	0.77083	0.6228	0.81667	0.63336	0.78611	0.68609	0.85833	-0.774563	0.774563	0.218359	0.00092119	0.7595		0.039532	0.932	0.16327	0.781	0.29897	0.217	0.26263	0.368	0.592344	0.592344	0.3292	0.00092119	0.9512
142061_at		1.1842	0.33556		0.38356	0.76111	0.66125	0.62639	0.92278	0.11944	0.80752	0.55972	0.601995	0.601995	0.426982	0.0028053	0.7416		0.04884	0.958	0.1943	0.66	0.35721	0.109	0.29155	0.337	0.2964	0.2964	0.8771	0.0028053	0.9235
142062_at		1.4622	0.24047		0.43841	0.63194	0.6253	0.66667	0.86255	0.33333	0.62609	0.86667	-0.531755	0.531755	0.682893	0.0308	0.6176		0.24465	0.342	0.36198	0.161	0.43938	0.051	0.44951	0.029	0.519543	0.519543	0.393	0.0308	0.366
142063_at		0.019718	0.99983		0.31855	0.80694	0.55355	0.80972	0.60384	0.81944	0.52774	0.97083	-0.785383	0.785383	0.315716	0.01778	0.8035		0.15536	0.572	0.17533	0.725	0.24329	0.425	0.21924	0.63	-0.207802	0.207802	0.987	0.01778	0.6154
142064_at		1.1368	0.35309		0.58617	0.53333	0.70348	0.53611	0.81442	0.36667	0.61474	0.925	-0.611785	0.611785	0.599444	0.035064	0.5394		0.19131	0.379	0.2235	0.42	0.19118	0.626	0.17219	0.748	-0.299278	0.299278	0.5322	0.035064	0.358
142065_at		0.71674	0.6138		0.32705	0.80139	0.6255	0.625	0.95776	0.063889	0.78192	0.64722	0.717295	0.717295	0.379694	0.026145	0.8065		0.16577	0.464	0.23251	0.371	0.29448	0.16	0.24429	0.399	-0.292994	0.292994	0.5765	0.026145	0.4705
142066_at		0.16943	0.97271		0.71697	0.32778	0.76855	0.41806	0.79067	0.38611	0.85327	0.40417	-0.442871	0.442871	0.824757	0.021837	0.3241		0.15131	0.552	0.15453	0.767	0.1217	0.901	0.17501	0.784	-0.223892	0.223892	0.9409	0.021837	0.5355
142067_at		0.58185	0.68082		NA	NA	NA	NA	NA	NA	NA	NA		0		0.0090698	0.6319		0.30654	0.244	0.35202	0.257	0.26455	0.585	0.33396	0.352	-0.584466	0.584466	0.5907	0.0090698	0.7381
142068_at		NaN	NaN		NA	NA	NA	NA	NA	NA	NA	NA		0		NaN	0		NA	NA	NA	NA	NA	NA	NA	NA		0		NaN	0
142069_at		0.26716	0.92897		0.87805	0.14306	0.94094	0.068056	0.73362	0.63611	0.81262	0.37917	-0.71406	0.71406	0.40751	0.073708	0.1321		0.27863	0.089	0.32516	0.085	0.27809	0.208	0.34596	0.086	0.374897	0.374897	0.1566	0.073708	0.1186
142070_at		0.31465	0.90118		0.56106	0.58333	0.67606	0.61944	0.87814	0.23333	0.89064	0.30139	-0.263559	0.263559	0.98331	0.0057636	0.5861		0.081809	0.846	0.17168	0.716	0.26024	0.31	0.24998	0.434	-0.345568	0.345568	0.3514	0.0057636	0.84
142071_at		2.5546	0.23511		0.35903	0.81806	0.55843	0.91667	0.74167	0.625	0.79368	0.68472	-0.647591	0.647591	0.282337	0.0065749	0.8238		0.15252	0.864	0.28991	0.835	0.3662	0.675	0.37117	0.752	-0.990136	0.990136	0.3045	0.0065749	0.8208
142072_at		0.081775	0.99475		0.62847	0.425	0.8248	0.47639	0.67217	0.85972	0.67152	0.95	-0.83084	0.83084	0.0653686	0.0014575	0.4445		0.039696	0.961	0.12327	0.898	0.17527	0.711	0.13659	0.897	-0.343343	0.343343	0.3506	0.0014575	0.9547
142073_at		0.12055	0.9712		NA	NA	NA	NA	NA	NA	NA	NA		0		0.043817	0.1957		0.40835	0.236	0.47334	0.224	0.48883	0.205	0.52168	0.167	0.928727	0.928727	0.9606	0.043817	0.2532
142074_at		1.2854	0.28984		0.14096	0.93056	0.43785	0.95972	0.64664	0.67639	0.5716	0.95833	-0.87865	0.87865	0.148818	0.0064551	0.9165		0.07285	0.878	0.19919	0.592	0.40738	0.028	0.30576	0.212	0.53923	0.53923	0.0055	0.0064551	0.8119
142075_at		0.82459	0.53842		0.18904	0.9875	0.60683	0.93333	0.92684	0	0.82547	0.63333	-0.620532	0.620532	0.282337	0.03178	0.9952		0.18639	0.418	0.29356	0.166	0.32122	0.116	0.3037	0.173	-0.352844	0.352844	0.2478	0.03178	0.4045
142076_at		1.7628	0.14474		0.43411	0.78333	0.74725	0.65	0.91838	0.16944	0.85372	0.50833	0.587759	0.587759	0.4242	0.024143	0.7963		0.19137	0.417	0.31572	0.16	0.42257	0.027	0.36366	0.074	-0.355657	0.355657	0.4653	0.024143	0.4819
142077_at		0.83387	0.56037		0.88284	0.033333	0.95252	0.059722	0.6518	0.98889	0.87283	0.425	-0.779373	0.779373	0.0653686	0.00026022	0.0501		0.14481	0.796	0.31382	0.56	0.49844	0.124	0.39164	0.427	0.923161	0.923161	0.6397	0.00026022	0.9912
142078_at		0.94834	0.46014		0.96484	0.011111	0.94693	0.015278	0.52483	0.91667	0.77084	0.72222	-0.956708	0.956708	0.0625869	0.061849	0.0097		0.26108	0.172	0.31574	0.152	0.27527	0.298	0.31891	0.157	-0.327057	0.327057	0.4917	0.061849	0.1581
142079_at		0.17714	0.96996		0.56373	0.63333	0.83582	0.55833	0.80374	0.625	0.82977	0.61806	-0.348333	0.348333	0.912378	0.019524	0.6408		0.14218	0.568	0.17908	0.639	0.23578	0.376	0.22464	0.496	0.268127	0.268127	0.7492	0.019524	0.5621
142080_at		0.30779	0.90483		0.70643	0.35139	0.77941	0.49722	0.78801	0.5	0.91679	0.2125	-0.308419	0.308419	0.959666	0.002393	0.35		0.087474	0.832	0.18891	0.66	0.32878	0.134	0.27671	0.355	-0.392706	0.392706	0.2077	0.002393	0.9252
142081_at		0.33843	0.88726		0.75233	0.325	0.90943	0.15278	0.77492	0.4875	0.96142	0.025	-0.499901	0.499901	0.730181	0.039838	0.2886		0.20494	0.288	0.33058	0.09	0.40765	0.013	0.40066	0.02	-0.295528	0.295528	0.569	0.039838	0.3228
142082_at		0.13393	0.98377		0.69227	0.40278	0.68073	0.52639	0.60866	0.78472	0.65576	0.81667	-0.939929	0.939929	0.0319889	0.0017295	0.4003		0.03791	0.968	0.086428	0.976	0.13688	0.876	0.12919	0.931	-0.233141	0.233141	0.8888	0.0017295	0.9531
142083_at		0.95154	0.45617		0.13182	0.93333	0.35733	0.99167	0.86277	0.32917	0.59057	0.91667	-0.705016	0.705016	0.332406	0.0020465	0.9442		0.046204	0.935	0.23807	0.377	0.43008	0.015	0.33571	0.087	-0.332766	0.332766	0.343	0.0020465	0.9439
142084_at		0.22112	0.94815		0.36699	0.73472	0.67352	0.63472	0.9291	0.17917	0.91554	0.075	0.718258	0.718258	0.465925	0.012314	0.7309		0.17162	0.761	0.28188	0.705	0.32438	0.581	0.31053	0.687	0.935778	0.935778	0.3467	0.012314	0.7035
142085_at		1.0145	0.43398		0.66899	0.45	0.76045	0.40833	0.75273	0.47222	0.67252	0.85972	-0.769271	0.769271	0.193324	0.0080999	0.4163		0.174	0.59	0.20663	0.719	0.27153	0.479	0.24263	0.683	0.674941	0.674941	0.2824	0.0080999	0.8555
142086_at		0.58119	0.71416		0.67249	0.43333	0.84586	0.26667	0.82343	0.42639	0.97761	0.1125	-0.494089	0.494089	0.497914	0.0048971	0.4426		0.072864	0.876	0.19311	0.556	0.29349	0.187	0.26175	0.35	0.260812	0.260812	0.7824	0.0048971	0.8692
142087_at		0.26553	0.92984		0.48909	0.61667	0.69467	0.67778	0.96744	0.041667	0.80089	0.48333	-0.337863	0.337863	0.833102	0.010029	0.6294		0.10242	0.736	0.20868	0.464	0.25726	0.318	0.22313	0.525	0.327515	0.327515	0.3607	0.010029	0.7493
142088_at		0.74328	0.59478		0.89004	0.084722	0.89965	0.1	0.67161	0.79167	0.85727	0.40278	-0.687405	0.687405	0.40751	0.066141	0.0848		0.2633	0.132	0.31821	0.123	0.24359	0.346	0.3237	0.124	0.270266	0.270266	0.7253	0.066141	0.1441
142089_at		0.75364	0.58734		0.54397	0.6	0.71171	0.65278	0.87843	0.25833	0.9788	0.041667	-0.433696	0.433696	0.855355	0.0374	0.6019		0.19822	0.367	0.23214	0.377	0.17412	0.697	0.21177	0.574	-0.420831	0.420831	0.0613	0.0374	0.3421
142090_at		0.68021	0.64062		0.49563	0.67222	0.66267	0.74306	0.74009	0.49444	0.78919	0.60833	-0.498641	0.498641	0.646732	0.028265	0.6705		0.1691	0.457	0.16543	0.732	0.10039	0.958	0.14039	0.893	0.296613	0.296613	0.5426	0.028265	0.4463
142091_at		0.78814	0.56574		0.69272	0.32639	0.82163	0.225	0.89991	0.31806	0.90078	0.10417	-0.37991	0.37991	0.849791	0.051114	0.3082		0.28672	0.136	0.37627	0.058	0.36765	0.102	0.38334	0.065	0.318567	0.318567	0.6215	0.051114	0.1858
142093_at		0.92248	0.47431		0.94448	0.0375	0.95675	0.036111	0.54731	0.95833	0.90809	0.19583	-0.78912	0.78912	0.159944	0.047606	0.0499		0.22198	0.235	0.24883	0.311	0.22893	0.433	0.24107	0.436	0.24315	0.24315	0.8705	0.047606	0.2514
142094_at		1.558	0.19188		0.90694	0.18333	0.88141	0.13333	0.61636	0.60833	0.77264	0.6125	-0.897637	0.897637	0.399166	0.004571	0.1958		0.071981	0.896	0.15878	0.787	0.2645	0.333	0.22201	0.568	0.296294	0.296294	0.511	0.004571	0.8815
142095_at		0.7024	0.62492		0.58284	0.5125	0.79691	0.44167	0.78995	0.47639	0.94992	0.059722	-0.489972	0.489972	0.766342	0.028275	0.4946		0.19121	0.425	0.30196	0.177	0.45161	0.008	0.46229	0.013	0.349774	0.349774	0.3359	0.028275	0.4261
142096_at		0.86998	0.50793		0.72897	0.21111	0.88887	0.36944	0.72867	0.84167	0.76318	0.75	-0.740126	0.740126	0.0904033	0.0079706	0.2012		0.090784	0.815	0.096879	0.949	0.10595	0.942	0.10954	0.95	-0.231964	0.231964	0.9167	0.0079706	0.7929
142097_at		0.48999	0.78217		0.28088	0.87639	0.61169	0.78056	0.96415	0.10139	0.92365	0.05	0.790535	0.790535	0.198887	0.0067534	0.8768		0.084341	0.828	0.18811	0.58	0.32464	0.122	0.27338	0.285	-0.317236	0.317236	0.4274	0.0067534	0.8252
142098_at		0.60508	0.69626		0.5945	0.55417	0.86477	0.41111	0.91996	0.30972	0.96088	0.020833	-0.464893	0.464893	0.631433	0.016267	0.5467		0.13081	0.617	0.20467	0.526	0.25156	0.334	0.24801	0.367	-0.245232	0.245232	0.865	0.016267	0.628
142099_at		0.27729	0.92348		0.80144	0.275	0.91839	0.275	0.70774	0.63333	0.84282	0.35972	-0.502151	0.502151	0.674548	0.051198	0.2789		0.23199	0.25	0.25272	0.291	0.18246	0.642	0.20819	0.6	0.236573	0.236573	0.9075	0.051198	0.2237
142100_at		0.65909	0.65602		0.64555	0.41667	0.90451	0.27778	0.85693	0.47361	0.87771	0.27639	-0.309448	0.309448	0.897079	0.01116	0.4149		0.10754	0.724	0.33384	0.07	0.51877	0.001	0.43186	0.014	-0.419255	0.419255	0.0647	0.01116	0.7277
142101_at		0.54304	0.74258		0.59244	0.53889	0.81076	0.42222	0.80656	0.36667	0.94318	0.070833	-0.469344	0.469344	0.833102	0.029725	0.5268		0.1727	0.47	0.19873	0.581	0.26709	0.26	0.22539	0.55	0.294803	0.294803	0.4889	0.029725	0.4109
142102_at		0.95169	0.45868		0.68322	0.38611	0.78801	0.42778	0.83698	0.26667	0.81102	0.64167	-0.461874	0.461874	0.78025	0.0033157	0.401		0.091377	0.808	0.13819	0.882	0.17028	0.788	0.18371	0.77	-0.254464	0.254464	0.9336	0.0033157	0.9119
142103_at		0.5121	0.76415		0.1256	0.96667	0.49865	0.97639	0.93787	0.033333	0.81979	0.60833	-0.601094	0.601094	0.458971	0.01866	0.969		0.18881	0.593	0.40677	0.137	0.58865	0.001	0.49073	0.03	0.614359	0.614359	0.6511	0.01866	0.5867
142105_at		0.64053	0.6698		0.88387	0.083333	0.96734	0.10278	0.74785	0.49167	0.82722	0.44167	-0.594624	0.594624	0.607789	0.047663	0.0828		0.22397	0.254	0.26382	0.275	0.2362	0.383	0.25505	0.372	-0.398842	0.398842	0.0937	0.047663	0.2537
142106_at		1.637	0.16972		0.80832	0.18333	0.90531	0.24306	0.82227	0.26111	0.91056	0.32778	-0.5	0.5	0.649513	0.0506	0.1817		0.24563	0.192	0.24054	0.383	0.14026	0.858	0.23652	0.479	-0.424189	0.424189	0.0826	0.0506	0.2198
142107_at		1.4113	0.35679		NA	NA	NA	NA	NA	NA	NA	NA		0		0.039134	0		NA	NA	NA	NA	NA	NA	NA	NA		0		0.039134	0.3169
142108_at		0.7465	0.59413		0.20552	0.87917	0.52697	0.77222	0.95321	0.066667	0.75135	0.61667	0.873341	0.873341	0.165508	0.029007	0.8769		0.19445	0.411	0.28404	0.287	0.30873	0.212	0.32568	0.164	-0.479963	0.479963	0.0579	0.029007	0.3959
142109_at		1.0216	0.41582		0.66244	0.4125	0.87616	0.23194	0.84441	0.40139	0.87511	0.44444	-0.492378	0.492378	0.574409	0.022682	0.4012		0.15289	0.536	0.22706	0.417	0.24718	0.361	0.26853	0.309	-0.268056	0.268056	0.7736	0.022682	0.5142
142110_at		NaN	NaN		NA	NA	NA	NA	NA	NA	NA	NA		0		NaN	0		NA	NA	NA	NA	NA	NA	NA	NA		0		NaN	0
142111_at		3.2346	0.32305		NA	NA	NA	NA	NA	NA	NA	NA		0		NaN	0.7373		NA	NA	NA	NA	NA	NA	NA	NA		0		NaN	0
142112_at		1.3428	0.29145		0.15935	0.88889	0.52691	0.74583	0.98165	0.0083333	0.77752	0.53333	0.947933	0.947933	0.0653686	0.015596	0.8889		0.11739	0.796	0.16668	0.864	0.22966	0.668	0.2223	0.759	-0.473547	0.473547	0.4944	0.015596	0.6002
142113_at		0.80837	0.55029		0.79328	0.18333	0.90763	0.16667	0.82184	0.35278	0.91963	0.12917	-0.478287	0.478287	0.749652	0.035512	0.175		0.19962	0.332	0.27361	0.544	0.26579	0.702	0.24586	0.35	-0.258614	0.258614	0.441	0.035512	0.256
142114_at		0.77818	0.57131		0.43983	0.8	0.75015	0.8	0.79757	0.60139	0.75957	0.80833	-0.580537	0.580537	0.265647	0.014494	0.8129		0.13053	0.641	0.1717	0.706	0.23748	0.391	0.1611	0.835	-0.229304	0.229304	0.9628	0.014494	0.6563
142115_at		0.49535	0.77713		0.41719	0.89444	0.78576	0.75417	0.95557	0.038889	0.85374	0.50694	0.412996	0.412996	0.66064	0.048648	0.8837		0.2761	0.321	0.29975	0.377	0.18107	0.911	0.26534	0.455	0.701587	0.701587	0.2017	0.048648	0.3721
142116_at		0.12838	0.98518		0.22422	0.86667	0.55019	0.83889	0.94194	0.044444	0.78459	0.62639	0.844422	0.844422	0.215577	0.033335	0.8689		0.18486	0.418	0.23872	0.377	0.28962	0.196	0.25358	0.371	0.211567	0.211567	0.9976	0.033335	0.3979
142117_at		0.53008	0.75185		0.31921	0.93333	0.60317	0.99583	0.89606	0.026389	0.809	0.73333	-0.571875	0.571875	0.297636	0.0475	0.9378		0.24047	0.267	0.29488	0.263	0.24589	0.485	0.31521	0.2	0.460337	0.460337	0.1753	0.0475	0.224
142118_at		1.7613	0.14435		0.44471	0.71667	0.647	0.79306	0.88853	0.31111	0.89302	0.20833	-0.374809	0.374809	0.848401	0.088534	0.715		0.32851	0.06	0.31986	0.15	0.20943	0.602	0.31999	0.186	0.297423	0.297423	0.7265	0.088534	0.0603
142119_at		0.9866	0.43513		0.57233	0.53472	0.78084	0.48333	0.67699	0.86667	0.747	0.82639	-0.507348	0.507348	0.666203	0.024546	0.5391		0.15986	0.499	0.26831	0.244	0.28181	0.197	0.24937	0.412	-0.361498	0.361498	0.2186	0.024546	0.497
142120_at		0.3325	0.89098		0.80816	0.21667	0.85744	0.23333	0.68154	0.69861	0.96914	0.051389	-0.471251	0.471251	0.710709	0.021479	0.2162		0.15041	0.537	0.18817	0.598	0.21043	0.514	0.23574	0.444	-0.314187	0.314187	0.4506	0.021479	0.5371
142121_at		0.75205	0.59485		0.29026	0.81806	0.66498	0.61111	0.97266	0.14167	0.89774	0.041667	0.819335	0.819335	0.190542	0.0029313	0.8198		0.099938	0.875	0.25073	0.664	0.457	0.103	0.36516	0.368	-0.536002	0.536002	0.8728	0.0029313	0.9234
142122_at		0.19859	0.96159		0.9517	0	0.99057	0	0.55631	0.95	0.77648	0.60833	-0.84499	0.84499	0.132128	0.0060706	0		0.079453	0.847	0.15343	0.767	0.21385	0.539	0.17836	0.76	-0.40435	0.40435	0.0839	0.0060706	0.844
142123_at		0.33377	0.88872		0.3905	0.63333	0.54839	0.66667	0.8149	0.35833	0.51598	0.95833	-0.644177	0.644177	0.464534	0.00060568	0.631		0.052981	0.958	0.12705	0.914	0.2106	0.656	0.19486	0.776	0.424641	0.424641	0.474	0.00060568	0.9848
142124_at		1.4473	0.2239		0.54447	0.61667	0.7956	0.42222	0.80492	0.4375	0.8905	0.38333	-0.462345	0.462345	0.791377	0.032533	0.618		0.18475	0.373	0.33995	0.075	0.40472	0.014	0.4179	0.012	0.271418	0.271418	0.7278	0.032533	0.3907
142125_at		1.0216	0.41481		0.73726	0.26806	0.8919	0.25139	0.66966	0.87639	0.78317	0.69167	-0.702464	0.702464	0.198887	0.14836	0.274		0.39541	0.015	0.50463	0.001	0.41854	0.01	0.38888	0.029	-0.309268	0.309268	0.4836	0.14836	0.0122
142126_at		0.38038	0.85805		0.1284	0.97083	0.37392	0.99167	0.48257	0.78889	0.3845	0.95139	-0.957967	0.957967	0.161335	0.016359	0.9671		0.14166	0.689	0.18879	0.767	0.19795	0.76	0.19674	0.824	0.412017	0.412017	0.624	0.016359	0.63
142127_at		0.77356	0.57752		0.54189	0.71944	0.8214	0.94444	0.88944	0.21806	0.76872	0.86389	-0.369555	0.369555	0.319889	0.022839	0.7226		0.16303	0.697	0.30332	0.328	0.39907	0.056	0.42567	0.007	0.362275	0.362275	0.508	0.022839	0.5887
142128_at		0.28749	0.91759		0.43084	0.68333	0.63365	0.75972	0.66974	0.75	0.61677	0.96111	-0.670849	0.670849	0.307371	0.0024624	0.6853		0.050719	0.941	0.091499	0.963	0.14658	0.824	0.11887	0.942	-0.248759	0.248759	0.8641	0.0024624	0.9346
142129_at		0.51245	0.76556		0.18294	0.90972	0.59735	0.85833	0.98449	0.066667	0.84881	0.23472	0.90124	0.90124	0.0375522	0.017758	0.9001		0.13596	0.598	0.22234	0.449	0.2572	0.297	0.25468	0.387	-0.317882	0.317882	0.4179	0.017758	0.5971
142130_at		0.15051	0.97892		0.71643	0.33333	0.79153	0.44167	0.81379	0.35278	0.83558	0.44444	-0.300159	0.300159	1	0.0060558	0.3362		0.07895	0.836	0.12597	0.87	0.11613	0.906	0.11054	0.951	0.246792	0.246792	0.8541	0.0060558	0.8467
142131_at		0.97226	0.45627		0.78504	0.26389	0.86512	0.25833	0.67139	0.76667	0.85317	0.37917	-0.415747	0.415747	0.866481	0.00016812	0.2367		0.080051	0.878	0.17321	0.785	0.31546	0.281	0.25434	0.545	0.314895	0.314895	0.8772	0.00016812	0.9954
142132_at		0.68351	0.63811		0.98833	0.0097222	0.92631	0.018056	0.44245	0.97778	0.83405	0.45139	-0.969626	0.969626	0.0653686	0.14058	0.0057		0.38369	0.009	0.37667	0.032	0.24319	0.375	0.32521	0.126	-0.483893	0.483893	0.0132	0.14058	0.0143
142133_at		0.63207	0.67673		0.99537	0.040278	0.92068	0.061111	0.43303	0.95278	0.79816	0.50833	-0.994688	0.994688	0.0375522	0.10828	0.0543		0.4557	0.023	0.50114	0.018	0.52122	0.014	0.51329	0.013	0.621273	0.621273	0.161	0.10828	0.0394
142134_at		0.4959	0.77778		0.21301	0.89583	0.45829	0.95139	0.88011	0.22917	0.7558	0.75417	-0.654678	0.654678	0.411683	0.003928	0.8893		0.063165	0.903	0.10956	0.918	0.15375	0.771	0.13068	0.919	-0.371331	0.371331	0.1559	0.003928	0.8932
142135_at		0.49163	0.77983		0.77226	0.3125	0.95122	0.21111	0.69804	0.73333	0.9339	0.016667	-0.4008	0.4008	0.866481	0.00098775	0.288		0.03739	0.966	0.15943	0.833	0.24664	0.525	0.20117	0.777	0.363936	0.363936	0.683	0.00098775	0.973
142136_at		1.1049	0.45776		0.61879	0.50278	0.78879	0.375	0.75463	0.45833	0.94594	0.125	-0.268094	0.268094	1	0.07215	0.4952		0.62699	0.143	0.71895	0.105	0.81834	0.034	0.8479	0.018	-0.86155	0.86155	0.4936	0.07215	0.1162
142137_at		0.61213	0.69113		0.90977	0.084722	0.90169	0.1	0.59446	0.82222	0.90664	0.20278	-0.678953	0.678953	0.382476	0.027141	0.094		0.20091	0.346	0.28321	0.209	0.30175	0.168	0.32993	0.131	0.23755	0.23755	0.9459	0.027141	0.4185
142138_at		1.2112	0.33405		0.86895	0.13889	0.89454	0.17222	0.57525	0.91528	0.88627	0.23333	-0.667509	0.667509	0.463143	0.024302	0.1353		0.21533	0.477	0.26245	0.589	0.27032	0.554	0.318	0.468	0.743233	0.743233	0.2237	0.024302	0.4926
142139_at		1.3114	0.27545		0.95396	0.054167	0.94461	0.13889	0.56528	0.925	0.81784	0.43472	-0.857447	0.857447	0.168289	0.32077	0.0342		0.59733	0	0.57441	0	0.3695	0.039	0.53553	0	-0.473127	0.473127	0.0205	0.32077	0
142140_at		1.361	0.25604		0.8554	0.083333	0.93103	0.069444	0.63547	0.8375	0.7974	0.75417	-0.853032	0.853032	0.093185	0.13523	0.0949		0.37592	0.02	0.3829	0.036	0.28246	0.21	0.34732	0.081	-0.221693	0.221693	0.9573	0.13523	0.0161
142141_at		0.093891	0.99281		0.57677	0.41667	0.64624	0.45139	0.84469	0.21667	0.7323	0.66944	-0.362677	0.362677	0.933241	0.056228	0.4385		0.24272	0.181	0.2382	0.36	0.14206	0.826	0.22581	0.499	-0.245349	0.245349	0.8645	0.056228	0.1914
142142_at		0.27758	0.92332		0.87534	0.016667	0.93897	0.061111	0.66074	0.98611	0.8903	0.36806	-0.727725	0.727725	0.126565	0.16594	0.0271		0.41614	0.007	0.51818	0.001	0.45782	0.006	0.47368	0.002	-0.439029	0.439029	0.0418	0.16594	0.0075
142143_at		0.66356	0.65272		0.77587	0.2875	0.88841	0.25	0.70684	0.65	0.97777	0.0083333	-0.477281	0.477281	0.766342	0.18709	0.2812		0.44394	0.006	0.51484	0.002	0.40409	0.018	0.54781	0	0.356164	0.356164	0.225	0.18709	0.0022
142144_at		1.3374	0.26361		0.81576	0.2	0.8626	0.24306	0.65125	0.76667	0.90564	0.24167	-0.438647	0.438647	0.84701	0.066698	0.2012		0.26315	0.16	0.32077	0.11	0.27826	0.226	0.31471	0.168	-0.360316	0.360316	0.215	0.066698	0.1368
142145_at		0.12906	0.95791		NA	NA	NA	NA	NA	NA	NA	NA		0		0.018514	0.6413		0.49888	0.232	0.49898	0.271	0.39248	0.592	0.35791	0.733	0.992616	0.992616	0.6534	0.018514	0.6023
142146_at		0.45624	0.80604		0.89777	0.072222	0.91844	0.033333	0.63124	0.85	0.96844	0.075	-0.621466	0.621466	0.365786	0.0018456	0.0645		0.050844	0.944	0.13705	0.867	0.22819	0.518	0.19559	0.711	0.341801	0.341801	0.5433	0.0018456	0.9494
142147_at		0.057521	0.9977		0.71941	0.32639	0.86975	0.20694	0.8135	0.49167	0.96408	0.11944	-0.475718	0.475718	0.696801	0.0022374	0.3252		0.047205	0.938	0.19742	0.569	0.36857	0.055	0.30459	0.208	-0.310728	0.310728	0.5581	0.0022374	0.9388
142148_at		0.82524	0.53798		0.94138	0.05	0.93228	0.027778	0.50229	0.94167	0.88517	0.24444	-0.805277	0.805277	0.299026	0.0059969	0.0498		0.082934	0.833	0.19022	0.618	0.24371	0.404	0.22075	0.523	-0.335288	0.335288	0.2652	0.0059969	0.8528
142149_at		1.0585	0.39796		0.39928	0.78611	0.68219	0.81389	0.80942	0.2625	0.68571	0.91528	-0.555248	0.555248	0.493741	0.020915	0.7943		0.15805	0.517	0.20836	0.596	0.18517	0.697	0.19853	0.692	-0.286945	0.286945	0.8395	0.020915	0.5455
142150_at		0.45592	0.80704		0.86457	0.066667	0.91033	0.066667	0.55801	0.925	0.79405	0.70972	-0.851774	0.851774	0.196106	0.27217	0.0703		0.53374	0	0.50221	0	0.24799	0.36	0.42387	0.025	-0.416089	0.416089	0.0563	0.27217	0.0001
142151_at		0.93377	0.46902		0.91447	0.14722	0.90676	0.0625	0.49911	0.82778	0.86688	0.23333	-0.856652	0.856652	0.335188	0.023663	0.1315		0.14949	0.546	0.18224	0.66	0.18749	0.644	0.23154	0.482	0.272007	0.272007	0.7932	0.023663	0.4908
142152_at		1.0759	0.6104		NA	NA	NA	NA	NA	NA	NA	NA		0		0.0071166	0.3501		0.36189	0.639	0.62139	0.361	0.76043	0.178	0.75807	0.182	0.75651	0.75651	0.4863	0.0071166	0.82
142153_at		0.61687	0.68859		0.90662	0.016667	0.98132	0.066667	0.61467	0.95139	0.77489	0.56667	-0.717587	0.717587	0.307371	0.033386	0.0133		0.20791	0.502	0.24801	0.572	0.32675	0.318	0.30208	0.487	0.509286	0.509286	0.6252	0.033386	0.3483
142155_at		0.72475	0.6086		0.54928	0.60278	0.80916	0.49444	0.90032	0.24306	0.96858	0.025	-0.49982	0.49982	0.666203	0.015801	0.6114		0.1299	0.632	0.14094	0.835	0.098641	0.956	0.13182	0.925	0.36701	0.36701	0.285	0.015801	0.6383
142156_at		1.0594	0.39371		0.20783	0.82778	0.56117	0.76667	0.9758	0.084722	0.7734	0.57639	0.913562	0.913562	0.198887	0.0088373	0.8013		0.096273	0.776	0.17599	0.64	0.26256	0.323	0.22978	0.473	-0.306665	0.306665	0.4955	0.0088373	0.7695
142157_at		0.45852	0.80515		0.38459	0.63889	0.53603	0.75833	0.79296	0.55556	0.66927	0.81389	-0.552083	0.552083	0.632823	0.0084676	0.6322		0.094174	0.777	0.16276	0.714	0.32474	0.1	0.22148	0.546	-0.323261	0.323261	0.3934	0.0084676	0.78
142158_at		0.29089	0.91586		0.9747	0.022222	0.95923	0	0.52875	0.89167	0.81165	0.54167	-0.919817	0.919817	0.132128	0.022753	0.0255		0.15494	0.524	0.14822	0.8	0.07716	0.985	0.14161	0.878	-0.504825	0.504825	0.009	0.022753	0.5185
142159_at		0.61514	0.69272		0.52657	0.58333	0.59227	0.72778	0.54672	0.925	0.68468	0.8	-0.874693	0.874693	0.196106	0.048862	0.5868		0.42994	0.253	0.51586	0.271	0.43463	0.458	0.489	0.372	0.9302	0.9302	0.3604	0.048862	0.2356
142160_at		0.53605	0.74786		0.41171	0.75417	0.57686	0.85	0.5975	0.83889	0.70377	0.81528	-0.754493	0.754493	0.248957	0.012612	0.7504		0.11982	0.717	0.16573	0.781	0.21285	0.593	0.1964	0.73	0.376155	0.376155	0.0962	0.012612	0.7418
142161_s_at		0.58263	0.71307		0.20631	0.93333	0.54398	0.91667	0.80835	0.38333	0.72047	0.83333	-0.709981	0.709981	0.226704	0.027385	0.9354		0.16255	0.51	0.18789	0.634	0.22278	0.461	0.16256	0.801	0.415059	0.415059	0.0914	0.027385	0.4399
142162_at		0.4923	0.78047		0.98123	0.026389	0.92318	0.066667	0.45995	0.96111	0.77625	0.64167	-0.947761	0.947761	0.126565	0.22971	0.0154		0.49143	0.001	0.50462	0	0.35824	0.043	0.48833	0.002	0.433105	0.433105	0.0465	0.22971	0.0009
142163_s_at		0.50528	0.77051		0.50202	0.66667	0.74746	0.54028	0.89671	0.13889	0.85443	0.57917	-0.459244	0.459244	0.764951	0.11978	0.6771		0.35867	0.025	0.3737	0.041	0.25099	0.381	0.35552	0.071	0.376793	0.376793	0.394	0.11978	0.0103
142164_at		0.77319	0.57354		0.61648	0.5	0.77119	0.46667	0.77375	0.48889	0.96495	0.023611	-0.397937	0.397937	0.810848	0.035512	0.4954		0.193	0.371	0.2672	0.267	0.28557	0.186	0.31575	0.156	-0.314317	0.314317	0.4563	0.035512	0.356
142165_at		0.33797	0.88755		0.78443	0.23333	0.85425	0.20278	0.69478	0.6875	0.95146	0.091667	-0.471534	0.471534	0.656467	0.083429	0.2314		0.29547	0.085	0.33963	0.073	0.29802	0.182	0.39095	0.031	-0.34325	0.34325	0.2819	0.083429	0.0848
142166_at		3.0075	0.15573		NA	NA	NA	NA	NA	NA	NA	NA		0		0.00038663	0.4181		0.069742	0.974	0.33067	0.91	0.72085	0.233	0.54919	0.616	0.936403	0.936403	0.5986	0.00038663	0.9833
142167_at		0.46871	0.79772		0.27181	0.88333	0.51528	0.86667	0.93617	0.11944	0.67898	0.8875	-0.55821	0.55821	0.563282	0.015892	0.8816		0.12848	0.602	0.28353	0.189	0.35574	0.059	0.31789	0.153	0.351327	0.351327	0.2431	0.015892	0.6306
142168_at		0.14957	0.97704		0.6503	0.47778	0.8344	0.39306	0.88412	0.34722	0.92275	0.11667	-0.499331	0.499331	0.662031	0.010859	0.474		0.13977	0.767	0.19907	0.835	0.3067	0.521	0.27928	0.604	-0.707148	0.707148	0.8819	0.010859	0.7628
142169_at		1.5094	0.20335		0.90121	0.072222	0.9409	0.1125	0.59397	0.94306	0.8522	0.42361	-0.854633	0.854633	0.0236439	0.42664	0.0848		0.67076	0	0.66457	0	0.46692	0.005	0.64933	0	-0.619009	0.619009	0.0003	0.42664	0
142170_at		0.3792	0.8607		0.84497	0.2375	0.85976	0.18333	0.64322	0.62917	0.77364	0.61111	-0.896134	0.896134	0.226704	0.03606	0.2345		0.19446	0.327	0.17046	0.693	0.1104	0.941	0.18058	0.718	-0.342492	0.342492	0.2944	0.03606	0.346
142171_at		1.0854	0.38024		0.59237	0.50139	0.68523	0.44167	0.82427	0.34861	0.68751	0.73611	-0.546418	0.546418	0.646732	0.035705	0.4975		0.19889	0.345	0.24352	0.413	0.24893	0.359	0.23046	0.544	-0.29953	0.29953	0.3512	0.035705	0.3635
142172_at		1.841	0.12142		0.94936	0.026389	0.97328	0.076389	0.54346	0.95833	0.79199	0.53472	-0.814733	0.814733	0.265647	0.24082	0.0172		0.50251	0	0.53374	0	0.32449	0.12	0.47263	0.001	-0.332308	0.332308	0.3457	0.24082	0.0004
142173_s_at		0.78051	0.57095		0.8006	0.20278	0.8423	0.25833	0.75783	0.54167	0.92986	0.17222	-0.473046	0.473046	0.791377	0.12194	0.2105		0.44489	0.014	0.44176	0.036	0.26373	0.457	0.43335	0.053	-0.417721	0.417721	0.7043	0.12194	0.0227
142174_at		1.7507	0.13993		0.85915	0.1	0.84378	0.31528	0.58565	0.94583	0.89213	0.24167	-0.759727	0.759727	0.232267	0.18773	0.0988		0.44294	0.002	0.50127	0.001	0.44108	0.007	0.52876	0	0.444066	0.444066	0.0367	0.18773	0.0021
142176_at		1.7848	0.13265		0.62743	0.46111	0.79084	0.58472	0.63398	0.84583	0.59232	0.97917	-0.889011	0.889011	0.0570236	0.10589	0.4579		0.33175	0.039	0.42981	0.015	0.36428	0.045	0.32753	0.125	-0.367159	0.367159	0.1937	0.10589	0.0462
142177_at		0.70444	0.6284		0.91112	0.066667	0.90229	0.15556	0.69086	0.73333	0.9049	0.1875	-0.689091	0.689091	0.349096	0.0074418	0.0751		0.169	0.651	0.23979	0.658	0.27762	0.566	0.29047	0.586	0.427551	0.427551	0.9791	0.0074418	0.7832
142178_at		0.45535	0.72344		NA	NA	NA	NA	NA	NA	NA	NA		0		NaN	0.2077		NA	NA	NA	NA	NA	NA	NA	NA		0		NaN	0
142179_s_at		0.59772	0.70178		0.95814	0.016667	0.94996	0.083333	0.6308	0.84167	0.85602	0.33611	-0.837397	0.837397	0.159944	0.20063	0.0326		0.4559	0.002	0.49911	0.003	0.3665	0.051	0.44475	0.008	0.352242	0.352242	0.2492	0.20063	0.0015
142180_at		0.53767	0.74677		0.7267	0.28889	0.91216	0.17639	0.77451	0.70278	0.88731	0.20972	-0.516441	0.516441	0.388039	0.13582	0.2807		0.37701	0.01	0.45858	0.001	0.42979	0.012	0.55261	0	0.58349	0.58349	0.0014	0.13582	0.0156
142181_at		0.57974	0.7152		0.7595	0.33472	0.93828	0.29444	0.64698	0.84583	0.86637	0.24583	-0.469485	0.469485	0.883171	0.052268	0.3387		0.24325	0.239	0.29658	0.218	0.24046	0.448	0.2601	0.416	-0.374763	0.374763	0.3667	0.052268	0.2179
142182_s_at		0.51106	0.76659		0.83493	0.16667	0.80547	0.44167	0.617	0.83889	0.84701	0.33611	-0.813866	0.813866	0.299026	0.10852	0.13		0.33784	0.029	0.42509	0.006	0.36903	0.046	0.37551	0.038	-0.414298	0.414298	0.0706	0.10852	0.0413
142183_at		1.4593	0.24699		0.73959	0.20972	0.87803	0.43611	0.74633	0.85833	0.80438	0.64306	-0.687572	0.687572	0.121001	0.0066966	0.2093		0.12355	0.795	0.17576	0.848	0.2772	0.541	0.18069	0.9	-0.843021	0.843021	0.1363	0.0066966	0.8174
142184_at		0.77929	0.56945		0.57827	0.48194	0.76899	0.44167	0.91931	0.20278	0.75134	0.73333	-0.250563	0.250563	0.941586	0.010752	0.4704		0.10654	0.751	0.18366	0.61	0.18949	0.642	0.16583	0.784	0.259083	0.259083	0.8493	0.010752	0.7402
142185_at		1.0176	0.4171		0.73468	0.23889	0.95362	0.15139	0.80937	0.61806	0.8247	0.4375	-0.32854	0.32854	0.947149	0.06287	0.2415		0.2573	0.153	0.27933	0.214	0.18493	0.647	0.25095	0.378	0.368486	0.368486	0.1737	0.06287	0.1512
142186_at		0.77796	0.57019		0.44192	0.7	0.71528	0.63333	0.8784	0.26389	0.83886	0.55	0.574885	0.574885	0.632823	0.035451	0.7023		0.19199	0.355	0.25811	0.268	0.29275	0.166	0.31008	0.153	0.294754	0.294754	0.5743	0.035451	0.3494
142187_at		0.26184	0.93055		0.85701	0.1	0.95562	0.093056	0.73362	0.65	0.86931	0.37639	-0.497237	0.497237	0.560501	0.029804	0.135		0.21582	0.425	0.23675	0.574	0.20111	0.751	0.25159	0.613	-0.47121	0.47121	0.4816	0.029804	0.4253
142188_at		0.89114	0.49405		0.86667	0.10139	0.96746	0.083333	0.71772	0.65833	0.89214	0.20139	-0.529016	0.529016	0.477051	0.033393	0.1045		0.18772	0.385	0.21677	0.468	0.1804	0.696	0.20913	0.578	-0.382476	0.382476	0.1254	0.033393	0.3817
142189_at		0.90745	0.48807		0.3082	0.92083	0.59574	0.925	0.84545	0.079167	0.8072	0.75556	-0.598666	0.598666	0.299026	0.000226	0.9186		0.023198	0.987	0.14451	0.903	0.26206	0.48	0.22701	0.672	0.637898	0.637898	0.035	0.000226	0.9924
142190_at		1.8321	0.12313		0.98892	0	0.92326	0.069444	0.36297	0.99167	0.79478	0.49583	-0.99156	0.99156	0.054242	0.50966	0.0553		0.73166	0	0.69021	0	0.26914	0.276	0.57357	0	-0.644988	0.644988	0.0001	0.50966	0
142191_at		0.59243	0.70575		0.27664	0.75556	0.41138	0.99167	0.80859	0.38333	0.55823	0.94583	-0.67581	0.67581	0.50765	0.011699	0.7685		0.11038	0.721	0.1846	0.621	0.2932	0.171	0.23021	0.487	-0.291163	0.291163	0.6033	0.011699	0.7075
142192_at		1.8972	0.11111		0.95037	0.033333	0.96336	0.051389	0.5279	0.97778	0.84151	0.41944	-0.909771	0.909771	0.054242	0.31613	0.0499		0.57678	0	0.60026	0	0.39392	0.019	0.55675	0	0.466601	0.466601	0.0187	0.31613	0
142193_at		0.45685	0.80434		0.42729	0.85556	0.78836	0.64167	0.98753	0.11667	0.91622	0.019444	0.522543	0.522543	0.337969	0.010076	0.8606		0.13227	0.777	0.2384	0.659	0.35062	0.239	0.344	0.339	-0.619195	0.619195	0.4878	0.010076	0.7501
142194_at		0.33985	0.88637		0.8402	0.10417	0.94085	0.1	0.71715	0.79167	0.89685	0.20833	-0.640676	0.640676	0.248957	0.00023031	0.1227		0.015514	0.991	0.10417	0.938	0.18638	0.63	0.15064	0.834	-0.449975	0.449975	0.0334	0.00023031	0.9919
142195_at		0.895	0.49791		0.46711	0.65833	0.7351	0.55833	0.88355	0.23333	0.86487	0.33472	0.377387	0.377387	0.891516	0.00057374	0.6541		0.042147	0.917	0.15205	0.901	0.32292	0.242	0.26918	0.466	0.458234	0.458234	0.8389	0.00057374	0.9429
142196_at		0.16636	0.9738		0.5106	0.67639	0.68244	0.70694	0.73807	0.65	0.65343	0.9	-0.671368	0.671368	0.396384	0.0089064	0.6476		0.096262	0.76	0.18363	0.601	0.3149	0.123	0.23532	0.454	0.271702	0.271702	0.731	0.0089064	0.7723
142197_at		0.61177	0.69135		0.61517	0.5	0.8609	0.31667	0.90133	0.18889	0.92906	0.20278	-0.499999	0.499999	0.464534	0.0012535	0.5197		0.022925	0.991	0.14141	0.878	0.3131	0.151	0.26734	0.307	0.517031	0.517031	0.1348	0.0012535	0.9605
142198_at		0.73151	0.60314		0.76422	0.26667	0.78908	0.43611	0.75281	0.54167	0.81011	0.45139	-0.54933	0.54933	0.602225	0.050648	0.2621		0.23107	0.219	0.23881	0.349	0.24135	0.367	0.23377	0.478	-0.290415	0.290415	0.6092	0.050648	0.2268
142199_at		0.20822	0.95754		0.5233	0.60417	0.63318	0.66667	0.74348	0.575	0.66258	0.83333	-0.59201	0.59201	0.630042	0.02323	0.5951		0.15632	0.509	0.18295	0.598	0.13733	0.86	0.12926	0.907	0.357368	0.357368	0.2306	0.02323	0.5096
142200_at		1.6133	0.17501		0.44851	0.67083	0.5237	0.65	0.83572	0.325	0.6827	0.71667	-0.507404	0.507404	0.688456	0.028766	0.6412		0.1783	0.439	0.23119	0.401	0.33634	0.098	0.26479	0.366	-0.331425	0.331425	0.4147	0.028766	0.4319
142202_at		0.56025	0.7297		0.96956	0.0055556	0.96647	0	0.53165	0.81806	0.81237	0.475	-0.929628	0.929628	0.0431154	0.059849	0		0.26002	0.177	0.31117	0.197	0.22327	0.571	0.27555	0.353	0.274328	0.274328	0.8774	0.059849	0.1653
142203_at		0.74742	0.59176		0.6479	0.47222	0.7782	0.43194	0.6409	0.88472	0.77464	0.69167	-0.614515	0.614515	0.532684	0.032981	0.4681		0.18603	0.398	0.24784	0.367	0.35278	0.069	0.30988	0.152	-0.232822	0.232822	0.9224	0.032981	0.3781
142204_at		0.37714	0.86168		0.87446	0.084722	0.97627	0.041667	0.67032	0.775	0.86113	0.27361	-0.570573	0.570573	0.493741	0.034694	0.0806		0.19401	0.384	0.27256	0.222	0.2787	0.264	0.27923	0.32	-0.449523	0.449523	0.0659	0.034694	0.3631
142205_at		0.5331	0.75018		0.56087	0.59306	0.70867	0.65	0.865	0.27083	0.92511	0.22778	-0.383966	0.383966	0.923505	0.035595	0.5825		0.1938	0.341	0.30589	0.147	0.4156	0.008	0.37726	0.047	0.307856	0.307856	0.4903	0.035595	0.352
142206_s_at		0.47273	0.79483		0.90217	0.041667	0.98831	0.043056	0.6139	0.94167	0.83312	0.36667	-0.650668	0.650668	0.415855	0.224	0.0583		0.48536	0	0.4502	0.008	0.20902	0.538	0.38358	0.043	-0.453525	0.453525	0.0297	0.224	0.0013
142207_at		0.71332	0.61639		0.11098	0.98333	0.53844	0.98056	0.89827	0.1	0.6846	0.91667	-0.691738	0.691738	0.260083	0.024925	0.9837		0.16146	0.498	0.21544	0.482	0.24859	0.359	0.22057	0.526	-0.298076	0.298076	0.5752	0.024925	0.4933
142209_at		1.6245	0.26974		0.11162	0.96806	0.50101	0.85	0.98038	0.025	0.83175	0.41806	0.954574	0.954574	0.123783	0.01396	0.9771		0.23313	0.621	0.25908	0.708	0.35463	0.535	0.30269	0.654	0.969401	0.969401	0.2888	0.01396	0.7141
142210_at		1.0338	0.40919		0.77402	0.3	0.83105	0.39444	0.67607	0.75139	0.86282	0.33056	-0.510295	0.510295	0.638387	0.038676	0.2839		0.19914	0.36	0.24081	0.381	0.25493	0.331	0.31674	0.143	-0.344661	0.344661	0.3147	0.038676	0.3197
142211_at		0.34372	0.88391		0.50965	0.63889	0.75737	0.68472	0.70115	0.85	0.62606	0.95139	-0.750928	0.750928	0.0598053	0.059134	0.6453		0.24944	0.181	0.25227	0.317	0.16829	0.705	0.22388	0.508	0.392125	0.392125	0.1043	0.059134	0.1723
142212_at		0.70582	0.62189		0.69374	0.34167	0.82778	0.64722	0.76171	0.70278	0.78117	0.78333	-0.63162	0.63162	0.112656	0.050497	0.3534		0.23247	0.228	0.31403	0.136	0.27203	0.257	0.23857	0.461	0.207075	0.207075	0.9828	0.050497	0.2301
142213_at		0.69821	0.62766		0.34373	0.7	0.65815	0.64167	0.86235	0.29583	0.82943	0.45833	0.681488	0.681488	0.632823	0.060913	0.7042		0.26477	0.146	0.3366	0.106	0.33069	0.094	0.3362	0.116	-0.300527	0.300527	0.6056	0.060913	0.1597
142214_at		0	1		NA	NA	NA	NA	NA	NA	NA	NA		0		NaN	0		NA	NA	NA	NA	NA	NA	NA	NA		0		NaN	0
142215_at		1.4808	0.34776		NA	NA	NA	NA	NA	NA	NA	NA		0		NaN	0.3979		NA	NA	NA	NA	NA	NA	NA	NA		0		NaN	0
142216_at		0.18575	0.9665		0.34799	0.89167	0.66217	0.875	0.82996	0.31806	0.70859	0.87639	-0.547091	0.547091	0.49096	0.017798	0.8904		0.12973	0.624	0.19266	0.564	0.27641	0.234	0.28733	0.218	-0.41483	0.41483	0.062	0.017798	0.5853
142217_at		0.36392	0.86684		0.9159	0.090278	0.95361	0.084722	0.60136	0.82778	0.87801	0.23333	-0.703138	0.703138	0.415855	0.08227	0.084		0.455	0.052	0.49638	0.074	0.46893	0.091	0.4417	0.158	-0.932743	0.932743	0.3137	0.08227	0.0706
142218_at		0	1		NA	NA	NA	NA	NA	NA	NA	NA		0		NaN	0.3284		NA	NA	NA	NA	NA	NA	NA	NA		0		NaN	0
142219_at		0.21934	0.95263		0.85387	0.16667	0.89317	0.10833	0.70042	0.62639	0.88864	0.34444	-0.547371	0.547371	0.616134	0.08967	0.1661		0.30728	0.063	0.31726	0.12	0.18285	0.657	0.29238	0.217	-0.300242	0.300242	0.539	0.08967	0.0707
142220_at		0.61513	0.68874		0.34019	0.82778	0.68778	0.69028	0.93796	0.088889	0.88634	0.20833	0.764901	0.764901	0.351878	0.0078407	0.8068		0.090469	0.813	0.25151	0.327	0.43197	0.009	0.33972	0.085	0.419935	0.419935	0.0614	0.0078407	0.7961
142221_at		0.24452	0.94062		0.57598	0.60556	0.75632	0.78333	0.82476	0.62639	0.84186	0.61944	-0.362242	0.362242	0.766342	0.0058016	0.6166		0.077196	0.857	0.10812	0.924	0.16124	0.751	0.13612	0.901	-0.379865	0.379865	0.1403	0.0058016	0.847
142222_at		0.25497	0.93537		0.34212	0.75	0.49938	0.89167	0.8224	0.35278	0.57598	0.93333	-0.644902	0.644902	0.449235	0.09283	0.7562		0.31286	0.063	0.38751	0.031	0.31578	0.123	0.33369	0.109	-0.293122	0.293122	0.5758	0.09283	0.0661
142223_at		0.30041	0.91037		0.25583	0.91944	0.5287	0.93194	0.70871	0.63472	0.5224	0.98333	-0.789707	0.789707	0.215577	0.085883	0.9173		0.299	0.075	0.28494	0.191	0.26788	0.276	0.30668	0.169	-0.438648	0.438648	0.041	0.085883	0.078
142224_at		0.44286	0.8162		0.63931	0.49444	0.80347	0.49722	0.92364	0	0.87408	0.51389	-0.495224	0.495224	0.652295	0.0083475	0.4807		0.099201	0.764	0.18107	0.64	0.24367	0.396	0.25142	0.38	-0.281254	0.281254	0.6887	0.0083475	0.7847
142225_at		0.5972	0.70254		0.95619	0	0.98591	0.0069444	0.5986	0.99861	0.79491	0.60833	-0.853262	0.853262	0.093185	0.03654	0.0147		0.24646	0.387	0.33497	0.254	0.43426	0.075	0.3767	0.189	-0.454384	0.454384	0.7027	0.03654	0.2962
142226_at		1.0324	0.40871		0.48785	0.78333	0.77266	0.72639	0.87701	0.31667	0.87371	0.51667	-0.333714	0.333714	0.919332	0.060445	0.7834		0.25121	0.163	0.3934	0.024	0.43449	0.009	0.3973	0.026	0.277666	0.277666	0.6879	0.060445	0.1625
142227_at		0.32227	0.89618		0.63222	0.43194	0.74315	0.48333	0.82322	0.44028	0.68676	0.825	-0.520304	0.520304	0.666203	0.019676	0.4275		0.1755	0.523	0.25772	0.406	0.28679	0.305	0.32282	0.206	0.422482	0.422482	0.2835	0.019676	0.5677
142228_at		1.1615	0.34535		0.91753	0.14583	0.83885	0.20833	0.51054	0.73611	0.77339	0.63333	-0.913893	0.913893	0.399166	0.0079648	0.1422		0.088166	0.833	0.15843	0.789	0.20678	0.656	0.16303	0.929	0.435618	0.435618	0.7117	0.0079648	0.7908
142229_at		1.6047	0.17605		0.64099	0.41806	0.91622	0.35972	0.88235	0.68056	0.8422	0.26528	-0.277836	0.277836	0.783032	0.044435	0.4143		0.21531	0.278	0.34296	0.061	0.42442	0.014	0.44812	0.007	0.583744	0.583744	0.0011	0.044435	0.2793
142230_at		0.41053	0.83922		0.43198	0.75	0.6585	0.79306	0.87161	0.32917	0.87198	0.30417	-0.444247	0.444247	0.833102	0.07406	0.7535		0.28453	0.097	0.27383	0.245	0.18502	0.641	0.25528	0.383	0.325934	0.325934	0.4078	0.07406	0.115
142231_at		1.3357	0.27023		0.4461	0.58333	0.46323	0.90139	0.49711	0.93333	0.55361	0.89306	-0.966216	0.966216	0.132128	0.0021619	0.5806		0.034747	0.976	0.15694	0.801	0.26424	0.331	0.20042	0.673	0.30381	0.30381	0.5971	0.0021619	0.9306
142232_at		0.25989	0.93282		0.8968	0.13889	0.97633	0.083333	0.64662	0.81944	0.86206	0.25833	-0.697741	0.697741	0.446453	0.018907	0.1341		0.14109	0.557	0.16613	0.687	0.1219	0.901	0.17872	0.721	0.391657	0.391657	0.1198	0.018907	0.5823
142233_at		0.29663	0.91256		0.33094	0.78333	0.58875	0.825	0.85861	0.24583	0.67385	0.84167	-0.614729	0.614729	0.55911	0.011507	0.7825		0.11016	0.712	0.22188	0.463	0.3144	0.13	0.24497	0.417	-0.374023	0.374023	0.1694	0.011507	0.7174
142234_at		1.4676	0.22453		0.80847	0.18611	0.83804	0.28472	0.74642	0.53333	0.92668	0.26111	-0.48348	0.48348	0.749652	0.14588	0.181		0.4191	0.007	0.44109	0.016	0.31189	0.19	0.42071	0.027	-0.369639	0.369639	0.4146	0.14588	0.0081
142235_at		0.0855	0.99422		0.62962	0.50139	0.85163	0.28333	0.80961	0.35833	0.94373	0.15833	-0.452815	0.452815	0.799722	0.013512	0.5065		0.11916	0.667	0.14479	0.808	0.18077	0.645	0.17521	0.736	-0.293488	0.293488	0.5724	0.013512	0.6714
142236_at		NaN	NaN		NA	NA	NA	NA	NA	NA	NA	NA		0		NaN	0		NA	NA	NA	NA	NA	NA	NA	NA		0		NaN	0
142237_at		0.04715	0.99859		0.58749	0.56944	0.73699	0.71389	0.85933	0.3375	0.96095	0.045833	-0.346244	0.346244	0.940195	0.049852	0.575		0.22782	0.23	0.23704	0.379	0.19294	0.585	0.25131	0.383	-0.245569	0.245569	0.8645	0.049852	0.2199
142238_at		0.42635	0.82114		0.33468	0.81944	0.61356	0.825	0.80291	0.40833	0.74174	0.78889	-0.636193	0.636193	0.415855	0.014532	0.8232		0.19463	0.677	0.27804	0.671	0.4571	0.187	0.37519	0.437	-0.998905	0.998905	0.049	0.014532	0.639
142239_at		0.38764	0.855		0.8078	0.18333	0.83538	0.27361	0.76098	0.525	0.95435	0.20278	-0.437303	0.437303	0.824757	0.060134	0.1883		0.24971	0.148	0.32064	0.104	0.36841	0.033	0.40102	0.023	-0.276412	0.276412	0.6869	0.060134	0.17
142240_at		0.58867	0.70855		0.7858	0.22361	0.94807	0.16667	0.77685	0.69306	0.91244	0.24028	-0.485633	0.485633	0.570236	0.022378	0.2185		0.14994	0.728	0.21508	0.728	0.23476	0.629	0.23122	0.639	-0.16059	0.16059	0.9618	0.022378	0.6783
142241_at		0.38118	0.85937		0.82767	0.18333	0.89676	0.20417	0.63503	0.79167	0.86944	0.30833	-0.508674	0.508674	0.682893	0.061683	0.205		0.25361	0.161	0.28462	0.191	0.22188	0.448	0.27896	0.265	0.242163	0.242163	0.8812	0.061683	0.159
142242_at		0.6402	0.67343		0.61724	0.52361	0.70296	0.54306	0.67079	0.76667	0.70428	0.77083	-0.827021	0.827021	0.198887	0.010816	0.5187		0.15785	0.74	0.2166	0.77	0.27741	0.571	0.25799	0.758	0.827734	0.827734	0.2737	0.010816	0.7886
142243_at		0.19362	0.96362		0.58787	0.48333	0.73944	0.58333	0.786	0.48333	0.87599	0.375	-0.341392	0.341392	0.933241	0.041596	0.4851		0.20857	0.289	0.26003	0.281	0.23804	0.376	0.25581	0.36	0.359994	0.359994	0.2048	0.041596	0.2953
142244_at		0.5022	0.77312		0.81296	0.28333	0.96855	0.19306	0.66051	0.76806	0.87727	0.075	-0.497224	0.497224	0.67733	0.09128	0.2874		0.31114	0.067	0.31631	0.119	0.18951	0.623	0.29981	0.21	0.290831	0.290831	0.6267	0.09128	0.0708
142245_at		0.69188	0.63189		0.55224	0.55417	0.7816	0.46806	0.76413	0.55278	0.73911	0.775	-0.358104	0.358104	0.849791	0.076188	0.5458		0.28334	0.099	0.40648	0.01	0.39637	0.018	0.38196	0.033	-0.333969	0.333969	0.3294	0.076188	0.1051
142246_at		0.1681	0.97317		0.63421	0.33056	0.75291	0.40972	0.91447	0.27361	0.87473	0.19028	-0.364112	0.364112	0.885953	0.020131	0.3121		0.14646	0.54	0.1909	0.612	0.1708	0.725	0.20575	0.604	-0.310741	0.310741	0.5026	0.020131	0.5499
142247_r_at		0.3025	0.90905		0.58882	0.43889	0.77135	0.375	0.94909	0.051389	0.89062	0.2	-0.441273	0.441273	0.833102	0.047029	0.4307		0.2252	0.226	0.24924	0.293	0.1826	0.657	0.21317	0.557	0.446544	0.446544	0.0353	0.047029	0.2577
142248_at		0.65338	0.66026		0.77981	0.18333	0.91483	0.225	0.81706	0.48333	0.92771	0.3	-0.499705	0.499705	0.531293	0.14844	0.185		0.3951	0.014	0.43117	0.013	0.29617	0.169	0.36701	0.053	0.258594	0.258594	0.7997	0.14844	0.012
142249_at		0.99545	0.46369		0.12794	0.95694	0.46636	0.91111	0.98288	0.0041667	0.79565	0.49167	0.925887	0.925887	0.0069541	0.0054056	0.9514		0.16081	0.711	0.27237	0.609	0.34844	0.384	0.32646	0.498	0.584941	0.584941	0.961	0.0054056	0.8505
142250_at		0.22955	0.94791		0.45348	0.69167	0.68726	0.67361	0.98365	0.0097222	0.78084	0.63194	0.441723	0.441723	0.699583	0.0063367	0.6833		0.081157	0.85	0.21256	0.518	0.29707	0.177	0.23765	0.422	-0.387306	0.387306	0.1213	0.0063367	0.8357
142251_at		0.21656	0.95388		0.85939	0.05	0.94532	0.1	0.63382	0.95972	0.77875	0.73611	-0.863454	0.863454	0.00417246	0.029372	0.053		0.17548	0.407	0.22651	0.401	0.21958	0.466	0.19035	0.658	0.358495	0.358495	0.222	0.029372	0.4209
142252_at		0.69748	0.62779		0.57252	0.50694	0.7994	0.42917	0.83781	0.40139	0.92904	0.0875	-0.498676	0.498676	0.730181	0.0095787	0.5393		0.09984	0.745	0.21786	0.463	0.31999	0.124	0.31253	0.153	-0.345346	0.345346	0.2653	0.0095787	0.7586
142253_at		0.5159	0.763		0.89501	0.10139	0.88438	0.13472	0.58295	0.825	0.89512	0.225	-0.641965	0.641965	0.432545	0.21411	0.1191		0.47496	0	0.49911	0.003	0.42028	0.013	0.56247	0	0.453755	0.453755	0.0266	0.21411	0.0012
142254_at		0.35789	0.87479		0.16984	0.93333	0.53587	0.95	0.88279	0.23333	0.65186	0.93056	-0.696411	0.696411	0.315716	0.031225	0.9339		0.18123	0.4	0.23766	0.328	0.20727	0.542	0.25973	0.331	-0.520899	0.520899	0.0056	0.031225	0.4023
142255_at		1.6191	0.20845		0.9788	0	0.96226	0.0375	0.5137	0.96667	0.78774	0.69444	-0.928154	0.928154	0.093185	0.031233	0.0289		0.32038	0.203	0.36811	0.251	0.35321	0.3	0.43543	0.124	-0.587748	0.587748	0.3863	0.031233	0.3551
142256_at		0.79375	0.5613		0.42921	0.76667	0.60296	0.84028	0.51085	0.89306	0.43688	0.99306	-0.968223	0.968223	0.132128	0.019981	0.7765		0.15899	0.604	0.21054	0.529	0.30936	0.181	0.19505	0.789	0.598522	0.598522	0.1763	0.019981	0.5848
142257_at		2.1146	0.078604		0.61967	0.51944	0.85171	0.54167	0.83651	0.48194	0.85643	0.30833	-0.383653	0.383653	0.699583	0.2012	0.5362		0.45966	0.002	0.51257	0.002	0.43503	0.011	0.54803	0	0.427143	0.427143	0.0477	0.2012	0.002
142259_at		1.1938	0.33499		0.063742	0.96944	0.46638	0.96944	0.96842	0.083333	0.79135	0.45833	0.921611	0.921611	0.187761	0.032006	0.969		0.20264	0.725	0.27275	0.862	0.26162	0.94	0.23649	0.963	0.567521	0.567521	0.2459	0.032006	0.6065
142260_at		0.86281	0.51294		0.62934	0.43889	0.75744	0.46667	0.93675	0.059722	0.90374	0.29583	-0.478753	0.478753	0.699583	0.059633	0.4346		0.25474	0.177	0.26352	0.276	0.22329	0.501	0.26501	0.328	-0.301003	0.301003	0.5939	0.059633	0.1693
142261_at		1.6244	0.19342		0.51053	0.64167	0.76495	0.65	0.87074	0.39167	0.91232	0.14583	-0.450903	0.450903	0.777469	0.12243	0.6327		0.50404	0.008	0.52502	0.023	0.55971	0.011	0.58948	0.005	-0.702328	0.702328	0.2649	0.12243	0.0152
142262_at		0.51919	0.76055		0.45878	0.70417	0.74548	0.61111	0.94852	0.14167	0.94307	0.063889	0.524008	0.524008	0.563282	0.077326	0.7073		0.2855	0.097	0.31324	0.131	0.23184	0.411	0.30584	0.188	0.357258	0.357258	0.2216	0.077326	0.1021
142263_at		0.52562	0.75576		0.89308	0.23333	0.78528	0.28333	0.49757	0.72222	0.71556	0.88056	-0.976039	0.976039	0.198887	0.24138	0.2369		0.50191	0.001	0.46005	0.002	0.28281	0.209	0.40418	0.021	-0.458906	0.458906	0.0258	0.24138	0.0005
142264_at		1.1691	0.38329		0.73272	0.26667	0.90409	0.17639	0.78453	0.35972	0.94028	0.28611	-0.499045	0.499045	0.465925	0.010664	0.2526		0.15051	0.859	0.20996	0.89	0.31396	0.53	0.27264	0.755	0.684902	0.684902	0.7143	0.010664	0.7887
142265_at		1.1139	0.43057		NA	NA	NA	NA	NA	NA	NA	NA		0		0.023066	0.5406		0.41237	0.356	0.53755	0.276	0.56027	0.246	0.5162	0.381	0.999729	0.999729	0.0456	0.023066	0.4928
142266_at		0.25802	0.93308		0.26887	0.88889	0.52366	0.89722	0.96083	0.093056	0.75867	0.76806	0.632116	0.632116	0.401947	0.019455	0.8868		0.16159	0.534	0.16594	0.765	0.13355	0.913	0.18117	0.785	0.290034	0.290034	0.8593	0.019455	0.5647
142267_at		0.47835	0.78917		0.49	0.73472	0.81494	0.55	0.93505	0.10139	0.87539	0.39306	0.471	0.471	0.571627	0.019293	0.7301		0.18578	0.589	0.28347	0.434	0.40155	0.072	0.39778	0.071	0.424157	0.424157	0.519	0.019293	0.6308
142268_at			0		NA	NA	NA	NA	NA	NA	NA	NA		0		NaN	0.7945		NA	NA	NA	NA	NA	NA	NA	NA		0		NaN	0
142269_at		0.68064	0.64013		0.69782	0.44306	0.83317	0.42083	0.79192	0.675	0.96136	0.26944	-0.425942	0.425942	0.897079	0.083621	0.4397		0.29591	0.062	0.3089	0.13	0.24521	0.364	0.30293	0.194	0.282961	0.282961	0.6497	0.083621	0.0867
142270_at		0.25623	0.93472		0.59025	0.56667	0.84769	0.51528	0.82451	0.60278	0.91111	0.45278	-0.285527	0.285527	0.98331	0.039562	0.566		0.20339	0.315	0.22688	0.421	0.22723	0.432	0.27797	0.258	-0.222932	0.222932	0.9501	0.039562	0.3251
142272_at		0.84367	0.52698		0.57589	0.71111	0.87174	0.54583	0.93444	0.12222	0.90616	0.0625	-0.28331	0.28331	0.781641	0.022235	0.6829		0.17366	0.451	0.25136	0.36	0.31084	0.147	0.27113	0.317	-0.247233	0.247233	0.8937	0.022235	0.5062
142273_at		3.8534	0.3389		NA	NA	NA	NA	NA	NA	NA	NA		0		0.0018028	0.2883		NA	NA	NA	NA	NA	NA	NA	NA		0		0.0018028	0.9181
142274_at		0.31345	0.90244		0.41406	0.81667	0.71616	0.82778	0.83813	0.44583	0.76791	0.76389	-0.440982	0.440982	0.694019	0.015244	0.8274		0.1325	0.636	0.1663	0.71	0.2046	0.55	0.21189	0.565	0.235877	0.235877	0.9234	0.015244	0.6394
142275_at		0.37809	0.86144		0.73	0.22222	0.89475	0.36944	0.83511	0.70417	0.90822	0.10139	-0.355629	0.355629	0.657858	0.034937	0.2127		0.19183	0.367	0.25649	0.287	0.32005	0.115	0.32279	0.13	0.375153	0.375153	0.1561	0.034937	0.3603
142277_at		1.5271	0.21337		0.84257	0.11667	0.92622	0.098611	0.71037	0.67778	0.9191	0.28472	-0.490459	0.490459	0.699583	0.10123	0.1156		0.38722	0.031	0.42423	0.025	0.30128	0.28	0.42796	0.051	0.400446	0.400446	0.5528	0.10123	0.0337
142278_at		0.31908	0.89924		0.45281	0.71667	0.70756	0.65833	0.88161	0.19583	0.87483	0.4875	0.573589	0.573589	0.465925	0.0055259	0.7218		0.076076	0.858	0.12327	0.881	0.18114	0.673	0.1544	0.824	-0.25912	0.25912	0.7885	0.0055259	0.853
142279_at		0.6559	0.65899		0.534	0.53333	0.7265	0.58333	0.86342	0.39444	0.97801	0.013889	-0.499073	0.499073	0.624478	0.086754	0.5404		0.35657	0.08	0.37646	0.133	0.22794	0.636	0.33046	0.298	-0.386032	0.386032	0.8012	0.086754	0.0764
142280_at		0.46271	0.80208		0.34285	0.95	0.6929	0.94167	0.87691	0.2	0.68428	0.925	-0.60239	0.60239	0.235049	0.059556	0.9626		0.24971	0.164	0.31892	0.107	0.24726	0.37	0.25019	0.421	-0.342483	0.342483	0.2864	0.059556	0.1742
142281_at		2.1005	0.10194		0.16794	0.96667	0.58164	0.99167	0.91497	0.019444	0.69308	0.925	-0.677686	0.677686	0.364395	0.028616	0.9666		0.22019	0.39	0.32485	0.23	0.43426	0.06	0.40238	0.088	0.314523	0.314523	0.9521	0.028616	0.4018
142282_at		1.0347	0.40741		0.5123	0.68333	0.71678	0.65833	0.89553	0.083333	0.88492	0.51667	-0.428749	0.428749	0.794159	0.0068821	0.6814		0.08446	0.811	0.18053	0.636	0.29982	0.191	0.29236	0.229	0.352141	0.352141	0.2631	0.0068821	0.8186
142283_at		0.27559	0.92422		0.53841	0.68472	0.78973	0.79028	0.77648	0.65694	0.68362	0.975	-0.502168	0.502168	0.432545	0.0030668	0.6869		0.057689	0.922	0.081281	0.971	0.089855	0.965	0.080406	0.984	0.333054	0.333054	0.3184	0.0030668	0.913
142284_at		1.2163	0.32744		0.49782	0.68611	0.7566	0.5375	0.80258	0.47222	0.8811	0.56944	-0.396099	0.396099	0.91516	0.024155	0.6805		0.19636	0.498	0.29568	0.333	0.37783	0.118	0.35962	0.181	-0.369563	0.369563	0.8892	0.024155	0.49
142285_at		1.3176	0.27148		0.73621	0.23333	0.89503	0.35	0.86031	0.52222	0.89504	0.24167	-0.393128	0.393128	0.703755	0.086409	0.2399		0.30013	0.064	0.33551	0.067	0.29425	0.169	0.39689	0.023	0.399686	0.399686	0.0868	0.086409	0.08
142286_at		1.6061	0.18065		0.93243	0.033333	0.94044	0.034722	0.56983	0.90833	0.92552	0.16389	-0.765811	0.765811	0.27121	0.077666	0.0359		0.28647	0.11	0.3004	0.186	0.3188	0.129	0.31516	0.162	0.335642	0.335642	0.355	0.077666	0.0761
142287_at		1.0868	0.3859		0.81903	0.20556	0.88082	0.18889	0.79113	0.52083	0.80445	0.59028	-0.560387	0.560387	0.549374	0.044133	0.186		0.24394	0.258	0.26369	0.365	0.2102	0.64	0.25322	0.472	-0.249103	0.249103	0.9792	0.044133	0.2687
142288_at		0.36689	0.86884		0.72811	0.28333	0.90909	0.30278	0.80898	0.35	0.83909	0.41389	-0.414337	0.414337	0.89847	0.026491	0.2896		0.16784	0.463	0.2424	0.362	0.31763	0.125	0.29181	0.245	0.423968	0.423968	0.0748	0.026491	0.4661
142290_r_at		0.90596	0.49066		0.32978	0.88472	0.62081	0.86944	0.77225	0.5	0.76671	0.69167	-0.698151	0.698151	0.230876	0.036543	0.8803		0.20811	0.435	0.26418	0.406	0.27254	0.399	0.33846	0.204	0.420597	0.420597	0.3486	0.036543	0.3271
142291_at		0.47818	0.79084		0.7877	0.23333	0.83262	0.36667	0.6276	0.85833	0.81815	0.33333	-0.58361	0.58361	0.376912	0.074907	0.2329		0.28066	0.094	0.30339	0.139	0.25704	0.333	0.33721	0.107	-0.302212	0.302212	0.5188	0.074907	0.1134
142292_at		0.555	0.73234		0.37402	0.89583	0.6948	0.85972	0.84857	0.28889	0.74863	0.81667	-0.520372	0.520372	0.399166	0.029951	0.8855		0.33852	0.242	0.39635	0.253	0.4533	0.16	0.3698	0.43	0.675791	0.675791	0.935	0.029951	0.3958
142294_at		0.25662	0.93115		0.53065	0.53333	0.7808	0.49583	0.86682	0.32917	0.88896	0.21667	-0.490908	0.490908	0.649513	0.00033649	0.5478		0.02605	0.983	0.13111	0.966	0.29092	0.549	0.22198	0.782	0.658087	0.658087	0.4927	0.00033649	0.9891
142295_at		0.63557	0.67349		0.34342	0.73611	0.50244	0.7625	0.67905	0.73333	0.54203	0.92083	-0.733812	0.733812	0.265647	0.047068	0.745		0.22197	0.249	0.28526	0.207	0.26309	0.275	0.26921	0.298	0.37059	0.37059	0.1742	0.047068	0.2507
142296_at		0.71796	0.61291		0.069386	0.98333	0.52509	0.975	0.97725	0.016667	0.79593	0.575	0.779126	0.779126	0.257302	0.00888	0.9831		0.096415	0.747	0.16143	0.72	0.25349	0.333	0.1848	0.709	-0.368697	0.368697	0.1744	0.00888	0.7736
142297_at		0.77976	0.56968		0.76266	0.26667	0.8596	0.325	0.69073	0.69306	0.96489	0.041667	-0.493008	0.493008	0.732962	0.012347	0.2754		0.11062	0.728	0.11347	0.929	0.070869	0.991	0.078638	0.985	-0.334929	0.334929	0.4587	0.012347	0.6986
142298_at		0.19182	0.96425		0.45479	0.77917	0.77856	0.66667	0.85746	0.56389	0.8541	0.62639	-0.470067	0.470067	0.342142	0.030389	0.7754		0.17629	0.422	0.22981	0.373	0.29073	0.191	0.23454	0.471	-0.28633	0.28633	0.6593	0.030389	0.4101
142299_at		1.8601	0.14078		0.65894	0.4	0.91641	0.34444	0.83939	0.38333	0.89435	0.10972	-0.29201	0.29201	0.862309	0.04337	0.3994		0.27152	0.283	0.32864	0.27	0.30464	0.373	0.36237	0.249	0.551507	0.551507	0.3975	0.04337	0.2817
142300_at		0.84695	0.52301		0.86275	0.072222	0.9007	0.070833	0.55249	0.88333	0.62145	0.93194	-0.962547	0.962547	0.132128	0.15327	0.0777		0.40182	0.003	0.42535	0.008	0.25639	0.298	0.31901	0.133	0.319693	0.319693	0.4065	0.15327	0.0079
142301_s_at		0.56064	0.72958		0.83276	0.066667	0.94721	0.10556	0.68422	0.95833	0.81617	0.66806	-0.786005	0.786005	0.0653686	0.0058895	0.0664		0.078741	0.868	0.090311	0.963	0.10111	0.959	0.1145	0.942	0.441927	0.441927	0.0329	0.0058895	0.846
142302_at		0.18992	0.96509		0.41214	0.70694	0.57635	0.94722	0.85322	0.29861	0.72037	0.85694	-0.529517	0.529517	0.625869	0.025387	0.6992		0.16347	0.489	0.17045	0.699	0.18073	0.65	0.16803	0.758	-0.272844	0.272844	0.7221	0.025387	0.4855
142303_at		0.76712	0.5778		0.29367	0.7875	0.58635	0.65278	0.94063	0.11667	0.9049	0.14306	0.825088	0.825088	0.265647	0.045237	0.7887		0.21675	0.281	0.25005	0.31	0.28092	0.217	0.34705	0.086	0.30963	0.30963	0.478	0.045237	0.2678
142304_at		0.69948	0.6281		0.62314	0.50556	0.81003	0.43333	0.69013	0.86389	0.79973	0.6375	-0.470553	0.470553	0.749652	0.0026019	0.51		0.080181	0.879	0.19319	0.664	0.29996	0.232	0.26968	0.365	0.646841	0.646841	0.0082	0.0026019	0.9173
142305_at		0.54638	0.7397		0.32435	0.81667	0.52344	0.86806	0.91362	0.17222	0.68574	0.80278	-0.521862	0.521862	0.630042	0.072551	0.8269		0.35782	0.119	0.35113	0.245	0.2172	0.781	0.35339	0.325	-0.564908	0.564908	0.7725	0.072551	0.119
142306_at		0.50154	0.7734		0.25151	0.9375	0.57385	0.87917	0.9426	0.12778	0.83616	0.425	0.811055	0.811055	0.132128	0.0097044	0.9344		0.11075	0.742	0.16025	0.728	0.18124	0.656	0.19219	0.684	0.336943	0.336943	0.3377	0.0097044	0.7483
142307_at		0.60695	0.6952		0.76684	0.28333	0.84691	0.25972	0.79348	0.55	0.92564	0.094444	-0.456103	0.456103	0.808067	0.02856	0.28		0.22438	0.383	0.31274	0.27	0.40821	0.089	0.39191	0.121	-0.562446	0.562446	0.1872	0.02856	0.4263
142308_at		NaN	NaN		NA	NA	NA	NA	NA	NA	NA	NA		0		NaN	0		NA	NA	NA	NA	NA	NA	NA	NA		0		NaN	0
142309_at		2.3762	0.052991		0.93825	0.033333	0.9423	0.073611	0.68629	0.70972	0.84257	0.35694	-0.792979	0.792979	0.265647	0.32486	0.0526		0.59691	0	0.62849	0	0.40553	0.018	0.52516	0	0.50291	0.50291	0.0097	0.32486	0
142310_at		0.91092	0.48142		0.94001	0.05	0.97303	0.051389	0.50658	0.96389	0.85226	0.31806	-0.840911	0.840911	0.198887	0.23572	0.0486		0.49816	0	0.56412	0	0.47147	0.001	0.59183	0	0.356983	0.356983	0.2191	0.23572	0.0007
142311_at		0.53081	0.75177		0.72412	0.38056	0.8021	0.37083	0.73258	0.59583	0.72332	0.76944	-0.614142	0.614142	0.465925	0.0034637	0.3615		0.056884	0.919	0.15309	0.788	0.33237	0.097	0.23584	0.477	-0.365922	0.365922	0.2007	0.0034637	0.9063
142312_at		0	1		NA	NA	NA	NA	NA	NA	NA	NA		0		NaN	0		NA	NA	NA	NA	NA	NA	NA	NA		0		NaN	0
142313_at		0.67714	0.64312		0.88726	0.11667	0.97506	0.036111	0.71947	0.55833	0.86259	0.35	-0.590281	0.590281	0.465925	0.04326	0.1111		0.21696	0.318	0.22404	0.436	0.15293	0.813	0.20283	0.632	0.319042	0.319042	0.564	0.04326	0.2645
142314_at		0.97812	0.44015		0.88671	0.038889	0.95806	0.0625	0.709	0.79306	0.91441	0.18472	-0.655829	0.655829	0.226704	0.036225	0.0329		0.19537	0.345	0.25457	0.307	0.24213	0.397	0.25107	0.384	-0.313775	0.313775	0.454	0.036225	0.3599
142315_at		1.4274	0.31125		0.24036	0.80139	0.51849	0.83333	0.94578	0.066667	0.77032	0.64167	0.714062	0.714062	0.460362	0.0093907	0.8029		0.16404	0.746	0.23013	0.809	0.3391	0.516	0.32155	0.618	0.979983	0.979983	0.0725	0.0093907	0.7509
142316_at		0.84773	0.52277		0.52406	0.57222	0.70306	0.5	0.80162	0.525	0.78864	0.5625	-0.310059	0.310059	0.958275	0.038652	0.5581		0.20006	0.337	0.27485	0.251	0.36887	0.05	0.32982	0.128	-0.24509	0.24509	0.8908	0.038652	0.3188
142317_at		1.193	0.3516		0.65204	0.41667	0.84005	0.31944	0.8113	0.44167	0.98604	0	-0.329167	0.329167	0.922114	0.0057917	0.4135		0.049356	0.941	0.17584	0.814	0.35239	0.21	0.27068	0.529	0.555717	0.555717	0.2772	0.0057917	0.8106
142318_at		0.58311	0.71273		0.92912	0.086111	0.98371	0.025	0.56853	0.85	0.89816	0.16806	-0.758477	0.758477	0.496523	0.086114	0.0834		0.29953	0.089	0.31389	0.119	0.18411	0.666	0.29085	0.221	0.318677	0.318677	0.4202	0.086114	0.0793
142319_at		0.91611	0.47814		0.56129	0.61667	0.75734	0.80278	0.91719	0.093056	0.92856	0.1	-0.360049	0.360049	0.78025	0.032394	0.6305		0.18364	0.41	0.22743	0.393	0.19445	0.582	0.2532	0.364	-0.279915	0.279915	0.6549	0.032394	0.3905
142320_at		2.1215	0.077749		0.90425	0.068056	0.9043	0.10694	0.67764	0.78194	0.88658	0.23194	-0.679893	0.679893	0.363004	0.12767	0.0726		0.3654	0.024	0.38576	0.036	0.33114	0.082	0.34958	0.081	0.303881	0.303881	0.5152	0.12767	0.0204
142321_at		1.2846	0.29745		0.65099	0.42083	0.81931	0.30833	0.82195	0.47639	0.9832	0	-0.496666	0.496666	0.646732	0.02132	0.4152		0.17821	0.572	0.27113	0.457	0.29013	0.405	0.26025	0.604	-0.395486	0.395486	0.8619	0.02132	0.5405
142322_at		0.39159	0.85227		0.29645	0.85278	0.50396	0.85278	0.47351	0.925	0.41733	0.99444	-0.965749	0.965749	0.132128	0.033951	0.8483		0.18871	0.377	0.20727	0.495	0.18456	0.665	0.24629	0.411	0.33969	0.33969	0.2857	0.033951	0.384
142323_at		0.73364	0.60245		0.61766	0.48889	0.83561	0.34722	0.81723	0.39167	0.96958	0.027778	-0.484805	0.484805	0.816412	0.044873	0.4913		0.21822	0.303	0.26755	0.279	0.24906	0.387	0.27703	0.303	0.421615	0.421615	0.1236	0.044873	0.271
142324_at		0.3346	0.88967		0.2945	0.76806	0.58645	0.725	0.97465	0.016667	0.77124	0.66667	0.817892	0.817892	0.218359	0.036287	0.767		0.19477	0.334	0.26349	0.23	0.29824	0.158	0.30346	0.191	-0.256594	0.256594	0.8098	0.036287	0.3509
142325_at		0.62344	0.68261		0.64386	0.47083	0.83677	0.39583	0.85958	0.175	0.97391	0.14861	-0.499406	0.499406	0.489569	0.043271	0.4826		0.22717	0.248	0.24477	0.344	0.17106	0.716	0.22593	0.5	0.290738	0.290738	0.5978	0.043271	0.2754
142326_at		1.4761	0.22596		0.92603	0.11944	0.95269	0.026389	0.57215	0.7625	0.89281	0.125	-0.795749	0.795749	0.390821	0.0039669	0.122		0.070088	0.883	0.097061	0.986	0.12769	0.958	0.13615	0.959	0.510474	0.510474	0.3235	0.0039669	0.8897
142327_at		1.5253	0.23426		0.79583	0.2	0.96438	0.14028	0.73566	0.80417	0.85173	0.41111	-0.466454	0.466454	0.714882	0.18365	0.2102		0.56818	0.004	0.63957	0.004	0.45012	0.13	0.54674	0.026	0.678032	0.678032	0.3823	0.18365	0.0031
142328_at		0.55708	0.73213		0.63734	0.53333	0.78107	0.50833	0.831	0.081944	0.96966	0.35139	-0.499984	0.499984	0.475661	3.9898e-05	0.5401		0.012836	0.996	0.13972	0.875	0.27227	0.274	0.21477	0.597	0.456245	0.456245	0.0407	3.9898e-05	0.9992
142329_at		0.26742	0.92883		0.49083	0.72222	0.81192	0.625	0.96667	0.15417	0.90431	0.091667	-0.435781	0.435781	0.716273	0.022935	0.7238		0.15418	0.521	0.23203	0.384	0.25956	0.308	0.27034	0.311	-0.307836	0.307836	0.4808	0.022935	0.5218
142330_at		2.2451	0.066445		0.60714	0.54444	0.86614	0.42917	0.92827	0.16111	0.94433	0.030556	-0.428107	0.428107	0.628651	0.033232	0.5446		0.18742	0.388	0.24984	0.342	0.30094	0.163	0.30818	0.181	-0.272852	0.272852	0.7624	0.033232	0.3814
142331_i_at		1.0769	0.39165		0.79676	0.19306	0.88652	0.37361	0.70903	0.78056	0.86829	0.21667	-0.570514	0.570514	0.515994	0.011022	0.1825		0.096527	0.802	0.19272	0.632	0.32453	0.126	0.2876	0.263	0.305422	0.305422	0.5877	0.011022	0.7036
142332_f_at		0.26819	0.92842		0.34439	0.75	0.66235	0.70417	0.8647	0.26667	0.82662	0.55278	0.629155	0.629155	0.566064	0.037267	0.7655		0.1978	0.33	0.22109	0.431	0.18513	0.616	0.248	0.406	-0.325328	0.325328	0.3751	0.037267	0.3322
142333_at		1.0343	0.40766		0.82384	0.21806	0.84014	0.21111	0.55896	0.82222	0.91506	0.13333	-0.701869	0.701869	0.399166	0.13267	0.2334		0.37389	0.022	0.38297	0.035	0.31491	0.128	0.4546	0.007	-0.305747	0.305747	0.4946	0.13267	0.0203
142334_at		1.3089	0.30927		0.22048	0.9375	0.56724	0.90278	0.73051	0.56667	0.61653	0.91667	-0.820306	0.820306	0.165508	0.014281	0.9492		0.16146	0.716	0.33015	0.394	0.4109	0.186	0.37458	0.323	-0.656054	0.656054	0.4896	0.014281	0.6239
142335_at		0.50021	0.77438		0.28508	0.85694	0.53716	0.87639	0.83106	0.425	0.72434	0.82639	-0.508752	0.508752	0.549374	0.11146	0.8497		0.3498	0.024	0.38877	0.034	0.26372	0.293	0.31114	0.163	-0.356541	0.356541	0.2399	0.11146	0.0358
142336_at		0.68641	0.63619		0.42433	0.68333	0.56967	0.95833	0.71215	0.62361	0.67606	0.88333	-0.632881	0.632881	0.471488	0.019184	0.6822		0.15377	0.544	0.24714	0.337	0.31676	0.142	0.3171	0.142	-0.326585	0.326585	0.4295	0.019184	0.5853
142337_at		0.94207	0.46344		0.56474	0.4125	0.76069	0.33611	0.94028	0.13889	0.9183	0.059722	-0.443268	0.443268	0.666203	0.16228	0.4031		0.42208	0.007	0.44447	0.005	0.41246	0.015	0.49774	0.002	0.3416	0.3416	0.3622	0.16228	0.0061
142338_at		0.8606	0.51439		0.75315	0.27361	0.92538	0.225	0.75669	0.43472	0.89452	0.20833	-0.499694	0.499694	0.756606	0.025483	0.2723		0.16609	0.495	0.21849	0.469	0.20266	0.547	0.22279	0.523	-0.253927	0.253927	0.8286	0.025483	0.4798
142339_at		0.71168	0.61833		0.40395	0.78333	0.7413	0.65278	0.95035	0.05	0.92031	0.125	0.655202	0.655202	0.363004	0.005877	0.7855		0.082422	0.833	0.17211	0.719	0.27569	0.29	0.22987	0.521	-0.333231	0.333231	0.5294	0.005877	0.8408
142340_at		0.42608	0.82794		0.51717	0.60694	0.74918	0.5125	0.88368	0.26111	0.88904	0.3	-0.312077	0.312077	0.981919	0.074445	0.6135		0.27854	0.111	0.31677	0.122	0.3441	0.068	0.32544	0.129	0.259869	0.259869	0.8417	0.074445	0.1079
142341_at		0.60167	0.69883		0.61518	0.55	0.80186	0.54306	0.83222	0.36389	0.95165	0.37778	-0.445388	0.445388	0.828929	0.032411	0.5518		0.18937	0.367	0.249	0.333	0.21952	0.49	0.23255	0.506	0.380401	0.380401	0.1747	0.032411	0.3887
142342_at		1.3811	0.24696		0.69657	0.35694	0.79235	0.42361	0.88235	0.25278	0.77496	0.57639	-0.356976	0.356976	0.930459	0.072924	0.3486		0.2773	0.108	0.32331	0.081	0.42376	0.014	0.34444	0.079	-0.244774	0.244774	0.8673	0.072924	0.1188
142343_at		0.11671	0.98814		0.55846	0.63333	0.72968	0.65	0.81531	0.40694	0.90464	0.50139	-0.322367	0.322367	0.94993	0.020779	0.6444		0.14717	0.558	0.23497	0.368	0.2506	0.306	0.21358	0.543	0.292613	0.292613	0.5731	0.020779	0.5547
142344_at		0.98672	0.4362		0.76326	0.30278	0.84176	0.35	0.67256	0.76667	0.85896	0.31667	-0.426845	0.426845	0.902643	0.057686	0.306		0.2605	0.167	0.31706	0.141	0.27778	0.299	0.36536	0.097	0.406021	0.406021	0.2047	0.057686	0.1829
142345_at		1.3862	0.24506		0.46241	0.68472	0.77288	0.61806	0.93398	0.075	0.95514	0.044444	0.561172	0.561172	0.454798	0.0031214	0.6947		0.057295	0.91	0.18746	0.597	0.42217	0.011	0.34201	0.086	-0.307066	0.307066	0.4709	0.0031214	0.9168
142346_at		1.4291	0.23673		0.43183	0.71667	0.64972	0.70972	0.56647	0.89583	0.5001	0.96806	-0.92877	0.92877	0.0292072	0.015349	0.7228		0.12983	0.669	0.25105	0.359	0.342	0.128	0.28157	0.342	0.328692	0.328692	0.6006	0.015349	0.6276
142347_at		0.44037	0.81505		0.26831	0.9	0.53622	0.96667	0.80349	0.4125	0.66551	0.89167	-0.719507	0.719507	0.315716	9.5413e-05	0.9063		0.0089228	0.998	0.1509	0.907	0.31386	0.312	0.23741	0.696	0.448691	0.448691	0.5845	9.5413e-05	0.9966
142348_at		0.98568	0.43633		0.83076	0.19444	0.91645	0.079167	0.72451	0.62222	0.93963	0.10139	-0.486929	0.486929	0.730181	0.065849	0.1785		0.26785	0.148	0.37652	0.038	0.37626	0.03	0.41561	0.022	-0.281071	0.281071	0.7247	0.065849	0.1495
142349_at		0.50787	0.76895		0.55193	0.53472	0.73024	0.54028	0.82119	0.40278	0.89731	0.32083	-0.315627	0.315627	0.997218	0.023001	0.5373		0.15556	0.513	0.24495	0.323	0.29463	0.175	0.29411	0.208	-0.39009	0.39009	0.1197	0.023001	0.5176
142350_at		0.09421	0.99275		0.44798	0.91111	0.7791	0.9125	0.8712	0.44722	0.75614	0.85833	-0.514081	0.514081	0.148818	0.041356	0.8968		0.20729	0.312	0.2852	0.174	0.26272	0.306	0.27034	0.269	-0.352267	0.352267	0.2297	0.041356	0.3041
142351_at		0.44045	0.81806		0.95396	0.073611	0.90786	0.10278	0.50117	0.89167	0.84093	0.37222	-0.901333	0.901333	0.218359	0.071529	0.0669		0.27635	0.104	0.26914	0.261	0.14254	0.822	0.22321	0.532	-0.266223	0.266223	0.7738	0.071529	0.124
142352_at		1.5103	0.20308		0.75046	0.32361	0.91939	0.28194	0.70235	0.625	0.93728	0.1	-0.40749	0.40749	0.89847	0.06767	0.3178		0.26659	0.121	0.36525	0.043	0.31019	0.139	0.38618	0.031	0.27037	0.27037	0.7291	0.06767	0.1379
142353_at		0.24421	0.94082		0.71724	0.27222	0.92798	0.21667	0.881	0.38333	0.82927	0.52778	-0.459338	0.459338	0.443672	0.059299	0.2805		0.24885	0.156	0.29531	0.152	0.2302	0.41	0.25714	0.375	0.299342	0.299342	0.5335	0.059299	0.1793
142354_at		0.27684	0.92373		0.87144	0.1	0.88683	0.2125	0.73503	0.59306	0.9002	0.19306	-0.586734	0.586734	0.62726	0.084431	0.0894		0.29736	0.074	0.28917	0.169	0.21813	0.497	0.25715	0.365	-0.2842	0.2842	0.6409	0.084431	0.0799
142355_at		0.19836	0.94716		0.68658	0.26667	0.86603	0.27639	0.87386	0.14167	0.91263	0.29583	-0.46687	0.46687	0.77886	0.0049767	0.2849		0.24897	0.658	0.32219	0.773	0.36907	0.657	0.35388	0.778	-0.888782	0.888782	0.8041	0.0049767	0.8634
142356_at		0.15696	0.97694		0.26176	0.86944	0.5839	0.65694	0.94766	0.11389	0.80335	0.475	0.820679	0.820679	0.332406	0.043022	0.8723		0.21241	0.291	0.21198	0.49	0.21993	0.451	0.24024	0.427	-0.341481	0.341481	0.2861	0.043022	0.2741
142357_at		0.3495	0.87994		0.79068	0.066667	0.96929	0.083333	0.83887	0.59861	0.8666	0.20556	-0.443272	0.443272	0.497914	0.018677	0.0927		0.13822	0.872	0.21052	0.87	0.23318	0.696	0.22368	0.688	-0.150801	0.150801	0.8849	0.018677	0.8139
142358_at		0.42889	0.82633		0.6972	0.34444	0.85161	0.35139	0.63757	0.81528	0.78124	0.7	-0.775735	0.775735	0.299026	0.11793	0.332		0.35177	0.024	0.34308	0.072	0.23787	0.39	0.32195	0.144	-0.267602	0.267602	0.7409	0.11793	0.0286
142359_at		0.57102	0.72177		0.33814	0.87222	0.6741	0.88472	0.8547	0.35417	0.82911	0.62639	-0.465557	0.465557	0.682893	0.012694	0.8782		0.11068	0.735	0.22005	0.428	0.38898	0.027	0.31397	0.157	-0.313539	0.313539	0.4326	0.012694	0.6874
142360_at		0.72477	0.60819		0.49069	0.58889	0.75727	0.49028	0.79739	0.48472	0.80809	0.62778	-0.39929	0.39929	1	0.018789	0.5856		0.14008	0.621	0.20755	0.511	0.31757	0.149	0.22672	0.518	0.379733	0.379733	0.131	0.018789	0.5789
142361_at		NaN	NaN		NA	NA	NA	NA	NA	NA	NA	NA		0		NaN	0		NA	NA	NA	NA	NA	NA	NA	NA		0		NaN	0
142362_at		0.18617	0.96626		0.86009	0.18333	0.93929	0.125	0.64186	0.72639	0.87857	0.21667	-0.719811	0.719811	0.488178	0.026235	0.1931		0.18253	0.421	0.26006	0.324	0.29487	0.211	0.28519	0.299	-0.480906	0.480906	0.0462	0.026235	0.4723
142363_at		0.51076	0.76681		0.44286	0.73333	0.66928	0.77639	0.87272	0.20972	0.89812	0.46944	0.578015	0.578015	0.432545	0.069358	0.7324		0.2702	0.132	0.28356	0.174	0.28069	0.232	0.32245	0.136	-0.246545	0.246545	0.8671	0.069358	0.1314
142364_at		0.26621	0.92867		0.34481	0.94722	0.71417	0.89583	0.88496	0.31806	0.82689	0.68333	-0.590987	0.590987	0.215577	0.0062166	0.9341		0.10303	0.798	0.1746	0.797	0.27327	0.374	0.24849	0.544	0.455384	0.455384	0.4564	0.0062166	0.8545
142365_at		0.93676	0.46602		0.92378	0.13889	0.95471	0.058333	0.51949	0.9	0.87664	0.20833	-0.820563	0.820563	0.299026	0.049754	0.1412		0.237	0.235	0.23352	0.391	0.13642	0.874	0.21632	0.576	-0.329904	0.329904	0.4213	0.049754	0.2294
142366_at		0.39123	0.84922		0.13176	0.975	0.45817	0.91111	0.96286	0.066667	0.78714	0.53472	0.946305	0.946305	0.198887	0.010835	0.9709		0.16699	0.682	0.27131	0.583	0.3781	0.261	0.39346	0.264	0.513463	0.513463	0.8393	0.010835	0.7222
142367_at		0.53466	0.74863		0.5234	0.47639	0.70147	0.5625	0.90106	0.38889	0.76643	0.70139	-0.343282	0.343282	0.899861	3.6265e-05	0.4607		0.018255	0.994	0.10962	0.957	0.23808	0.538	0.18996	0.816	0.368603	0.368603	0.6201	3.6265e-05	0.9993
142368_at		NaN	NaN		NA	NA	NA	NA	NA	NA	NA	NA		0		NaN	0		NA	NA	NA	NA	NA	NA	NA	NA		0		NaN	0
142369_at		0.42591	0.82072		0.69399	0.39722	0.68032	0.55833	0.5675	0.94167	0.70705	0.78611	-0.850345	0.850345	0.10153	0.00016333	0.3872		0.019079	0.873	0.16039	0.867	0.36039	0.502	0.28715	0.688	0.995678	0.995678	0.3205	0.00016333	0.8925
142370_at		0.79518	0.55821		0.72698	0.18333	0.92848	0.19861	0.79771	0.95556	0.81466	0.63889	-0.486991	0.486991	0.190542	0.096531	0.1876		0.31745	0.052	0.43678	0.006	0.3996	0.015	0.37604	0.042	0.269454	0.269454	0.7262	0.096531	0.0542
142372_at		1.7942	0.13111		0.53908	0.77222	0.83893	0.69306	0.92324	0.26806	0.86282	0.45417	-0.310594	0.310594	0.798331	0.0050755	0.772		0.072824	0.863	0.18401	0.609	0.36612	0.048	0.28032	0.268	-0.324416	0.324416	0.3508	0.0050755	0.866
142373_at		3.9512	0.1059		NA	NA	NA	NA	NA	NA	NA	NA		0		0.0070185	0.2882		0.21213	0.726	0.36881	0.606	0.70278	0.02	0.52231	0.317	1	1	0.0073	0.0070185	0.7959
142374_at		0.95764	0.45328		0.5074	0.78611	0.78757	0.88472	0.92765	0.10833	0.85324	0.52778	-0.331423	0.331423	0.876217	0.1053	0.7798		0.33628	0.031	0.40654	0.015	0.35283	0.068	0.38659	0.037	0.21609	0.21609	0.9628	0.1053	0.0407
142375_at		1.4066	0.24109		0.433	0.76667	0.70598	0.72083	0.9232	0.094444	0.78272	0.6875	-0.393087	0.393087	0.883171	0.0077816	0.7647		0.090671	0.813	0.22257	0.463	0.38985	0.031	0.31765	0.15	0.249619	0.249619	0.8792	0.0077816	0.797
142376_at		1.3218	0.2705		0.58731	0.56667	0.73836	0.62222	0.74857	0.71389	0.94603	0.25	-0.24791	0.24791	0.962448	0.026649	0.5617		0.16832	0.434	0.21112	0.51	0.20397	0.57	0.244	0.41	-0.328066	0.328066	0.3929	0.026649	0.463
142377_at		0.29552	0.9127		0.21341	0.9125	0.59755	0.85139	0.98219	0.076389	0.89105	0.10694	0.831513	0.831513	0.132128	0.013954	0.8981		0.12296	0.691	0.18199	0.691	0.20157	0.618	0.20948	0.649	-0.232488	0.232488	0.9782	0.013954	0.6609
142378_at		0.29594	0.91075		0.40746	0.76944	0.64128	0.78333	0.83215	0.35278	0.78755	0.64306	-0.556985	0.556985	0.479833	0.0059798	0.7717		0.10345	0.851	0.1687	0.869	0.20712	0.749	0.18116	0.889	-0.577848	0.577848	0.6362	0.0059798	0.8395
142379_s_at		1.0524	0.3976		0.8223	0.18472	0.84149	0.21944	0.67687	0.71806	0.90389	0.30139	-0.51483	0.51483	0.585535	0.10881	0.1837		0.33861	0.035	0.32515	0.098	0.21436	0.519	0.3367	0.109	-0.415279	0.415279	0.0746	0.10881	0.0399
142380_at		0.19052	0.96485		0.10009	0.98333	0.44987	0.99167	0.88857	0.20833	0.69675	0.83611	-0.669558	0.669558	0.331015	0.031564	0.9887		0.18217	0.402	0.24285	0.325	0.20806	0.532	0.23411	0.454	0.348985	0.348985	0.2541	0.031564	0.3982
142381_at		0.30058	0.91027		0.26907	0.86667	0.55644	0.8	0.97338	0.027778	0.76415	0.59306	0.697317	0.697317	0.557719	0.0052787	0.8788		0.074611	0.856	0.11711	0.886	0.14009	0.847	0.14199	0.884	-0.289665	0.289665	0.6012	0.0052787	0.8593
142382_at		0.16483	0.97423		0.5286	0.38333	0.68272	0.44306	0.92398	0.38333	0.85539	0.24722	-0.326295	0.326295	0.96662	0.021749	0.3951		0.15249	0.549	0.18299	0.651	0.14173	0.873	0.16952	0.771	-0.327081	0.327081	0.4632	0.021749	0.5262
142383_at		0.33874	0.88667		0.73976	0.32083	0.84153	0.29167	0.81534	0.50139	0.91778	0.084722	-0.457474	0.457474	0.794159	0.010335	0.33		0.10901	0.735	0.16605	0.724	0.23204	0.443	0.21512	0.567	0.284479	0.284479	0.7194	0.010335	0.747
142384_at		0.99241	0.43193		0.84241	0.15	0.88986	0.12917	0.7678	0.54722	0.87896	0.35278	-0.556461	0.556461	0.613352	0.057719	0.1643		0.24901	0.157	0.29331	0.16	0.32349	0.111	0.34618	0.074	-0.177944	0.177944	0.9969	0.057719	0.184
142385_at		0.54175	0.74363		0.54474	0.6375	0.81737	0.5	0.90603	0.2	0.98245	0.0083333	-0.485434	0.485434	0.716273	0.044935	0.6495		0.22104	0.27	0.23279	0.387	0.21087	0.549	0.25746	0.389	0.530641	0.530641	0.008	0.044935	0.2664
142386_at		0.1968	0.9622		0.60551	0.46806	0.71682	0.63472	0.48367	0.95	0.52801	0.97361	-0.992946	0.992946	0.0625869	0.025656	0.4667		0.16644	0.502	0.24914	0.317	0.25948	0.323	0.26717	0.312	-0.248972	0.248972	0.8725	0.025656	0.4705
142387_at		0.45361	0.80832		0.34106	0.75417	0.57398	0.76667	0.99051	0.025	0.73086	0.78333	0.5066	0.5066	0.560501	0.0018072	0.7467		0.052969	0.932	0.17812	0.673	0.33198	0.122	0.26506	0.345	-0.480751	0.480751	0.0337	0.0018072	0.9518
142388_at		0.71073	0.61815		0.91638	0.10694	0.96932	0.081944	0.56346	0.97639	0.83357	0.38333	-0.828437	0.828437	0.0598053	0.049891	0.0996		0.22755	0.253	0.24171	0.366	0.16896	0.712	0.22726	0.508	0.270052	0.270052	0.7296	0.049891	0.235
142389_at		0.49685	0.7769		0.37288	0.7875	0.67347	0.79167	0.91679	0.14167	0.84716	0.36667	-0.454827	0.454827	0.78025	0.0093622	0.784		0.09885	0.777	0.16671	0.728	0.21763	0.498	0.20524	0.61	0.328319	0.328319	0.3903	0.0093622	0.7569
142390_at		0.19868	0.96156		0.71934	0.34722	0.88685	0.32083	0.72505	0.87361	0.79092	0.775	-0.528543	0.528543	0.432545	0.04384	0.3349		0.21438	0.284	0.21244	0.46	0.22052	0.48	0.23101	0.469	-0.389474	0.389474	0.117	0.04384	0.2772
142391_at		0.78133	0.56803		0.20896	0.93611	0.5582	0.96806	0.85213	0.31667	0.78673	0.73333	-0.618228	0.618228	0.285118	0.0041806	0.9342		0.066327	0.9	0.14077	0.845	0.216	0.512	0.199	0.639	0.372584	0.372584	0.1984	0.0041806	0.8821
142392_at		0.15188	0.97856		0.28021	0.9	0.52195	0.95833	0.85177	0.3	0.63867	0.9	-0.647095	0.647095	0.445063	0.027966	0.9046		0.17149	0.454	0.24835	0.341	0.25945	0.289	0.27977	0.239	-0.298871	0.298871	0.5426	0.027966	0.4401
142393_at		0.13021	0.9848		0.54271	0.63472	0.76528	0.58611	0.88131	0.025	0.94434	0.38194	-0.495018	0.495018	0.420028	0.01284	0.6307		0.11631	0.69	0.20644	0.497	0.23077	0.436	0.22554	0.472	-0.306087	0.306087	0.5012	0.01284	0.6933
142394_at		0.67605	0.64351		0.79817	0.21944	0.84398	0.29861	0.72092	0.63889	0.94104	0.12222	-0.474168	0.474168	0.666203	0.12386	0.1839		0.36034	0.023	0.39756	0.021	0.30377	0.165	0.38341	0.036	-0.236224	0.236224	0.9016	0.12386	0.0248
142395_at		0.31617	0.901		0.95742	0.020833	0.95019	0.086111	0.6001	0.9	0.86111	0.31806	-0.843343	0.843343	0.182197	0.16523	0.0539		0.4169	0.004	0.38162	0.028	0.22014	0.455	0.37869	0.047	-0.334453	0.334453	0.3347	0.16523	0.0062
142396_at		0.85873	0.51754		0.55051	0.63333	0.76849	0.51667	0.85361	0.25139	0.94459	0.17917	-0.316758	0.316758	0.963839	0.0071356	0.6461		0.089055	0.827	0.12848	0.87	0.17366	0.706	0.17257	0.789	-0.325449	0.325449	0.502	0.0071356	0.8028
142397_at		0.091847	0.91914		NA	NA	NA	NA	NA	NA	NA	NA		0		0.0074329	0.3946		NA	NA	NA	NA	NA	NA	NA	NA		0		0.0074329	0.9086
142398_at		1.2725	0.29018		0.995	0.0055556	0.91351	0.084722	0.42664	0.95	0.79123	0.475	-0.994127	0.994127	0.132128	0.16089	0.0455		0.41176	0.006	0.362	0.043	0.15194	0.814	0.31975	0.137	-0.398278	0.398278	0.1009	0.16089	0.0074
142399_at		1.4761	0.21396		0.94447	0.0069444	0.96994	0.065278	0.58604	0.98472	0.81231	0.5625	-0.811736	0.811736	0.132128	0.18251	0.0165		0.4378	0.004	0.41228	0.01	0.24127	0.369	0.38695	0.033	0.470788	0.470788	0.0189	0.18251	0.0044
142400_at		NaN	NaN		NA	NA	NA	NA	NA	NA	NA	NA		0		NaN	0		NA	NA	NA	NA	NA	NA	NA	NA		0		NaN	0
142401_at		0.32349	0.8965		0.5784	0.61667	0.84349	0.54167	0.78627	0.7	0.71508	0.90972	-0.52592	0.52592	0.260083	0.092534	0.6251		0.31151	0.059	0.29156	0.168	0.14926	0.811	0.27676	0.283	0.418251	0.418251	0.0697	0.092534	0.0671
142402_at		0.46108	0.8033		0.60214	0.57083	0.76152	0.45833	0.75951	0.48472	0.94922	0.14167	-0.232533	0.232533	0.995828	0.032007	0.568		0.18332	0.389	0.24084	0.348	0.31022	0.136	0.33183	0.121	0.190195	0.190195	0.9949	0.032007	0.3975
142403_at		0.063282	0.99715		0.58188	0.58333	0.79115	0.63333	0.87663	0.30139	0.93608	0.094444	-0.361221	0.361221	0.86509	0.014357	0.5865		0.12188	0.66	0.16804	0.702	0.17347	0.697	0.19942	0.658	-0.405453	0.405453	0.0937	0.014357	0.6669
142404_s_at		1.8733	0.19475		0.38586	0.87222	0.75358	0.72778	0.9696	0.063889	0.92838	0.047222	0.517398	0.517398	0.365786	0.0089874	0.8694		0.21837	0.643	0.2833	0.659	0.25737	0.775	0.28218	0.713	-0.933973	0.933973	0.5829	0.0089874	0.7596
142405_at		1.1586	0.34541		0.69136	0.32778	0.87399	0.4	0.84391	0.53611	0.90172	0.23056	-0.285621	0.285621	0.940195	0.14841	0.3168		0.39033	0.017	0.41934	0.014	0.32011	0.121	0.36013	0.074	-0.313716	0.313716	0.52	0.14841	0.006
142406_at		0.67518	0.64494		0.53873	0.62083	0.74906	0.55	0.92318	0.045833	0.91493	0.325	-0.43485	0.43485	0.706537	0.011502	0.6165		0.10403	0.775	0.19161	0.644	0.2492	0.38	0.21386	0.609	0.439689	0.439689	0.0859	0.011502	0.7084
142407_at		0.28823	0.91727		0.81625	0.20139	0.84345	0.30833	0.84055	0.34306	0.91048	0.15556	-0.457686	0.457686	0.842837	0.03556	0.2058		0.19229	0.34	0.26563	0.245	0.26028	0.283	0.31817	0.134	-0.332129	0.332129	0.3539	0.03556	0.3632
142408_at		0.21726	0.95353		0.54635	0.57361	0.71418	0.50833	0.82488	0.26806	0.83997	0.36528	-0.34859	0.34859	0.981919	0.010426	0.5759		0.10586	0.735	0.14507	0.813	0.20156	0.555	0.17525	0.727	0.358417	0.358417	0.2121	0.010426	0.7407
142409_at		0.23401	0.94576		0.71976	0.37222	0.91388	0.33472	0.68725	0.63472	0.94975	0.018056	-0.441578	0.441578	0.802503	0.022326	0.3744		0.14887	0.582	0.16842	0.736	0.20184	0.611	0.18688	0.703	-0.274125	0.274125	0.5216	0.022326	0.5534
142410_at		0.83338	0.60063		0.57716	0.6125	0.85119	0.62917	0.95565	0.175	0.82282	0.53333	-0.42701	0.42701	0.567455	0.01583	0.6156		0.29578	0.588	0.40391	0.632	0.48421	0.426	0.41512	0.642	-0.923698	0.923698	0.4467	0.01583	0.6256
142411_at		0.19	0.96506		0.117	0.96667	0.45665	0.90139	0.95156	0.066667	0.76338	0.61667	0.864188	0.864188	0.168289	0.010543	0.9802		0.10455	0.725	0.19755	0.57	0.28613	0.212	0.27098	0.284	-0.298564	0.298564	0.5428	0.010543	0.7484
142412_at		0.17701	0.96732		0.46311	0.84167	0.76763	0.82361	0.90252	0.32083	0.84297	0.59306	-0.347781	0.347781	0.79694	0.00093004	0.8472		0.050762	0.977	0.10172	0.993	0.14626	0.987	0.12176	0.995	-0.996048	0.996048	0.1114	0.00093004	0.9757
142413_at		0.28148	0.92116		0.76829	0.20694	0.89436	0.25139	0.78534	0.60139	0.92645	0.26389	-0.370999	0.370999	0.777469	0.091831	0.1969		0.30918	0.072	0.32681	0.089	0.31054	0.139	0.34287	0.078	0.328485	0.328485	0.3543	0.091831	0.0658
142414_at		0.1161	0.98828		0.38736	0.86667	0.75162	0.69167	0.92844	0.059722	0.86063	0.45	0.539113	0.539113	0.566064	0.040759	0.8674		0.20628	0.277	0.2356	0.363	0.16033	0.743	0.20882	0.603	-0.339407	0.339407	0.3029	0.040759	0.2996
142415_at		1.603	0.17612		0.8955	0.10556	0.92511	0.10833	0.7418	0.55833	0.89378	0.31667	-0.662529	0.662529	0.449235	0.11892	0.0984		0.35218	0.023	0.36862	0.035	0.29867	0.174	0.31665	0.135	-0.320401	0.320401	0.4095	0.11892	0.0281
142416_at		0.68076	0.64013		0.66408	0.36667	0.87966	0.25972	0.89696	0.18333	0.85886	0.48611	-0.496726	0.496726	0.599444	0.030749	0.3669		0.18247	0.421	0.26531	0.258	0.39357	0.023	0.32694	0.126	0.290838	0.290838	0.6174	0.030749	0.4077
142417_at		0.68989	0.63733		NA	NA	NA	NA	NA	NA	NA	NA		0		0.016667	0		NA	NA	NA	NA	NA	NA	NA	NA		0		0.016667	0.6585
142418_at		0.25155	0.93713		0.86447	0.15139	0.94107	0.20833	0.5938	0.94167	0.89192	0.18611	-0.509967	0.509967	0.696801	0.047842	0.1461		0.22366	0.217	0.24696	0.314	0.17158	0.697	0.21272	0.579	-0.384932	0.384932	0.1144	0.047842	0.2571
142419_at		1.023	0.42462		0.51711	0.57222	0.71367	0.65	0.96832	0.018056	0.81982	0.52778	-0.378344	0.378344	0.93185	0.04751	0.5649		0.25016	0.304	0.32643	0.212	0.35732	0.154	0.37775	0.132	-0.49824	0.49824	0.2493	0.04751	0.2418
142420_at		1.0193	0.42741		0.18048	0.9	0.4394	0.92778	0.60156	0.73611	0.58789	0.925	-0.874061	0.874061	0.158554	0.033511	0.9047		0.23827	0.387	0.34119	0.273	0.36818	0.178	0.30925	0.454	0.708815	0.708815	0.1378	0.033511	0.3788
142421_at		0.78755	0.5635		0.37232	0.83889	0.60801	0.86806	0.88158	0.26667	0.88389	0.43333	-0.518308	0.518308	0.499305	0.057534	0.8313		0.24542	0.174	0.30309	0.135	0.30331	0.157	0.33941	0.099	-0.301974	0.301974	0.5179	0.057534	0.1776
142422_at		0.85491	0.51772		0.7371	0.27917	0.85704	0.23333	0.80072	0.56111	0.97103	0.23333	-0.499145	0.499145	0.465925	0.0053486	0.2658		0.075039	0.837	0.17487	0.673	0.29749	0.151	0.2572	0.365	0.307938	0.307938	0.4844	0.0053486	0.8558
142423_at		0.35267	0.87812		0.64447	0.4375	0.82121	0.36944	0.87077	0.25	0.96834	0.058333	-0.411503	0.411503	0.732962	0.02507	0.4342		0.16191	0.464	0.24662	0.332	0.26435	0.266	0.24875	0.404	-0.263037	0.263037	0.7743	0.02507	0.4768
142424_at		1.258	0.29779		0.4293	0.86944	0.75412	0.9	0.84716	0.43333	0.74608	0.88472	-0.554869	0.554869	0.165508	0.0098559	0.8621		0.098307	0.779	0.097204	0.965	0.0847	0.979	0.10399	0.954	-0.279964	0.279964	0.6851	0.0098559	0.7555
142425_at		1.2338	0.30709		0.69247	0.4125	0.7987	0.4	0.78465	0.46806	0.98936	0.13194	-0.499334	0.499334	0.404729	0.12148	0.4071		0.35737	0.022	0.40725	0.016	0.36099	0.047	0.46511	0.002	0.445126	0.445126	0.0347	0.12148	0.0237
142426_at		2.061	0.20218		0.8593	0.10139	0.86579	0.2	0.64491	0.79306	0.92241	0.13472	-0.521933	0.521933	0.577191	0.0047102	0.1098		0.15124	0.855	0.27905	0.829	0.43546	0.502	0.36933	0.724	1	1	0.0093	0.0047102	0.8748
142427_at		0.94278	0.46154		0.66808	0.41667	0.89507	0.28333	0.82557	0.39167	0.89763	0.3875	-0.49365	0.49365	0.698192	0.1621	0.4367		0.41239	0.005	0.54003	0	0.47216	0	0.49501	0.001	0.446072	0.446072	0.0377	0.1621	0.0072
142428_at		0.45288	0.80923		0.45499	0.74167	0.70035	0.70278	0.72046	0.63333	0.78171	0.71528	-0.541244	0.541244	0.465925	0.00034301	0.7355		0.018902	0.985	0.12906	0.865	0.21723	0.468	0.17149	0.783	0.507102	0.507102	0.0093	0.00034301	0.9899
142429_at		0.30727	0.90618		0.86029	0	0.99028	0.0013889	0.74466	0.9625	0.86136	0.20694	-0.601678	0.601678	0.0653686	0.048214	0		0.22387	0.258	0.27669	0.235	0.23603	0.407	0.27882	0.29	-0.304572	0.304572	0.5338	0.048214	0.2393
142430_at		0.8267	0.54485		0.57987	0.55694	0.8056	0.44306	0.87362	0.23056	0.93343	0.20278	-0.486827	0.486827	0.699583	0.047896	0.5613		0.29758	0.269	0.38411	0.196	0.35702	0.318	0.4291	0.146	-0.760192	0.760192	0.2365	0.047896	0.2398
142431_at		1.1541	0.34608		0.69957	0.33333	0.89164	0.17639	0.87762	0.21389	0.91466	0.26667	-0.485248	0.485248	0.616134	0.10824	0.3279		0.34756	0.024	0.37143	0.037	0.34554	0.081	0.42181	0.011	0.284806	0.284806	0.6226	0.10824	0.0287
142432_at		1.2467	0.33111		0.45648	0.68472	0.70364	0.60278	0.92119	0.13194	0.90108	0.1125	0.525393	0.525393	0.652295	0.00075304	0.6828		0.06607	0.947	0.23385	0.716	0.46147	0.064	0.37406	0.313	-0.956244	0.956244	0.0149	0.00075304	0.9769
142433_at		0.66888	0.64886		0.45372	0.63472	0.53284	0.71111	0.67813	0.69167	0.62908	0.83333	-0.604515	0.604515	0.649513	0.05823	0.64		0.25154	0.174	0.32406	0.107	0.29695	0.203	0.27823	0.264	-0.268323	0.268323	0.764	0.05823	0.1832
142434_at		0.47051	0.79644		0.85206	0.033333	0.864	0.15833	0.49889	0.95972	0.7024	0.80833	-0.987436	0.987436	0.0431154	0.19533	0.0321		0.45281	0.001	0.43662	0.011	0.20186	0.558	0.35193	0.065	-0.379075	0.379075	0.1485	0.19533	0.0027
142435_at		0.83677	0.52983		0.21725	0.93194	0.55434	0.89861	0.91156	0.079167	0.85435	0.56806	0.696747	0.696747	0.399166	0.014651	0.9169		0.12418	0.654	0.26033	0.24	0.35	0.074	0.33127	0.102	0.38891	0.38891	0.1189	0.014651	0.658
142436_at		1.0603	0.42005		0.57518	0.39583	0.76752	0.29167	0.83457	0.52778	0.96575	0.023611	-0.483498	0.483498	0.66064	0.013711	0.4107		0.20978	0.574	0.27473	0.6	0.35724	0.347	0.37075	0.317	0.757517	0.757517	0.3804	0.013711	0.6615
142437_at		1.5909	0.19514		0.55808	0.58472	0.69145	0.66528	0.54632	0.925	0.65906	0.88333	-0.905814	0.905814	0.132128	0.048579	0.5811		0.24957	0.278	0.30288	0.274	0.25389	0.465	0.23901	0.574	0.502978	0.502978	0.1494	0.048579	0.2221
142438_at		1.2751	0.43826		NA	NA	NA	NA	NA	NA	NA	NA		0		0.015043	0.6194		0.24188	0.629	0.34769	0.602	0.46772	0.274	0.47526	0.301	-0.96304	0.96304	0.542	0.015043	0.6193
142439_at		1.1472	0.35277		0.50952	0.57639	0.74337	0.60139	0.96436	0	0.8163	0.575	-0.428579	0.428579	0.858136	0.020303	0.578		0.16589	0.476	0.19474	0.582	0.23214	0.579	0.22885	0.478	0.468237	0.468237	0.2517	0.020303	0.5121
142440_at		0.20383	0.92075		NA	NA	NA	NA	NA	NA	NA	NA		0		0.068306	0.9233		NA	NA	NA	NA	NA	NA	NA	NA		0		0.068306	0.1343
142441_at		0.073466	0.99595		0.53311	0.5625	0.73132	0.57917	0.88342	0.27639	0.81246	0.59583	-0.303628	0.303628	1	0.013701	0.5511		0.12009	0.686	0.16801	0.672	0.15229	0.808	0.1772	0.727	0.380424	0.380424	0.1474	0.013701	0.6747
142442_at		0.25815	0.93339		0.66076	0.38472	0.78274	0.37222	0.94688	0.091667	0.85144	0.32639	-0.376893	0.376893	0.774687	0.033917	0.3678		0.18738	0.394	0.24074	0.379	0.26591	0.302	0.23798	0.46	-0.346686	0.346686	0.3463	0.033917	0.3769
142443_at		0.44911	0.81182		0.34987	0.74583	0.48301	0.8125	0.8581	0.3	0.54307	0.92639	-0.65154	0.65154	0.432545	0.024998	0.7315		0.16547	0.481	0.19944	0.579	0.26954	0.262	0.20561	0.602	0.373673	0.373673	0.168	0.024998	0.4936
142444_at		2.217	0.20284		NA	NA	NA	NA	NA	NA	NA	NA		0		0.032576	0.2101		0.76082	0.019	0.77892	0.017	0.55626	0.286	0.70544	0.084	0.797781	0.797781	0.7141	0.032576	0.3571
142445_at		0.51686	0.76133		0.70856	0.29722	0.7927	0.36111	0.82044	0.29306	0.95024	0.13333	-0.366568	0.366568	0.895688	0.017827	0.2813		0.13413	0.728	0.20957	0.605	0.27793	0.389	0.26803	0.502	0.4999	0.4999	0.2651	0.017827	0.5735
142446_at		1.4188	0.23536		0.4737	0.65417	0.63519	0.75833	0.55003	0.89167	0.61641	0.9	-0.892394	0.892394	0.132128	0.044254	0.6474		0.21941	0.28	0.35586	0.06	0.35634	0.073	0.33475	0.125	-0.330586	0.330586	0.4041	0.044254	0.2798
142447_at		0.65038	0.66253		0.83063	0.2125	0.81667	0.28333	0.64224	0.70139	0.87289	0.30833	-0.592898	0.592898	0.513213	0.064761	0.1969		0.26182	0.158	0.30757	0.129	0.25769	0.278	0.33897	0.103	0.18119	0.18119	0.9953	0.064761	0.1515
142448_at		0.51719	0.76164		0.86623	0.15	0.90261	0.058333	0.66272	0.66944	0.89154	0.28611	-0.61411	0.61411	0.557719	0.05602	0.1484		0.26884	0.161	0.31096	0.175	0.27013	0.287	0.28227	0.301	0.314752	0.314752	0.6189	0.05602	0.1804
142449_at		0.76049	0.58248		0.78888	0.27083	0.92644	0.20972	0.64568	0.8	0.90436	0.13333	-0.54826	0.54826	0.649513	0.18302	0.267		0.43751	0.003	0.50215	0.001	0.34816	0.071	0.49566	0	0.344259	0.344259	0.2774	0.18302	0.0037
142450_at		0.26804	0.9285		0.83691	0.15694	0.86296	0.22917	0.73033	0.57917	0.73817	0.73472	-0.815733	0.815733	0.235049	0.041144	0.1494		0.2081	0.303	0.24847	0.302	0.24403	0.384	0.22278	0.493	-0.243308	0.243308	0.8711	0.041144	0.3032
142451_at		0.6165	0.68775		0.8119	0.20972	0.92903	0.21111	0.64197	0.79306	0.91336	0.095833	-0.558063	0.558063	0.571627	0.068786	0.2034		0.26824	0.13	0.31813	0.128	0.28378	0.215	0.30272	0.191	0.207322	0.207322	0.9827	0.068786	0.1238
142452_at		0.24647	0.93969		0.61294	0.55556	0.8321	0.49583	0.87786	0.15	0.96143	0.29167	-0.479734	0.479734	0.7121	0.016002	0.5467		0.12906	0.638	0.21509	0.465	0.31403	0.128	0.29503	0.239	-0.368226	0.368226	0.1697	0.016002	0.6265
142453_at		0.32276	0.897		0.96602	0.052778	0.90606	0.068056	0.49375	0.89722	0.7701	0.65	-0.994896	0.994896	0.0653686	0.096632	0.0486		0.31827	0.047	0.34637	0.055	0.31336	0.121	0.2941	0.22	-0.258846	0.258846	0.8049	0.096632	0.058
142454_at		0.59476	0.704		0.86217	0.17222	0.87257	0.15833	0.58188	0.90833	0.93679	0.20694	-0.564081	0.564081	0.630042	0.068305	0.1664		0.27618	0.134	0.29156	0.17	0.21569	0.525	0.22779	0.522	-0.365562	0.365562	0.2344	0.068305	0.137
142455_at		0.88985	0.49487		0.4599	0.67639	0.73041	0.45972	0.86626	0.45	0.88311	0.16806	0.507054	0.507054	0.524339	0.020139	0.6706		0.14455	0.553	0.28127	0.201	0.43487	0.01	0.41841	0.009	0.428016	0.428016	0.0475	0.020139	0.5533
142456_at		1.3088	0.2835		0.59115	0.50139	0.61859	0.50833	0.73512	0.53472	0.74164	0.65972	-0.533898	0.533898	0.649513	0.014731	0.4959		0.14867	0.605	0.21892	0.576	0.2232	0.585	0.22738	0.632	0.489064	0.489064	0.1518	0.014731	0.6528
142457_at		1.3033	0.27729		0.73894	0.25278	0.91168	0.2	0.68577	0.89306	0.72005	0.9	-0.646075	0.646075	0.207232	0.14797	0.2626		0.39166	0.008	0.41693	0.012	0.24797	0.326	0.30122	0.189	-0.293454	0.293454	0.5837	0.14797	0.0116
142458_at		0.73196	0.60685		0.73601	0.30972	0.81217	0.39167	0.58392	0.94028	0.79234	0.65556	-0.739894	0.739894	0.212796	0.0099356	0.2995		0.1977	0.528	0.28138	0.453	0.30083	0.416	0.31006	0.431	-0.606686	0.606686	0.1655	0.0099356	0.7365
142459_at		0.36509	0.86997		0.34707	0.80278	0.52635	0.85139	0.59822	0.75278	0.44422	0.98333	-0.899666	0.899666	0.204451	0.007233	0.8064		0.089272	0.799	0.15244	0.781	0.1637	0.734	0.14391	0.862	0.350662	0.350662	0.2495	0.007233	0.8195
142460_at		1.3456	0.26079		0.69591	0.4	0.75492	0.44167	0.70829	0.65139	0.76068	0.63333	-0.768678	0.768678	0.40751	0.025284	0.4075		0.16548	0.507	0.2381	0.39	0.31158	0.154	0.2859	0.252	-0.233849	0.233849	0.9254	0.025284	0.471
142461_at		0.9496	0.45965		0.84479	0.1	0.88957	0.10833	0.76109	0.45833	0.92072	0.25	-0.499667	0.499667	0.566064	0.017191	0.1076		0.12757	0.664	0.27503	0.256	0.42264	0.01	0.37222	0.062	0.46562	0.46562	0.0458	0.017191	0.6133
142462_at		0.17299	0.97147		0.53444	0.65139	0.70681	0.64444	0.89253	0.058333	0.89989	0.51389	-0.454641	0.454641	0.713491	0.0045003	0.6625		0.068349	0.889	0.21931	0.459	0.40614	0.02	0.32114	0.142	0.275358	0.275358	0.6981	0.0045003	0.8803
142463_at		0.62788	0.67949		0.38656	0.85139	0.73614	0.68333	0.89252	0.058333	0.91658	0.425	0.450118	0.450118	0.732962	0.050875	0.8462		0.25143	0.181	0.32356	0.119	0.28847	0.22	0.32701	0.146	-0.286697	0.286697	0.7081	0.050875	0.1778
142464_at		0.33266	0.89067		0.67026	0.40278	0.8113	0.52361	0.58907	0.87917	0.55931	0.99722	-0.917054	0.917054	0.132128	0.072064	0.4012		0.27281	0.148	0.25622	0.337	0.1481	0.827	0.23014	0.522	-0.439916	0.439916	0.0419	0.072064	0.1148
142465_at		0.26832	0.92831		0.5599	0.72361	0.81009	0.80139	0.80677	0.67639	0.71713	0.91667	-0.430581	0.430581	0.599444	0.011658	0.6946		0.10971	0.723	0.14452	0.798	0.13626	0.846	0.16903	0.777	-0.336494	0.336494	0.3107	0.011658	0.7105
142466_at		0.31943	0.89857		0.499	0.69444	0.69048	0.65417	0.89162	0.17222	0.9098	0.31111	-0.423971	0.423971	0.748261	0.01944	0.6893		0.15644	0.558	0.23071	0.477	0.29043	0.239	0.27918	0.341	0.281165	0.281165	0.7016	0.01944	0.5957
142467_at		0.13667	0.98288		0.75813	0.34167	0.85239	0.3	0.84302	0.28333	0.73561	0.68333	-0.528046	0.528046	0.616134	0.030112	0.3442		0.19764	0.407	0.2023	0.631	0.22735	0.497	0.19561	0.719	-0.491785	0.491785	0.0479	0.030112	0.4221
142468_at		0.062206	0.99725		0.19237	0.94028	0.56315	0.94167	0.79628	0.46944	0.60813	0.975	-0.786094	0.786094	0.154381	0.016027	0.9314		0.12548	0.632	0.18417	0.64	0.1955	0.613	0.20626	0.599	-0.346667	0.346667	0.2894	0.016027	0.6272
142469_at		0.94445	0.46051		0.79504	0.18472	0.94184	0.21667	0.70604	0.775	0.86841	0.26667	-0.418164	0.418164	0.826147	0.081243	0.1819		0.29246	0.084	0.3931	0.02	0.3181	0.133	0.36393	0.065	0.493056	0.493056	0.0119	0.081243	0.0909
142470_s_at		0.81613	0.54381		0.30974	0.84167	0.58457	0.825	0.88334	0.23611	0.72392	0.79306	-0.605485	0.605485	0.630042	0.062246	0.8359		0.256	0.16	0.28849	0.179	0.30853	0.152	0.26352	0.336	-0.311763	0.311763	0.4564	0.062246	0.1584
142471_r_at		0.29994	0.91064		0.17352	0.95556	0.46704	0.925	0.74619	0.54722	0.50758	0.98889	-0.818936	0.818936	0.210014	2.1837e-06	0.9497		0.0015171	1	0.087503	0.966	0.16225	0.783	0.12487	0.926	-0.271074	0.271074	0.7369	2.1837e-06	0.9998
142472_at		0.13856	0.98252		0.87846	0.081944	0.88628	0.11528	0.57759	0.87639	0.74519	0.78611	-0.966645	0.966645	0.0375522	0.041035	0.1041		0.20725	0.302	0.19565	0.53	0.12284	0.911	0.19652	0.632	-0.437798	0.437798	0.0417	0.041035	0.2948
142473_at		0.42263	0.83075		0.71555	0.3	0.78253	0.48333	0.73184	0.71667	0.88468	0.175	-0.501452	0.501452	0.571627	0.050686	0.3155		0.23018	0.218	0.30075	0.133	0.30931	0.126	0.34174	0.088	-0.327319	0.327319	0.3556	0.050686	0.2164
142474_at		0.082872	0.99461		0.21179	0.90833	0.60842	0.85	0.90091	0.13333	0.75756	0.75833	-0.548677	0.548677	0.449235	0.0031775	0.8948		0.05715	0.916	0.07272	0.982	0.065757	0.995	0.064566	0.997	-0.337055	0.337055	0.2995	0.0031775	0.9099
142475_at		0.71348	0.61616		0.73187	0.25	0.93988	0.15972	0.844	0.35972	0.93811	0.041667	-0.480423	0.480423	0.664812	0.06572	0.2378		0.26229	0.147	0.2608	0.278	0.15496	0.792	0.24614	0.409	-0.253951	0.253951	0.8199	0.06572	0.1449
142476_at		19.2101	0.16581		NA	NA	NA	NA	NA	NA	NA	NA		0		0.00066286	0.2076		0.1223	0.974	0.3191	0.912	0.51747	0.668	0.37193	0.894	-0.612379	0.612379	0.9459	0.00066286	0.9858
142477_at		0.59427	0.70487		0.74649	0.31667	0.84981	0.24306	0.71842	0.58333	0.87807	0.20833	-0.364735	0.364735	0.906815	0.015726	0.3332		0.21041	0.626	0.32744	0.54	0.40408	0.325	0.39349	0.421	-0.734806	0.734806	0.761	0.015726	0.6378
142478_at		1.0842	0.40058		0.75034	0.21667	0.94443	0.19167	0.81139	0.78333	0.90313	0.27778	-0.446996	0.446996	0.646732	0.037379	0.2202		0.32004	0.151	0.40956	0.114	0.49025	0.023	0.37571	0.201	0.422987	0.422987	0.7618	0.037379	0.2848
142479_at		0.21653	0.95342		0.50228	0.63472	0.63539	0.79167	0.50794	0.94861	0.51737	0.98056	-0.962256	0.962256	0.0486787	0.097329	0.6319		0.33083	0.039	0.38647	0.042	0.28976	0.21	0.36443	0.075	0.299126	0.299126	0.639	0.097329	0.0469
142480_at		1.2246	0.31119		0.93935	0.016667	0.95242	0.0041667	0.52632	0.91944	0.72543	0.75	-0.948862	0.948862	0.132128	0.33764	0.0228		0.59685	0	0.59572	0	0.33514	0.089	0.50462	0	-0.516883	0.516883	0.0068	0.33764	0
142481_at		0.66343	0.65288		0.43818	0.625	0.7186	0.5625	0.87554	0.25139	0.86817	0.25	0.614802	0.614802	0.499305	0.01646	0.633		0.13281	0.618	0.21787	0.459	0.26063	0.301	0.27282	0.286	-0.299669	0.299669	0.5268	0.01646	0.6198
142482_at		0.55814	0.73145		0.52669	0.68333	0.68956	0.89306	0.90828	0.080556	0.8988	0.3	-0.305359	0.305359	0.94993	0.079881	0.6886		0.29027	0.076	0.39095	0.031	0.41288	0.019	0.46277	0.002	0.408058	0.408058	0.0765	0.079881	0.0935
142483_at		0.35821	0.87087		0.25872	0.84444	0.5586	0.86667	0.93998	0.025	0.75596	0.70278	0.771965	0.771965	0.426982	0.012505	0.8433		0.18269	0.585	0.24805	0.608	0.32841	0.322	0.23521	0.751	0.659527	0.659527	0.2419	0.012505	0.6781
142484_at		0.74103	0.59632		0.93223	0.086111	0.92875	0.10417	0.6197	0.82083	0.74864	0.72083	-0.919022	0.919022	0.0653686	0.0057848	0.0842		0.0775	0.859	0.11748	0.875	0.16558	0.734	0.14932	0.842	-0.457116	0.457116	0.0305	0.0057848	0.8488
142485_at		0.49957	0.7751		0.76807	0.26667	0.82819	0.3	0.72035	0.675	0.9584	0.068056	-0.433103	0.433103	0.858136	0.0075646	0.2684		0.089083	0.814	0.15945	0.754	0.22974	0.42	0.20624	0.589	-0.328283	0.328283	0.3592	0.0075646	0.8035
142486_at		0.84956	0.52127		0.75981	0.3	0.91861	0.21111	0.71406	0.61667	0.8575	0.31667	-0.472317	0.472317	0.845619	0.021859	0.3101		0.15185	0.52	0.16852	0.672	0.21657	0.467	0.18542	0.668	0.425556	0.425556	0.0546	0.021859	0.5327
142487_s_at		1.2458	0.30723		0.92028	0.1	0.84632	0.19444	0.54367	0.76667	0.84198	0.34167	-0.89559	0.89559	0.246175	0.091706	0.0983		0.36486	0.052	0.40351	0.041	0.44855	0.023	0.41513	0.043	0.275862	0.275862	0.9614	0.091706	0.0647
142488_s_at		0.31682	0.90062		0.38749	0.75556	0.58809	0.81806	0.87442	0.46111	0.76668	0.69722	-0.457678	0.457678	0.649513	0.094649	0.7586		0.31585	0.06	0.33763	0.085	0.29044	0.193	0.26886	0.285	-0.330173	0.330173	0.3669	0.094649	0.0578
142489_at		0.40851	0.84009		0.6646	0.39583	0.78863	0.45972	0.68382	0.675	0.63476	0.95	-0.799761	0.799761	0.184979	0.020058	0.3822		0.15291	0.555	0.19374	0.599	0.2815	0.252	0.1951	0.695	-0.364358	0.364358	0.2312	0.020058	0.5545
142490_at		0.49478	0.77861		0.88004	0.0375	0.96116	0.018056	0.65638	0.84444	0.79764	0.71528	-0.78233	0.78233	0.132128	0.098018	0.0407		0.32137	0.043	0.33383	0.09	0.2048	0.538	0.28709	0.252	-0.214302	0.214302	0.966	0.098018	0.0515
142491_at		0.45013	0.81121		0.5248	0.65	0.79968	0.52778	0.85256	0.43056	0.82333	0.60833	-0.304598	0.304598	0.944367	0.027982	0.6593		0.17153	0.421	0.21917	0.45	0.1899	0.632	0.23626	0.442	-0.252496	0.252496	0.8249	0.027982	0.4472
142492_at		1.6073	0.17575		0.66454	0.33333	0.9064	0.39306	0.84279	0.94306	0.79734	0.7375	-0.371539	0.371539	0.393602	0.0088827	0.3449		0.097768	0.787	0.12569	0.881	0.16341	0.738	0.14053	0.884	-0.367556	0.367556	0.1914	0.0088827	0.769
142493_at		0.76249	0.58107		0.47848	0.68194	0.65154	0.69167	0.95754	0.013889	0.81646	0.60278	0.379368	0.379368	0.908206	0.0079235	0.6817		0.090959	0.789	0.15344	0.747	0.21002	0.518	0.19448	0.687	-0.322758	0.322758	0.3764	0.0079235	0.7876
142494_at		0.24652	0.93966		0.83177	0.0875	0.94933	0.14167	0.66479	0.97222	0.70498	0.95	-0.755278	0.755278	0.151599	0.060495	0.0844		0.2525	0.158	0.28504	0.186	0.28615	0.201	0.2605	0.335	-0.300015	0.300015	0.5376	0.060495	0.1725
142495_at		5.8693	0.28018		NA	NA	NA	NA	NA	NA	NA	NA		0		0.007478	0.2571		NA	NA	NA	NA	NA	NA	NA	NA		0		0.007478	0.9048
142496_at		0.53697	0.7472		0.69903	0.33333	0.92546	0.22639	0.85293	0.53472	0.92	0.17917	-0.422062	0.422062	0.724618	0.067209	0.3316		0.26216	0.151	0.31574	0.16	0.28337	0.241	0.36485	0.038	-0.288465	0.288465	0.4672	0.067209	0.1141
142497_at		0.51326	0.76306		0.50241	0.575	0.77435	0.51667	0.81723	0.38472	0.8893	0.21667	-0.487433	0.487433	0.828929	0.077136	0.5528		0.40585	0.118	0.45667	0.116	0.47554	0.102	0.51835	0.058	0.954952	0.954952	0.2429	0.077136	0.091
142498_at		0.65448	0.65944		0.79552	0.23333	0.87701	0.13472	0.66138	0.84722	0.71075	0.83611	-0.783185	0.783185	0.198887	0.060299	0.2367		0.25032	0.171	0.34929	0.062	0.33301	0.09	0.34304	0.076	-0.371796	0.371796	0.1579	0.060299	0.1733
142499_at		0.32733	0.89419		0.74847	0.25	0.84539	0.20139	0.77613	0.49444	0.72006	0.80833	-0.672566	0.672566	0.265647	0.020831	0.2617		0.1478	0.5	0.14186	0.827	0.095356	0.966	0.15069	0.84	-0.340861	0.340861	0.2933	0.020831	0.5446
142500_at		0.71012	0.61937		0.72735	0.34722	0.82142	0.30139	0.87047	0.3375	0.82831	0.43611	-0.335513	0.335513	0.933241	0.022662	0.3316		0.15811	0.499	0.22351	0.452	0.27918	0.284	0.28625	0.266	0.261983	0.261983	0.8732	0.022662	0.4992
142501_at		1.0097	0.42664		0.22149	0.7875	0.40635	0.95833	0.8595	0.3	0.58072	0.9	-0.70592	0.70592	0.557719	0.013453	0.7969		0.14707	0.632	0.20058	0.606	0.29452	0.23	0.23898	0.532	0.252337	0.252337	0.9444	0.013453	0.6741
142502_at		1.5712	0.19229		0.50222	0.58472	0.68985	0.53333	0.88294	0.29167	0.73645	0.74306	-0.410906	0.410906	0.849791	0.044547	0.5887		0.2211	0.309	0.2892	0.233	0.41135	0.024	0.32217	0.175	-0.324132	0.324132	0.5806	0.044547	0.2734
142503_at		0.17281	0.97153		0.092252	0.98611	0.38811	0.99028	0.53648	0.68889	0.41682	0.97083	-0.952975	0.952975	0.148818	0.027785	0.9883		0.17076	0.454	0.18139	0.603	0.12669	0.896	0.1313	0.908	0.285421	0.285421	0.6429	0.027785	0.4507
142504_s_at		0.64526	0.66789		0.8642	0.086111	0.97316	0.051389	0.7049	0.79167	0.89049	0.24167	-0.579858	0.579858	0.399166	0.015294	0.085		0.18955	0.606	0.19751	0.724	0.26887	0.656	0.2267	0.875	0.664682	0.664682	0.8399	0.015294	0.7113
142505_at		0.41616	0.83534		0.63148	0.41667	0.84762	0.28611	0.83593	0.43889	0.88033	0.325	-0.480457	0.480457	0.732962	0.032575	0.4154		0.18436	0.421	0.21833	0.448	0.16756	0.756	0.22637	0.505	-0.348131	0.348131	0.2578	0.032575	0.3899
142506_at		1.0814	0.38185		0.6174	0.52361	0.70113	0.5125	0.60373	0.88611	0.65936	0.85139	-0.913125	0.913125	0.054242	0.01785	0.5156		0.13684	0.621	0.1722	0.688	0.13666	0.861	0.14433	0.836	-0.313882	0.313882	0.4448	0.01785	0.6
142507_s_at		0.77292	0.57372		0.53647	0.58333	0.80581	0.36806	0.86924	0.35	0.96906	0.016667	-0.486602	0.486602	0.705146	0.010134	0.5808		0.10329	0.758	0.23455	0.349	0.41233	0.015	0.33944	0.103	0.287426	0.287426	0.6125	0.010134	0.749
142508_at		0.72215	0.60989		0.90641	0.18333	0.86642	0.16944	0.53399	0.70833	0.70342	0.85139	-0.990766	0.990766	0.0764951	0.081735	0.1893		0.29121	0.093	0.29933	0.146	0.18203	0.651	0.25434	0.375	0.36708	0.36708	0.1867	0.081735	0.0898
142509_at		0.7795	0.57088		0.526	0.78611	0.78841	0.67639	0.76747	0.60556	0.82096	0.65833	-0.442376	0.442376	0.468707	5.9312e-05	0.7899		0.0075091	0.999	0.14828	0.846	0.28727	0.286	0.20986	0.643	-0.316533	0.316533	0.7138	5.9312e-05	0.9984
142510_at		0.44928	0.81169		0.82728	0.1	0.93097	0.11806	0.68138	0.79167	0.93198	0.16111	-0.471146	0.471146	0.605007	0.10842	0.1052		0.34228	0.028	0.32816	0.111	0.17285	0.704	0.29822	0.215	-0.48729	0.48729	0.0153	0.10842	0.0396
142511_at		0.47733	0.78904		0.36877	0.81667	0.63272	0.84167	0.90411	0.16806	0.88927	0.35	-0.493539	0.493539	0.716273	0.025111	0.8131		0.22262	0.555	0.26917	0.73	0.23728	0.833	0.27462	0.75	-0.714409	0.714409	0.4513	0.025111	0.5805
142512_at		0.72204	0.60996		0.25092	0.84444	0.57442	0.71806	0.96419	0.041667	0.78039	0.57639	0.834888	0.834888	0.196106	0.0096408	0.8454		0.10077	0.77	0.19195	0.582	0.30706	0.13	0.26267	0.339	-0.386495	0.386495	0.1258	0.0096408	0.7609
142513_at		0.29219	0.91511		0.81779	0.11667	0.96537	0.10972	0.74029	0.74444	0.88619	0.20139	-0.449587	0.449587	0.699583	0.07471	0.1277		0.27948	0.1	0.31606	0.127	0.22555	0.473	0.26271	0.323	0.250091	0.250091	0.8378	0.07471	0.1089
142514_at		0.13986	0.98215		0.83799	0.083333	0.96691	0.05	0.76735	0.76944	0.93204	0.076389	-0.5125	0.5125	0.365786	0.031065	0.0844		0.18054	0.426	0.24591	0.319	0.24896	0.329	0.28005	0.269	0.296006	0.296006	0.5648	0.031065	0.403
142516_at		1.5332	0.2008		0.69971	0.35	0.87555	0.38194	0.79662	0.68611	0.9361	0.093056	-0.323958	0.323958	0.883171	0.0032539	0.3499		0.066708	0.901	0.17843	0.719	0.36402	0.083	0.24359	0.514	0.517727	0.517727	0.0298	0.0032539	0.9113
142517_at		0.78298	0.56669		0.76886	0.30278	0.87152	0.25	0.72869	0.6	0.78352	0.55833	-0.512818	0.512818	0.727399	0.064298	0.3072		0.26015	0.168	0.32632	0.105	0.36197	0.057	0.32225	0.119	-0.368188	0.368188	0.1795	0.064298	0.1479
142518_at		0.4093	0.83922		0.616	0.50556	0.59975	0.64444	0.59018	0.94028	0.63901	0.82778	-0.867938	0.867938	0.132128	0.02706	0.513		0.18251	0.454	0.20313	0.609	0.18638	0.691	0.18214	0.785	-0.399972	0.399972	0.2842	0.02706	0.4604
142519_at		0.42521	0.82477		0.49076	0.91667	0.84209	0.76111	0.97773	0.05	0.8619	0.076389	-0.322006	0.322006	0.727399	0.021249	0.9244		0.20986	0.498	0.30029	0.407	0.44926	0.082	0.3997	0.174	0.651695	0.651695	0.3252	0.021249	0.4931
142520_at		0.16835	0.97311		0.69143	0.42222	0.85989	0.25	0.78034	0.47778	0.98585	0.0097222	-0.453021	0.453021	0.833102	0.033707	0.4113		0.18788	0.367	0.21135	0.471	0.17082	0.709	0.21504	0.581	0.277471	0.277471	0.6821	0.033707	0.3759
142521_at		0.23087	0.93947		0.64668	0.45694	0.80823	0.44167	0.79688	0.40278	0.8817	0.29583	-0.229603	0.229603	1	0.0050764	0.4473		0.14612	0.88	0.22721	0.929	0.39798	0.613	0.27569	0.913	0.984288	0.984288	0.1277	0.0050764	0.8715
142522_at		0.080584	0.99496		0.14452	0.95	0.50808	0.95139	0.94435	0.14028	0.78554	0.58472	0.867709	0.867709	0.0653686	0.012594	0.9554		0.11449	0.704	0.18822	0.629	0.21044	0.526	0.19251	0.653	-0.322617	0.322617	0.3945	0.012594	0.6865
142523_at		0.40498	0.84297		0.2787	0.78333	0.59186	0.775	0.96206	0	0.81184	0.51944	0.840597	0.840597	0.198887	0.057955	0.7847		0.25047	0.191	0.27738	0.236	0.25443	0.335	0.31813	0.161	0.280483	0.280483	0.5763	0.057955	0.1784
142524_at		0.17386	0.97116		0.75408	0.27222	0.87418	0.21111	0.71925	0.65972	0.98392	0.025	-0.380961	0.380961	0.96662	0.0072222	0.2661		0.086705	0.814	0.12831	0.871	0.14107	0.855	0.12359	0.923	0.313002	0.313002	0.4535	0.0072222	0.8191
142525_at		0.18594	0.96643		0.58073	0.50556	0.81921	0.39444	0.76819	0.46111	0.92636	0.15278	-0.494986	0.494986	0.727399	0.083603	0.5037		0.31128	0.073	0.33585	0.107	0.25618	0.348	0.35608	0.118	-0.265055	0.265055	0.9066	0.083603	0.0803
142526_at		0.60024	0.6999		0.18297	0.925	0.5283	0.80972	0.92817	0.10833	0.75865	0.65972	0.924011	0.924011	0.179416	0.01117	0.9216		0.11016	0.722	0.19272	0.56	0.29181	0.184	0.25427	0.376	-0.403364	0.403364	0.1053	0.01117	0.7271
142527_at		0.50034	0.77371		0.49624	0.53472	0.70007	0.62778	0.87568	0.33611	0.95172	0.016667	0.507379	0.507379	0.552156	0.0082894	0.5452		0.099563	0.806	0.21322	0.521	0.31553	0.162	0.2923	0.262	-0.412936	0.412936	0.1458	0.0082894	0.7673
142528_at		0.19075	0.96476		0.84812	0.1125	0.90581	0.2	0.59663	0.93333	0.73688	0.79583	-0.877415	0.877415	0.132128	0.10749	0.1142		0.33459	0.025	0.32527	0.103	0.21101	0.5	0.3207	0.122	-0.316527	0.316527	0.4251	0.10749	0.0385
142529_s_at		1.0506	0.39856		0.86225	0.17361	0.88216	0.17222	0.57949	0.90139	0.92937	0.20972	-0.572096	0.572096	0.694019	0.097709	0.1825		0.31839	0.063	0.31613	0.104	0.20626	0.54	0.33836	0.091	0.303892	0.303892	0.5105	0.097709	0.0535
142530_at		0.13713	0.98292		0.91598	0.0375	0.89401	0.10278	0.57389	0.93333	0.94999	0.14167	-0.714914	0.714914	0.329624	0.034149	0.0357		0.18817	0.357	0.21964	0.425	0.18632	0.632	0.24241	0.422	-0.21076	0.21076	0.9707	0.034149	0.3724
142531_at		0.50768	0.7691		0.68723	0.425	0.86864	0.3	0.82615	0.46806	0.96871	0.21944	-0.477801	0.477801	0.649513	0.0093366	0.4215		0.099189	0.768	0.14495	0.81	0.18502	0.65	0.1864	0.702	-0.34303	0.34303	0.2794	0.0093366	0.7673
142532_at		0.67491	0.64438		0.59687	0.37222	0.75685	0.32222	0.93439	0.16667	0.93613	0.041667	-0.465104	0.465104	0.664812	0.059319	0.3761		0.25376	0.16	0.33712	0.088	0.30534	0.145	0.33296	0.102	-0.372928	0.372928	0.1872	0.059319	0.1773
142533_at		0.35185	0.8771		0.53026	0.58333	0.72062	0.60972	0.97604	0	0.78316	0.65833	-0.371448	0.371448	0.959666	0.0042083	0.5848		0.085586	0.849	0.16383	0.738	0.26324	0.331	0.23127	0.528	0.261089	0.261089	0.8285	0.0042083	0.8758
142534_at		0.60671	0.69543		0.31005	0.80417	0.46422	0.89722	0.69546	0.70278	0.44938	0.99444	-0.792876	0.792876	0.265647	0.03317	0.8012		0.21048	0.496	0.37498	0.163	0.44374	0.063	0.44859	0.061	-0.482426	0.482426	0.6994	0.03317	0.3737
142535_at		3.3525	0.31824		NA	NA	NA	NA	NA	NA	NA	NA		0		0.016253	0		NA	NA	NA	NA	NA	NA	NA	NA		0		0.016253	0.6145
142536_at		1.3719	0.25281		0.18112	0.925	0.51583	0.90833	0.95489	0.11667	0.82829	0.36806	0.821066	0.821066	0.182197	0.021221	0.9161		0.14448	0.588	0.13983	0.868	0.079785	0.989	0.10894	0.961	-0.370767	0.370767	0.0787	0.021221	0.5635
142537_at		0.81925	0.54168		0.8062	0.10278	0.85053	0.23472	0.5113	0.93333	0.66922	0.80139	-0.980026	0.980026	0.115438	0.23798	0.1104		0.50017	0	0.49972	0.001	0.28667	0.196	0.4367	0.012	-0.433175	0.433175	0.0525	0.23798	0.0005
142538_at		1.4399	0.23304		0.26721	0.78472	0.62777	0.65139	0.90368	0.15	0.81957	0.48333	0.787469	0.787469	0.198887	0.060445	0.7811		0.28595	0.149	0.34089	0.116	0.3151	0.201	0.38329	0.076	0.391085	0.391085	0.3462	0.060445	0.1556
142539_at		0.58947	0.70795		0.47762	0.71667	0.71171	0.65139	0.899	0.14167	0.94092	0.091667	0.433865	0.433865	0.78025	0.00039051	0.7272		0.031669	0.981	0.17791	0.651	0.33813	0.104	0.27859	0.3	0.350464	0.350464	0.3222	0.00039051	0.9894
142540_at		0.46411	0.8011		0.27062	0.81667	0.59348	0.70833	0.89847	0.23333	0.85194	0.33889	0.845804	0.845804	0.204451	0.0071265	0.8244		0.086535	0.798	0.20108	0.533	0.29964	0.145	0.2655	0.331	0.408588	0.408588	0.0781	0.0071265	0.8178
142541_at		0.76808	0.5773		0.62675	0.36944	0.84497	0.38472	0.88871	0.45972	0.95306	0.066667	-0.329862	0.329862	0.727399	0.079192	0.3585		0.29117	0.093	0.343	0.064	0.30272	0.16	0.36209	0.056	-0.380629	0.380629	0.1399	0.079192	0.0977
142543_at		0.73144	0.60789		0.6778	0.43611	0.62688	0.55972	0.64943	0.79722	0.70466	0.725	-0.789522	0.789522	0.324061	0.014437	0.4406		0.1714	0.594	0.25304	0.506	0.28901	0.385	0.279	0.468	0.443928	0.443928	0.4469	0.014437	0.6154
142544_at		1.6689	0.20668		0.8384	0.13611	0.90057	0.13333	0.77848	0.625	0.83631	0.55694	-0.639336	0.639336	0.426982	0.027373	0.1342		0.25562	0.67	0.34203	0.724	0.39338	0.462	0.39713	0.381	-0.96412	0.96412	0.1665	0.027373	0.5862
142545_at		0.59227	0.70586		0.75452	0.20833	0.90263	0.27361	0.83868	0.325	0.89885	0.31667	-0.495804	0.495804	0.518776	0.062245	0.1994		0.2544	0.16	0.34471	0.073	0.33012	0.093	0.33787	0.093	-0.320132	0.320132	0.4126	0.062245	0.1609
142546_at		0.52918	0.75308		0.63037	0.51667	0.57054	0.70417	0.54475	0.925	0.70677	0.75	-0.891159	0.891159	0.159944	0.075288	0.5273		0.28026	0.118	0.33772	0.087	0.27816	0.242	0.29252	0.216	0.30981	0.30981	0.4575	0.075288	0.1024
142547_at		1.2408	0.30531		0.86017	0.10139	0.8622	0.33889	0.70553	0.6	0.95098	0.055556	-0.516108	0.516108	0.616134	0.084106	0.0989		0.2954	0.094	0.2947	0.192	0.22189	0.5	0.29138	0.268	-0.396079	0.396079	0.1535	0.084106	0.0829
142548_at		0.6564	0.65802		0.42757	0.65	0.66838	0.57917	0.94601	0.11806	0.90528	0.12639	0.621887	0.621887	0.532684	0.032134	0.6492		0.18272	0.391	0.25452	0.298	0.31419	0.144	0.32295	0.121	-0.252329	0.252329	0.832	0.032134	0.3902
142549_at		0.99056	0.4337		0.87429	0.033333	0.99297	0.066667	0.74357	0.96111	0.8402	0.40972	-0.586636	0.586636	0.299026	0.052769	0.0548		0.24995	0.186	0.29806	0.195	0.23518	0.436	0.27771	0.263	0.388843	0.388843	0.3473	0.052769	0.2106
142550_at		0.59269	0.70555		0.6164	0.53333	0.71297	0.65417	0.81512	0.46111	0.97206	0.083333	-0.298795	0.298795	1	0.067516	0.5402		0.26488	0.118	0.34066	0.076	0.33224	0.079	0.37205	0.057	0.362281	0.362281	0.2077	0.067516	0.1379
142551_at		1.6073	0.20614		0.4263	0.98333	0.80305	0.95	0.97686	0.0041667	0.84506	0.41806	-0.414702	0.414702	0.278164	0.011	0.9812		0.16692	0.599	0.20504	0.707	0.28797	0.453	0.21564	0.779	0.512658	0.512658	0.5475	0.011	0.7257
142552_at		0.77512	0.57268		0.32123	0.82222	0.59555	0.70139	0.98848	0.0125	0.76872	0.65417	0.711228	0.711228	0.524339	0.013206	0.8126		0.11222	0.883	0.2321	0.627	0.29634	0.244	0.25944	0.396	-0.330215	0.330215	0.0813	0.013206	0.8531
142553_at		1.2856	0.28462		0.92225	0.11667	0.90604	0.025	0.6136	0.62639	0.8247	0.40972	-0.841345	0.841345	0.363004	0.17669	0.1191		0.43046	0.008	0.44133	0.007	0.29903	0.145	0.39248	0.03	-0.304801	0.304801	0.4924	0.17669	0.0055
142554_at		0.67601	0.64468		0.72789	0.1	0.93311	0.225	0.86997	0.72639	0.85098	0.15833	-0.313057	0.313057	0.666203	0.08304	0.1004		0.34782	0.085	0.31737	0.211	0.14276	0.911	0.27496	0.459	-0.293385	0.293385	0.959	0.08304	0.0788
142555_at		0.91108	0.48131		0.75726	0.31111	0.89172	0.18194	0.75003	0.55	0.94046	0.10694	-0.460296	0.460296	0.671766	0.09288	0.2913		0.31093	0.071	0.35688	0.041	0.37762	0.028	0.40464	0.026	-0.286294	0.286294	0.6201	0.09288	0.0594
142556_at		1.0833	0.38288		0.85215	0.16667	0.91386	0.05	0.72657	0.59167	0.92216	0.2125	-0.554701	0.554701	0.607789	0.069329	0.1651		0.29058	0.088	0.34528	0.075	0.42071	0.014	0.35731	0.069	-0.274864	0.274864	0.7211	0.069329	0.1202
142557_at		0.65387	0.66037		0.52043	0.53472	0.59175	0.53333	0.84478	0.27639	0.71758	0.62917	-0.419936	0.419936	0.96662	0.014285	0.5428		0.13835	0.637	0.19349	0.677	0.16489	0.81	0.15721	0.858	-0.631881	0.631881	0.0067	0.014285	0.659
142558_s_at		1.7856	0.13248		0.77448	0.2	0.94536	0.13333	0.8125	0.5875	0.87037	0.37222	-0.49971	0.49971	0.623088	0.1707	0.2002		0.42393	0.005	0.60259	0	0.64236	0	0.62877	0	0.559137	0.559137	0.0018	0.1707	0.005
142559_at		1.5135	0.21427		0.27435	0.91667	0.57332	0.95	0.75211	0.53333	0.69903	0.94028	-0.732917	0.732917	0.214186	0.057711	0.9194		0.30216	0.148	0.43658	0.031	0.46294	0.021	0.41357	0.062	0.456825	0.456825	0.3221	0.057711	0.1571
142560_at		0.1309	0.98462		0.47259	0.71944	0.70253	0.77083	0.74	0.66111	0.79962	0.65278	-0.568801	0.568801	0.340751	0.03873	0.7113		0.20054	0.314	0.28354	0.193	0.24349	0.359	0.28309	0.253	0.385392	0.385392	0.1231	0.03873	0.3121
142561_at		0.61511	0.68882		0.38558	0.71944	0.59797	0.7	0.85108	0.53611	0.86139	0.23611	0.480022	0.480022	0.632823	0.0093876	0.7309		0.10753	0.748	0.20551	0.528	0.32055	0.125	0.31729	0.148	0.36898	0.36898	0.181	0.0093876	0.7679
142562_at		1.0066	0.4244		0.56842	0.62222	0.69069	0.57639	0.61864	0.84722	0.74711	0.76528	-0.760627	0.760627	0.360223	0.1676	0.6109		0.42321	0.004	0.41002	0.022	0.2766	0.262	0.40005	0.025	-0.42808	0.42808	0.0802	0.1676	0.0046
142563_at		1.0736	0.4044		0.67375	0.42083	0.86878	0.43333	0.89198	0.21667	0.93513	0.39167	-0.48301	0.48301	0.446453	0.060945	0.4221		0.35797	0.134	0.43595	0.087	0.37387	0.195	0.42545	0.122	0.671255	0.671255	0.2758	0.060945	0.1524
142564_at		0.82325	0.53896		0.43002	0.73333	0.73275	0.64167	0.77249	0.49167	0.74147	0.8	-0.484711	0.484711	0.766342	0.011309	0.7497		0.10895	0.747	0.23786	0.377	0.44545	0.007	0.34397	0.08	0.263652	0.263652	0.7714	0.011309	0.7137
142565_at		0.20955	0.95682		0.34166	0.75	0.54034	0.86667	0.81953	0.38333	0.68469	0.85	-0.561101	0.561101	0.631433	0.025194	0.7489		0.16633	0.482	0.22461	0.439	0.21758	0.53	0.23626	0.466	-0.342006	0.342006	0.3499	0.025194	0.4769
142566_at		0.37477	0.86361		0.56955	0.66667	0.86904	0.58333	0.94682	0.15417	0.88904	0.14861	-0.354584	0.354584	0.694019	0.0025387	0.6959		0.050565	0.945	0.13488	0.84	0.23906	0.377	0.20381	0.639	0.285673	0.285673	0.6286	0.0025387	0.9302
142567_at		1.187	0.32891		0.39298	0.65556	0.52214	0.8375	0.57158	0.79861	0.46108	0.96806	-0.94692	0.94692	0.0625869	0.0016145	0.6647		0.040494	0.957	0.1491	0.794	0.28198	0.204	0.18218	0.737	-0.319239	0.319239	0.4178	0.0016145	0.9552
142568_at		0.071969	0.99614		0.68397	0.4	0.74856	0.61806	0.80369	0.52222	0.86812	0.37778	-0.317148	0.317148	0.96662	0.0098952	0.3989		0.10146	0.764	0.15506	0.768	0.17391	0.688	0.18847	0.646	0.399498	0.399498	0.0912	0.0098952	0.7482
142569_at		0.25924	0.93316		0.5477	0.65556	0.72629	0.65833	0.86202	0.033333	0.94976	0.30833	-0.483835	0.483835	0.522949	0.0076971	0.6515		0.090021	0.808	0.20609	0.519	0.30114	0.158	0.26829	0.313	0.322915	0.322915	0.3904	0.0076971	0.8104
142570_at		0.43945	0.81883		0.44139	0.56806	0.60451	0.625	0.86108	0.51667	0.7498	0.67083	-0.447663	0.447663	0.656467	0.023518	0.5678		0.15731	0.486	0.19979	0.554	0.23585	0.401	0.19764	0.613	0.408334	0.408334	0.0835	0.023518	0.491
142571_at		0.34601	0.88245		0.32344	0.96806	0.72085	0.93472	0.96099	0.016667	0.84832	0.54444	-0.528626	0.528626	0.299026	0.00091839	0.9675		0.031131	0.979	0.12853	0.865	0.23194	0.404	0.2031	0.607	-0.578387	0.578387	0.0014	0.00091839	0.9751
142572_at		0.56918	0.72315		0.8872	0.12361	0.9882	0.033333	0.69378	0.775	0.84585	0.30694	-0.616475	0.616475	0.499305	0.061642	0.1013		0.25113	0.16	0.30767	0.161	0.27164	0.246	0.30854	0.183	-0.364638	0.364638	0.1723	0.061642	0.167
142573_at		0.4176	0.83429		0.87309	0.15972	0.87834	0.12361	0.60929	0.73472	0.88318	0.2125	-0.732142	0.732142	0.349096	0.019367	0.1679		0.14311	0.583	0.2034	0.551	0.26771	0.279	0.29042	0.237	-0.363421	0.363421	0.2188	0.019367	0.5706
142574_at		0.28522	0.91691		0.72702	0.31667	0.87366	0.36528	0.74273	0.51944	0.91608	0.1125	-0.349518	0.349518	0.930459	0.006206	0.3189		0.10664	0.842	0.13551	0.933	0.12328	0.96	0.15097	0.937	-0.694058	0.694058	0.1018	0.006206	0.8447
142575_at		1.167	0.33819		0.71003	0.23333	0.91635	0.25278	0.8247	0.73889	0.87555	0.20972	-0.388596	0.388596	0.624478	0.015875	0.2371		0.12899	0.661	0.20138	0.539	0.22833	0.427	0.24717	0.433	-0.344036	0.344036	0.2782	0.015875	0.636
142576_at		0.792	0.56062		0.78031	0.25139	0.86804	0.13472	0.80842	0.46667	0.81823	0.59167	-0.537148	0.537148	0.616134	0.17286	0.2647		0.42525	0.002	0.45059	0.003	0.27783	0.217	0.35145	0.097	0.321459	0.321459	0.3822	0.17286	0.0046
142577_at		0.68065	0.64039		0.35777	0.77083	0.6208	0.7625	0.88774	0.2125	0.8564	0.44028	0.732209	0.732209	0.232267	0.089812	0.7618		0.30908	0.072	0.38518	0.027	0.35583	0.061	0.36565	0.051	-0.323188	0.323188	0.4031	0.089812	0.0627
142578_at		1.831	0.127		0.87356	0.19167	0.95731	0.091667	0.61311	0.8	0.91576	0.083333	-0.668368	0.668368	0.515994	0.10179	0.1945		0.35133	0.026	0.38582	0.033	0.27821	0.346	0.32769	0.184	0.235897	0.235897	0.9282	0.10179	0.0231
142579_at		0.36321	0.87131		0.85757	0.1375	0.92415	0.063889	0.73273	0.60833	0.9657	0.041667	-0.497163	0.497163	0.720445	0.050896	0.1291		0.22974	0.24	0.22333	0.429	0.18083	0.666	0.23662	0.446	0.353914	0.353914	0.2274	0.050896	0.2248
142580_at		0.52974	0.75257		0.46022	0.63333	0.68512	0.57917	0.9414	0.13333	0.91797	0.10833	0.563599	0.563599	0.532684	0.0099851	0.6379		0.11168	0.724	0.18854	0.616	0.26144	0.307	0.22287	0.541	-0.330497	0.330497	0.325	0.0099851	0.7603
142581_at		0.41808	0.82602		0.85703	0.22083	0.95422	0.24167	0.57884	0.94167	0.86782	0.225	-0.495198	0.495198	0.783032	0.073164	0.1892		0.48297	0.112	0.50238	0.163	0.32134	0.706	0.48675	0.219	-0.996422	0.996422	0.2578	0.073164	0.0919
142582_at		1.629	0.16917		0.86529	0.15556	0.88473	0.125	0.58086	0.87222	0.75437	0.75833	-0.949781	0.949781	0.132128	0.31431	0.1494		0.57353	0	0.58042	0.001	0.39556	0.023	0.51124	0	-0.483705	0.483705	0.014	0.31431	0.0001
142583_at		0.61709	0.68728		0.49282	0.6875	0.72548	0.70139	0.64037	0.76111	0.74147	0.825	-0.587034	0.587034	0.438108	0.022642	0.6831		0.15415	0.52	0.25712	0.305	0.38172	0.041	0.3857	0.039	-0.547873	0.547873	0.0036	0.022642	0.5164
142584_at		0.73163	0.60312		0.45868	0.63333	0.72195	0.6	0.80278	0.43333	0.78265	0.71944	-0.447626	0.447626	0.849791	0.0056657	0.6519		0.076168	0.839	0.16928	0.697	0.2534	0.306	0.23789	0.43	-0.265122	0.265122	0.7517	0.0056657	0.8494
142585_at		0.6015	0.69936		0.62523	0.53333	0.87661	0.45	0.81157	0.44444	0.84526	0.39306	-0.249006	0.249006	0.988873	0.0077487	0.5278		0.12092	0.85	0.18426	0.842	0.24769	0.613	0.2319	0.748	0.467334	0.467334	0.7801	0.0077487	0.8567
142586_at		0.34182	0.88512		0.40675	0.74306	0.70457	0.64444	0.79562	0.425	0.74102	0.78194	-0.510421	0.510421	0.635605	0.012973	0.7294		0.11687	0.666	0.20895	0.503	0.24958	0.334	0.2437	0.424	-0.318211	0.318211	0.4285	0.012973	0.6843
142587_at		1.1139	0.37403		0.87073	0.14722	0.98438	0.036111	0.66083	0.84583	0.86656	0.18472	-0.524927	0.524927	0.649513	0.069127	0.1473		0.35055	0.049	0.32794	0.15	0.226	0.576	0.34853	0.14	-0.305484	0.305484	0.8512	0.069127	0.1029
142588_at		22.6642	0.15292		NA	NA	NA	NA	NA	NA	NA	NA		0		NaN	0.3427		NA	NA	NA	NA	NA	NA	NA	NA		0		NaN	0
142589_at		0.21625	0.95394		0.51429	0.58611	0.66588	0.71806	0.57775	0.91806	0.55515	0.97639	-0.911491	0.911491	0.0570236	0.003607	0.5794		0.063543	0.881	0.13994	0.819	0.16649	0.729	0.14522	0.856	0.241397	0.241397	0.9036	0.003607	0.8994
142590_at		0.67386	0.64512		0.66825	0.4375	0.8972	0.33333	0.81962	0.40833	0.85233	0.49306	-0.482742	0.482742	0.713491	0.01595	0.4399		0.12928	0.66	0.18555	0.609	0.28968	0.189	0.23747	0.479	-0.298151	0.298151	0.5512	0.01595	0.6299
142591_at		0.80674	0.55228		0.71255	0.31667	0.77193	0.49861	0.67541	0.68472	0.88918	0.3375	-0.617044	0.617044	0.415855	0.073612	0.3327		0.30693	0.104	0.36059	0.077	0.37245	0.06	0.36045	0.08	0.347161	0.347161	0.4238	0.073612	0.0871
142592_at		0.28814	0.91742		0.24193	0.83472	0.60339	0.69306	0.93667	0.19306	0.80453	0.4875	0.882538	0.882538	0.107093	0.010525	0.8332		0.105	0.75	0.16574	0.704	0.23	0.431	0.21435	0.578	0.297553	0.297553	0.5574	0.010525	0.7351
142593_at		0.89932	0.4888		0.45962	0.73333	0.74269	0.63889	0.94568	0.10139	0.97065	0.0083333	0.460817	0.460817	0.663421	0.044227	0.7432		0.21531	0.276	0.25024	0.288	0.20785	0.557	0.2302	0.502	-0.297925	0.297925	0.5467	0.044227	0.2743
142594_at		0.92178	0.48329		0.74049	0.30278	0.84424	0.34167	0.86099	0.26667	0.9385	0.051389	-0.498466	0.498466	0.76217	0.014808	0.3033		0.13975	0.741	0.23758	0.647	0.36443	0.215	0.30926	0.45	0.50254	0.50254	0.5969	0.014808	0.6514
142595_at		0.52803	0.75314		0.70724	0.37778	0.84675	0.25972	0.90966	0.16667	0.83359	0.35278	-0.374522	0.374522	0.899861	0.012467	0.3766		0.12876	0.745	0.16209	0.772	0.27056	0.323	0.20867	0.74	0.630196	0.630196	0.4417	0.012467	0.747
142596_at		0.19457	0.96324		0.77488	0.175	0.92092	0.19028	0.76203	0.49722	0.7711	0.77222	-0.539466	0.539466	0.552156	0.011295	0.1632		0.10833	0.723	0.19172	0.59	0.27845	0.216	0.27511	0.28	-0.324446	0.324446	0.3823	0.011295	0.7216
142597_at		0.28042	0.92031		0.47911	0.6375	0.7532	0.55417	0.85363	0.31667	0.87574	0.23333	0.538326	0.538326	0.613352	0.0094684	0.6426		0.12268	0.734	0.17633	0.807	0.24592	0.543	0.19754	0.798	-0.4637	0.4637	0.379	0.0094684	0.7603
142598_at		0.29339	0.91346		0.48927	0.64306	0.62027	0.69722	0.64645	0.83333	0.58286	0.925	-0.86936	0.86936	0.0292072	0.024772	0.6357		0.19453	0.403	0.21372	0.577	0.287	0.266	0.25709	0.443	-0.291667	0.291667	0.8204	0.024772	0.466
142599_at		0.42913	0.82621		0.42581	0.73333	0.56244	0.81667	0.72604	0.65833	0.6162	0.92083	-0.635567	0.635567	0.399166	0.0082681	0.7348		0.093156	0.783	0.17003	0.695	0.18556	0.635	0.17586	0.738	0.433802	0.433802	0.0454	0.0082681	0.7914
142600_at		0.3858	0.85615		0.68994	0.37917	0.89551	0.15	0.77594	0.5	0.93343	0.068056	-0.49356	0.49356	0.746871	0.051151	0.3959		0.23207	0.227	0.26639	0.256	0.24796	0.373	0.28479	0.226	-0.303307	0.303307	0.4095	0.051151	0.2239
142601_at		1.3175	0.27185		0.72741	0.325	0.88557	0.28611	0.78616	0.71944	0.95221	0.077778	-0.376694	0.376694	0.837274	0.0062571	0.3181		0.082864	0.833	0.14388	0.809	0.21746	0.499	0.20032	0.674	-0.392648	0.392648	0.1044	0.0062571	0.8354
142602_at		0.65698	0.66058		0.71021	0.3	0.88976	0.4	0.80083	0.66528	0.88172	0.14167	-0.43195	0.43195	0.566064	0.020037	0.3043		0.21492	0.593	0.27027	0.689	0.28658	0.647	0.30317	0.621	-0.661661	0.661661	0.305	0.020037	0.6088
142603_at		0.86544	0.51154		0.60108	0.48333	0.74076	0.50972	0.76496	0.5125	0.82231	0.49167	-0.256312	0.256312	0.974965	0.02787	0.4831		0.17343	0.442	0.26802	0.299	0.31671	0.118	0.26849	0.333	0.314007	0.314007	0.4975	0.02787	0.4341
142604_at		1.9689	0.10267		0.58763	0.55833	0.82462	0.73472	0.81175	0.67639	0.71865	0.925	-0.535365	0.535365	0.0625869	0.028768	0.5465		0.16744	0.488	0.24551	0.358	0.23085	0.458	0.23734	0.466	0.540676	0.540676	0.0239	0.028768	0.4289
142605_at		0.42727	0.82753		0.91018	0.027778	0.99221	0.018056	0.62618	0.83333	0.84734	0.30139	-0.672526	0.672526	0.318498	0.048281	0.0262		0.22538	0.223	0.22963	0.394	0.1316	0.887	0.22868	0.472	-0.326944	0.326944	0.3673	0.048281	0.2403
142606_at		0.68096	0.64101		0.74228	0.16667	0.88583	0.43333	0.82675	0.63333	0.88335	0.17917	-0.419335	0.419335	0.630042	0.0019849	0.1638		0.045719	0.966	0.11306	0.948	0.20324	0.632	0.18122	0.802	0.398704	0.398704	0.3714	0.0019849	0.9428
142607_at		0.80852	0.54901		0.10298	0.98333	0.45541	0.93333	0.64979	0.65	0.54426	0.94167	-0.897596	0.897596	0.139082	0.0075811	0.9836		0.08926	0.799	0.21399	0.479	0.28751	0.184	0.26236	0.342	-0.330955	0.330955	0.3428	0.0075811	0.8026
142608_at		0.20099	0.954		0.7281	0.35694	0.87912	0.38333	0.75472	0.46111	0.93546	0.031944	-0.459744	0.459744	0.833102	0.048948	0.3295		0.42822	0.309	0.41894	0.514	0.2366	0.949	0.37545	0.745	-0.96268	0.96268	0.6791	0.048948	0.2545
142609_at		0.62532	0.68113		0.73873	0.35417	0.81076	0.44167	0.64917	0.78333	0.82414	0.54167	-0.667666	0.667666	0.399166	0.066197	0.3565		0.26382	0.125	0.33301	0.081	0.36112	0.047	0.33991	0.088	0.29322	0.29322	0.587	0.066197	0.1421
142610_at		0.33493	0.88946		0.82061	0.18611	0.91254	0.15139	0.7387	0.59861	0.94679	0.068056	-0.490714	0.490714	0.771905	0.049761	0.1891		0.22909	0.254	0.25323	0.317	0.20561	0.535	0.27085	0.273	0.299039	0.299039	0.5459	0.049761	0.2384
142611_at		0.34814	0.88069		0.61963	0.48889	0.88037	0.29167	0.89177	0.31944	0.97337	0.0041667	-0.434174	0.434174	0.774687	0.017518	0.5012		0.12695	0.659	0.17637	0.672	0.24738	0.374	0.22628	0.508	0.4201	0.4201	0.0815	0.017518	0.6045
142612_at		1.6377	0.16691		0.74223	0.28194	0.78648	0.40278	0.79148	0.43611	0.83587	0.38611	-0.542708	0.542708	0.649513	0.021632	0.2887		0.15098	0.518	0.2194	0.467	0.39686	0.022	0.31456	0.128	-0.353419	0.353419	0.2422	0.021632	0.53
142613_at		0.30762	0.90613		0.86404	0.084722	0.88896	0.0625	0.65081	0.79444	0.98678	0.020833	-0.499871	0.499871	0.499305	0.035365	0.0692		0.19272	0.326	0.23721	0.363	0.26082	0.305	0.29015	0.222	0.34289	0.34289	0.2993	0.035365	0.3609
142614_at		0.77246	0.57404		0.69406	0.35	0.84056	0.29167	0.74767	0.55	0.92878	0.28472	-0.495756	0.495756	0.731572	0.054936	0.3566		0.23996	0.206	0.38219	0.021	0.44204	0.006	0.42442	0.011	-0.353075	0.353075	0.2382	0.054936	0.1962
142615_at		0.43427	0.81635		0.31289	0.8	0.62583	0.67639	0.94833	0.16528	0.81587	0.45	0.800036	0.800036	0.176634	0.0073333	0.8141		0.17916	0.737	0.29247	0.676	0.43953	0.272	0.379	0.457	0.91125	0.91125	0.4809	0.0073333	0.8303
142616_at		1.1429	0.42759		NA	NA	NA	NA	NA	NA	NA	NA		0		NaN	0.2382		NA	NA	NA	NA	NA	NA	NA	NA		0		NaN	0
142617_at		0.21062	0.9565		0.8701	0.16667	0.91094	0.15	0.58919	0.88472	0.91357	0.22639	-0.58056	0.58056	0.699583	0.079488	0.1724		0.28779	0.088	0.28785	0.2	0.17593	0.669	0.23756	0.452	-0.341719	0.341719	0.2863	0.079488	0.0933
142618_at		0.39647	0.84888		0.48427	0.6	0.58453	0.59167	0.87154	0.20139	0.68366	0.75	-0.454239	0.454239	0.96662	0.0093098	0.6107		0.095949	0.79	0.16964	0.694	0.2857	0.203	0.22669	0.496	-0.296964	0.296964	0.5535	0.0093098	0.7696
142619_at		0.91015	0.48346		0.20039	0.80833	0.50661	0.84028	0.94604	0.11667	0.86363	0.23333	0.918134	0.918134	0.182197	0.0070768	0.806		0.083668	0.835	0.14644	0.8	0.19854	0.595	0.18701	0.722	-0.302284	0.302284	0.5254	0.0070768	0.8026
142620_at		0.83866	0.5311		NA	NA	NA	NA	NA	NA	NA	NA		0		0.051147	0.4135		0.36724	0.225	0.41317	0.205	0.28918	0.744	0.38279	0.233	0.992747	0.992747	0.406	0.051147	0.2627
142621_at		0.6861	0.63612		0.68829	0.36667	0.87866	0.21806	0.82069	0.31667	0.90019	0.38611	-0.494417	0.494417	0.755216	0.063125	0.3819		0.25797	0.174	0.29081	0.191	0.23904	0.4	0.28466	0.242	0.346091	0.346091	0.2592	0.063125	0.1506
142622_at		1.0893	0.37904		0.60569	0.55139	0.77154	0.5	0.88073	0.20278	0.84525	0.525	-0.227957	0.227957	0.977747	0.065852	0.5556		0.27076	0.132	0.28821	0.202	0.2033	0.578	0.26221	0.347	0.377799	0.377799	0.1844	0.065852	0.1408
142623_at		0.66723	0.65131		0.82323	0.20556	0.87111	0.24167	0.81225	0.44167	0.87266	0.25833	-0.486275	0.486275	0.746871	0.0065249	0.2023		0.11419	0.792	0.23757	0.533	0.30742	0.302	0.31469	0.287	0.468726	0.468726	0.1918	0.0065249	0.8279
142624_at		0.30383	0.90836		0.47355	0.63056	0.63612	0.625	0.91372	0.20833	0.68428	0.87917	-0.452956	0.452956	0.81363	0.029372	0.6123		0.17587	0.446	0.19674	0.565	0.17151	0.729	0.18789	0.697	0.289035	0.289035	0.6021	0.029372	0.4322
142625_s_at		0	1		NA	NA	NA	NA	NA	NA	NA	NA		0		NaN	0		NA	NA	NA	NA	NA	NA	NA	NA		0		NaN	0
142627_at		0.76379	0.58015		0.74303	0.26944	0.86434	0.21667	0.66536	0.75278	0.7987	0.66111	-0.756141	0.756141	0.296245	0.097219	0.2707		0.31938	0.053	0.35909	0.045	0.2648	0.282	0.37658	0.047	-0.273366	0.273366	0.7061	0.097219	0.0514
142628_at		0.43962	0.81828		0.6488	0.47222	0.86134	0.32778	0.85771	0.27222	0.85288	0.3875	-0.435541	0.435541	0.897079	0.010001	0.4726		0.11144	0.733	0.18888	0.642	0.29986	0.194	0.2453	0.477	0.423566	0.423566	0.1249	0.010001	0.7552
142629_at		0.12846	0.98521		0.29551	0.82083	0.46961	0.89444	0.72753	0.6	0.55034	0.91944	-0.703375	0.703375	0.415855	0.026277	0.8141		0.16345	0.498	0.18481	0.624	0.15036	0.817	0.18634	0.71	-0.358496	0.358496	0.2453	0.026277	0.4749
142630_at		11.6084	0.18175		NA	NA	NA	NA	NA	NA	NA	NA		0		NaN	0		NA	NA	NA	NA	NA	NA	NA	NA		0		NaN	0
142631_at		0.51818	0.7613		0.59681	0.45833	0.817	0.31806	0.92202	0.18333	0.82118	0.5	-0.454382	0.454382	0.783032	0.015936	0.4746		0.1286	0.66	0.16616	0.686	0.19982	0.572	0.20505	0.583	-0.423649	0.423649	0.0573	0.015936	0.6279
142632_at		1.8027	0.15041		0.6688	0.35556	0.84595	0.30972	0.62918	0.88611	0.75258	0.75	-0.72888	0.72888	0.246175	0.077321	0.3547		0.32482	0.099	0.40641	0.042	0.30409	0.236	0.36584	0.14	-0.409413	0.409413	0.3471	0.077321	0.0543
142633_at		0.31556	0.90116		0.65164	0.43472	0.88051	0.25833	0.74136	0.70556	0.87247	0.56389	-0.384139	0.384139	0.766342	0.009877	0.4271		0.10773	0.839	0.15266	0.91	0.15937	0.899	0.14636	0.962	0.243119	0.243119	0.537	0.009877	0.8751
142634_at		0.93835	0.46596		0.72195	0.24722	0.92585	0.23333	0.89095	0.43056	0.88155	0.34583	-0.436383	0.436383	0.386648	0.018228	0.2345		0.14055	0.596	0.21391	0.536	0.31094	0.173	0.26317	0.361	-0.366128	0.366128	0.2473	0.018228	0.5812
142635_at		0.19927	0.96125		0.4732	0.65	0.71375	0.59861	0.85992	0.4	0.87344	0.25	0.395737	0.395737	0.727399	0.00687	0.6574		0.082538	0.814	0.11724	0.912	0.1337	0.87	0.14512	0.871	-0.298825	0.298825	0.5425	0.00687	0.8181
142636_at		0.93666	0.46588		0.90099	0.0041667	0.98615	0.029167	0.68215	0.99444	0.84223	0.52083	-0.734651	0.734651	0.132128	0.09579	0.0163		0.32075	0.036	0.35449	0.064	0.28256	0.237	0.31107	0.154	-0.257843	0.257843	0.6349	0.09579	0.0419
142637_at		0.4504	0.81098		0.77552	0.20556	0.79942	0.6	0.74531	0.575	0.87585	0.33333	-0.544554	0.544554	0.446453	0.19981	0.2066		0.45871	0.001	0.43984	0.007	0.29181	0.194	0.46824	0.003	0.342119	0.342119	0.292	0.19981	0.0022
142638_at		0.58465	0.71157		0.56744	0.5125	0.81172	0.41111	0.88359	0.25278	0.84635	0.43611	-0.456494	0.456494	0.787204	0.034741	0.4953		0.19068	0.332	0.23415	0.401	0.2702	0.28	0.29494	0.186	0.277161	0.277161	0.6802	0.034741	0.3587
142639_at		0.0486	0.99849		0.28833	0.83333	0.6414	0.81111	0.85068	0.29722	0.75304	0.76111	-0.539556	0.539556	0.499305	0.043158	0.832		0.21233	0.289	0.26504	0.283	0.22875	0.442	0.23893	0.455	-0.35577	0.35577	0.2288	0.043158	0.2847
142640_at		0.70081	0.65244		0.41971	0.76667	0.54472	0.70833	0.78484	0.40833	0.58563	0.99167	-0.616805	0.616805	0.418637	0.044749	0.7728		0.48105	0.254	0.56195	0.247	0.52522	0.331	0.62204	0.162	0.972536	0.972536	0.3572	0.044749	0.2557
142641_at		0.69296	0.64049		0.30342	0.82917	0.61247	0.58056	0.92444	0.13611	0.88244	0.19861	0.814613	0.814613	0.262865	0.029554	0.8016		0.37987	0.397	0.52758	0.267	0.39045	0.614	0.39847	0.697	-0.979682	0.979682	0.1631	0.029554	0.4326
142642_at		0.2861	0.91826		0.87044	0.21944	0.76912	0.36667	0.46576	0.91389	0.72412	0.79444	-0.965304	0.965304	0.132128	0.12766	0.2062		0.36332	0.025	0.36159	0.042	0.21159	0.52	0.31999	0.143	0.318139	0.318139	0.4273	0.12766	0.0156
142643_at		0.16422	0.97453		0.57968	0.4	0.69998	0.475	0.73399	0.54306	0.76906	0.65	-0.551269	0.551269	0.404729	0.023096	0.413		0.15567	0.519	0.16877	0.689	0.18236	0.641	0.22188	0.531	-0.306853	0.306853	0.4777	0.023096	0.5154
142644_s_at		0.39835	0.84743		0.63905	0.4	0.86061	0.35	0.90354	0.30556	0.958	0.016667	-0.407804	0.407804	0.699583	0.042732	0.3916		0.21061	0.311	0.2762	0.249	0.25607	0.364	0.29882	0.21	0.252459	0.252459	0.8662	0.042732	0.2851
142645_r_at			0		NA	NA	NA	NA	NA	NA	NA	NA		0		NaN	0		NA	NA	NA	NA	NA	NA	NA	NA		0		NaN	0
142646_at		0.47632	0.79129		0.65714	0.43611	0.78664	0.54167	0.7278	0.85	0.77997	0.74167	-0.662972	0.662972	0.0486787	0.040238	0.4438		0.22263	0.327	0.24011	0.461	0.21095	0.663	0.23609	0.576	-0.416	0.416	0.3645	0.040238	0.2908
142647_at		3.5997	0.12125		NA	NA	NA	NA	NA	NA	NA	NA		0		0.010218	0.1447		0.24092	0.559	0.2952	0.658	0.32223	0.689	0.30493	0.68	-0.986292	0.986292	0.6478	0.010218	0.8377
142648_at		0.36832	0.8607		0.35753	0.73333	0.5832	0.75139	0.83193	0.48333	0.65548	0.84167	-0.579246	0.579246	0.564673	0.017808	0.7271		0.21077	0.59	0.25878	0.662	0.31731	0.513	0.32947	0.503	0.564908	0.564908	0.9296	0.017808	0.573
142649_at		0.82068	0.54071		0.17057	0.97639	0.59421	0.89306	0.95023	0.0083333	0.77612	0.70833	0.590364	0.590364	0.449235	0.014896	0.9797		0.12459	0.621	0.28759	0.187	0.42939	0.01	0.34591	0.077	-0.297489	0.297489	0.5594	0.014896	0.6509
[truncated: 12,228 more rows]

## Sheet: (B) DD data - pass anova
Affymetrix Probe ID		ANOVA of DD Data			Analyses of Averaged DD Data														Analyses of Appended DD Data
[truncated: 681 more rows]

## Sheet: (B) DD data - don't pass anova
Affymetrix Probe ID		ANOVA of DD Data			Analyses of Averaged DD Data														Analyses of Appended DD Data
[truncated: 13,333 more rows]
