# Supplementary material for: Meta-Analysis of Drosophila Circadian Microarray Studies Identifies a Novel Set of Rhythmically Expressed Genes
Source: PLoS Comput Biol. 2007 Nov 2;3(11):e208. doi: 10.1371/journal.pcbi.0030208 (PMC2098839; doi:10.1371/journal.pcbi.0030208)
Supplement: Dataset S3 — This interactive Excel worksheet (instructions on use are included in the file) allows the user to examine and print the averaged LD data (with calculated standard error) for all 14,010 transcripts examined in this study. Transcripts are identified by their Affymetrix probe set, and sorted according to the post hoc test (if any) by which they were identified as cycling. (4.5MB XLS). [file pcbi.0030208.sd003.xls]

## Sheet: Button & Directions
Directions for LD Meta Set Use
Click the Time Series Scanner Button Above
Click "Create Plot" on the window that appears
You can scan through all profiles using next or previous
You can select a specific profile by entering the row number it appears on and clikcing next or previous
Click on "Make Copy" to make a copy of the current plot in the "Copies" sheet
Copies will be stacked one on top of another - delete or move to see those obscured by the top plot
Copies can be printed or copy/pasted into other applications like any excel chart object.
All LD data are presented - probe sets are sorted as indicated in column A of the "Data" sheet
Directions for general use
Place your data into the Data sheet
The format expected is first column header followed by collumns of numerical data (see the example below)
Click on the button here
Enter the row of the data for your first plot
Click create plot
Clicking on next and previous will produce plots from the next or previous row of data
If you wish to create a plot you can use to paste, click on make copy.
There is no limit to the number of copies you can make.
The copies will be created on the sheet called copies. They will be stacked on top of one another in the upper left corner of he sheet
You have to exit the macro to cut/copy the copies from the copy sheet.
As long as you do not save this xls with all the plots in it, you will not have to delete them.
If you do save it with all the copies, you will have to delete them later. Excel has no easy way to clearl multiple plots off of a sheet -- If you find one, please let me know.
Delete any sheets on the Data page when you are done too, but there should only be one.
This sheet is protected from editing.
Kevin Keegan
2006
Input (the Data sheet) should looke like this
	ZT0	ZT4	ZT8	ZT12	…
data 1 name	1	2	3	4	…
data 2 name	1	2	3	4	…
data … name	…	…	…	…	…
where "data 1" is a header for the first time series, 1,2,4, & are numerical data.
Usage
The user agrees to use this macro "as is"
Any data or figures used from this applet should be referenced with respect to the BMC genomics article this file is linked to.
Users may edit the code, but must first request a password from Kevin Keegan
k-keegan@northwestern.edu or
kevin.p.keegan@gmail.com
Kevin Keegan
2006

## Sheet: Data
	ZT0	ZT4	ZT8	ZT12	ZT16	ZT20	ZT0 SE	ZT4 SE	ZT8 SE	ZT12 SE	ZT16 SE	ZT20 SE
141203_at found in our LD meta set but in none of the original studies	0.48409	0.46858	0.62029	0.52436	0.65607	0.5724	0.034629	0.054682	0.018839	0.071921	0.055253	0.046818
141410_at found in our LD meta set but in none of the original studies	0.056583	0.41042	0.12615	0.041129	-0.094709	-0.53362	0.11625	0.20374	0.1888	0.096511	0.11238	0.254
141447_at found in our LD meta set but in none of the original studies	-0.13322	-0.38091	-0.16114	-0.20199	-0.802	-0.20896	0.073457	0.15057	0.070894	0.085025	0.20395	0.08325
141512_at found in our LD meta set but in none of the original studies	0.010624	0.098541	0.17537	0.2504	0.24808	0.20902	0.064587	0.055525	0.061415	0.075456	0.034603	0.032164
141541_at found in our LD meta set but in none of the original studies	1.6145	1.646	1.738	1.7572	1.8619	1.7462	0.049182	0.03631	0.045631	0.054299	0.063789	0.063516
141543_at found in our LD meta set but in none of the original studies	0.47147	0.59987	0.53917	0.72747	0.62955	0.49645	0.072255	0.05128	0.054751	0.035937	0.039008	0.044044
141646_at found in our LD meta set but in none of the original studies	0.27314	0.1258	0.17398	0.30764	0.43603	0.41907	0.069499	0.047015	0.059003	0.05014	0.043473	0.055885
141653_at found in our LD meta set but in none of the original studies	0.11491	0.092119	0.084079	0.22631	0.20241	0.050708	0.06003	0.026961	0.024223	0.039983	0.03322	0.044722
141884_at found in our LD meta set but in none of the original studies	-1.2738	-1.3879	-1.8916	-1.189	-0.78692	-1.0863	0.22946	0.30732	0.23129	0.092878	0.11835	0.091361
142104_at found in our LD meta set but in none of the original studies	-1.8509	-0.77562	-1.0127	-1.1359	-1.2323	-1.4045	0.15768	0.34522	0.26375	0.18126	0.1063	0.34059
142293_at found in our LD meta set but in none of the original studies	1.0109	1.0191	1.0754	0.94025	0.8716	0.99296	0.044559	0.048039	0.043254	0.050331	0.039182	0.035883
142542_at found in our LD meta set but in none of the original studies	-0.37622	-0.45029	-0.64416	-1.2324	-0.75842	-0.60946	0.11244	0.10655	0.18922	0.18518	0.175	0.13239
142735_at found in our LD meta set but in none of the original studies	0.55546	0.49404	0.4619	0.34315	0.39305	0.67685	0.048159	0.076117	0.053392	0.08066	0.074471	0.041969
142989_at found in our LD meta set but in none of the original studies	0.48845	0.43266	0.39894	0.58782	0.61221	0.71611	0.075099	0.088548	0.071184	0.068909	0.058673	0.044435
143184_at found in our LD meta set but in none of the original studies	2.3758	2.4756	2.4439	2.3843	2.2977	2.333	0.028416	0.019775	0.02152	0.032291	0.040091	0.018984
143203_at found in our LD meta set but in none of the original studies	1.7792	1.773	1.621	1.3193	1.5338	1.7842	0.087478	0.060816	0.048603	0.1032	0.088192	0.058373
143220_at found in our LD meta set but in none of the original studies	-1.622	-0.95999	-0.39206	-2.7348	-0.59679	-1.1118	0.42662	0.124	0.38006	0.92867	0.018789	0.09967
143236_at found in our LD meta set but in none of the original studies	-1.2095	-1.5662	-1.8303	-1.3689	-1.5026	-2.1064	0.090738	0.16408	0.14179	0.22562	0.25151	0.27196
143238_at found in our LD meta set but in none of the original studies	-0.49532	-1.2038	-0.54124	-0.43469	-0.67115	-0.55197	0.099669	0.27901	0.12117	0.14836	0.19313	0.18287
143337_at found in our LD meta set but in none of the original studies	-0.87322	-0.82469	-0.67706	-0.68919	-1.4599	-1.0856	0.11239	0.1715	0.16385	0.15336	0.26104	0.2112
143355_at found in our LD meta set but in none of the original studies	0.66212	0.59682	0.58107	0.57122	0.79183	0.86704	0.060837	0.080688	0.06386	0.090821	0.092034	0.060599
143356_at found in our LD meta set but in none of the original studies	-1.0599	-1.019	-1.4213	-1.6354	-2.182	-2.1703	0.21005	0.25337	0.20794	0	0	0.094971
143445_at found in our LD meta set but in none of the original studies	-0.78757	-1.8476	-2.7085	-1.5097	-1.3486	-1.045	0.3514	0.055922	0.17665	0	0	0.19557
143475_at found in our LD meta set but in none of the original studies	-0.95251	-1.2581	-0.72078	-0.85248	-0.4884	-0.97535	0.16874	0.20885	0.13383	0.12728	0.10721	0.1264
143528_at found in our LD meta set but in none of the original studies	0.62491	0.64478	0.75277	0.70553	0.84943	0.73796	0.055347	0.036718	0.040144	0.068864	0.070934	0.040941
143537_at found in our LD meta set but in none of the original studies	-0.7979	-0.62471	-0.27751	-0.29837	-0.20802	-0.49171	0.16759	0.10666	0.039626	0.11852	0.055027	0.066053
143546_at found in our LD meta set but in none of the original studies	0.12625	0.10164	-0.1051	0.075615	0.22622	0.14271	0.068577	0.049508	0.081206	0.08364	0.066019	0.057831
143558_at found in our LD meta set but in none of the original studies	0	0	-1.181	0	0	-2.5876	0	0	0	0	0	0
143651_at found in our LD meta set but in none of the original studies	-0.59309	-1.0103	-1.0295	-2.081	-1.1634	-1.0369	0.10619	0.26904	0.29695	0.16026	0.31243	0.18576
143905_at found in our LD meta set but in none of the original studies	2.1017	2.1767	2.3067	2.3143	2.3915	2.2121	0.083202	0.045034	0.037767	0.016064	0.050545	0.053251
144067_at found in our LD meta set but in none of the original studies	0.42444	0.57015	0.64215	0.48606	0.47352	0.30681	0.093926	0.063387	0.086151	0.041395	0.055257	0.076474
144149_at found in our LD meta set but in none of the original studies	0.088806	0.005578	-0.05177	-0.18735	-0.11582	-0.021665	0.054351	0.02743	0.058536	0.093596	0.079588	0.044015
144278_at found in our LD meta set but in none of the original studies	-0.99823	-1.6528	-0.81649	-1.1175	-1.3086	-0.86467	0.16035	0.17579	0.13386	0.28547	0.23903	0.12911
144338_at found in our LD meta set but in none of the original studies	0.22349	0.30975	0.2484	0.079063	-0.023524	0.10802	0.057974	0.034012	0.057864	0.076219	0.081848	0.037626
144395_at found in our LD meta set but in none of the original studies	-0.40677	-0.4838	-1.5222	-0.57559	-0.76124	-0.58543	0.080119	0.17827	0.40256	0.078645	0.16828	0.17335
144474_at found in our LD meta set but in none of the original studies	-2.2892	-4.3431	-2.305	-1.9076	-1.3002	-1.2912	0.26423	0	1.1144	0.10085	0.16006	0.21031
144572_at found in our LD meta set but in none of the original studies	0.27813	0.035081	-0.21197	0.10275	0.16743	0.33297	0.093703	0.1335	0.16833	0.12491	0.17193	0.062134
144633_at found in our LD meta set but in none of the original studies	-0.027641	-2.1825	-0.10335	-0.23356	-0.39691	-0.57547	0	0	0.12093	0	0	0
144636_at found in our LD meta set but in none of the original studies	-1.4347	-1.2309	-0.88911	-0.94318	-1.101	-1.907	0.06667	0.2567	0.21114	0.059536	0.1161	0.37021
144778_at found in our LD meta set but in none of the original studies	-0.091558	-0.061086	0.32501	-0.49379	-0.68261	-0.029824	0.16521	0.21984	0.13364	0.18162	0.19879	0.15894
144985_at found in our LD meta set but in none of the original studies	0	0	-0.72195	-2.7849	-1.0186	-0.75054	0	0	0	0.78242	0.082874	0.07359
145025_at found in our LD meta set but in none of the original studies	0.26743	-0.14465	-0.034389	-0.038582	0.24077	0.30879	0.060079	0.094409	0.094381	0.11321	0.070848	0.06584
145206_at found in our LD meta set but in none of the original studies	0.35576	0.69931	0.33082	0.1756	-0.10809	0.20687	0.085803	0.085345	0.10814	0.10193	0.16364	0.07685
145326_s_at found in our LD meta set but in none of the original studies	0.14812	0.12789	-0.060936	-0.010827	-0.048809	-0.35533	0.10328	0.05289	0.081314	0.03032	0.035783	0.16398
145424_at found in our LD meta set but in none of the original studies	-0.45814	-2.4002	-0.78261	-1.06	-0.89773	-1.216	0.45421	0.31467	0.25731	0.30524	0.24882	0.16047
145477_at found in our LD meta set but in none of the original studies	-0.73712	-0.76142	-1.1498	-1.3981	-0.7692	-0.44125	0.12675	0.12918	0.29777	0.32143	0.17483	0.080959
146012_at found in our LD meta set but in none of the original studies	0.55076	0.30885	0.24649	0.2447	0.58853	0.57743	0.050153	0.043278	0.069937	0.046728	0.018988	0.026227
146129_at found in our LD meta set but in none of the original studies	-1.0642	-0.94098	-1.2711	-1.8938	-1.3535	-1.2118	0.14378	0.093264	0.15797	0.20604	0.29247	0.12684
146172_at found in our LD meta set but in none of the original studies	-0.99547	-1.4125	-1.4269	-0.23674	-0.4202	-0.87291	0.20206	0.31905	0.68717	0.026721	0.023893	0.16725
146180_at found in our LD meta set but in none of the original studies	-0.32778	0.062412	0.14952	0.12688	0.33241	-0.1882	0.17567	0.13938	0.11958	0.14653	0.15449	0.12092
146182_at found in our LD meta set but in none of the original studies	0.95821	1.0857	1.2218	1.3048	1.3752	1.3046	0.10774	0.097908	0.053696	0.067406	0.089534	0.045554
146214_at found in our LD meta set but in none of the original studies	1.4784	1.3754	1.342	1.2683	1.1998	1.3517	0.053007	0.049384	0.041164	0.06312	0.054529	0.042069
146226_at found in our LD meta set but in none of the original studies	-0.46668	-0.78021	-0.67342	-0.88571	-1.0465	-0.67424	0.065245	0.15693	0.11181	0.1809	0.15645	0.092688
146392_at found in our LD meta set but in none of the original studies	-0.66563	-1.1175	-0.50995	-0.47396	-0.45888	-0.39282	0.21803	0.18624	0.12945	0.12744	0.12068	0.20079
146870_at found in our LD meta set but in none of the original studies	-0.65877	-1.0453	-0.98354	-0.9033	-0.58045	-0.52886	0.065584	0.15811	0.13142	0.13658	0.082182	0.03652
147112_at found in our LD meta set but in none of the original studies	-0.2434	-0.15741	-0.17297	-0.23507	-0.23933	-0.4024	0.041496	0.047685	0.047893	0.043769	0.049832	0.064183
147181_at found in our LD meta set but in none of the original studies	-1.4942	-1.6547	-1.5389	-1.1535	-0.84301	-1.0261	0.32208	0.14547	0.17642	0.1615	0.13297	0.10518
147228_at found in our LD meta set but in none of the original studies	-0.12798	-0.27831	-0.28757	-0.4801	-0.15102	-0.034205	0.07368	0.12071	0.077585	0.12878	0.067449	0.066045
147272_at found in our LD meta set but in none of the original studies	-0.44144	-0.71716	-0.76009	-0.52408	-1.2251	-0.71902	0.11045	0.10754	0.091255	0.27335	0.24468	0.09735
147315_at found in our LD meta set but in none of the original studies	-0.36102	-0.39012	-0.72967	-1.1737	-0.35839	-0.3284	0.14587	0.15371	0.21193	0.30897	0.11559	0.20785
147413_at found in our LD meta set but in none of the original studies	-0.86292	-0.87031	-0.98307	-2.5553	-1.4481	-1.0376	0.21384	0.098385	0.21684	0	0.17155	0
147462_at found in our LD meta set but in none of the original studies	-0.17778	-0.1245	-0.39794	-0.71047	-0.87195	-0.78901	0.14927	0.08874	0.10116	0.16263	0.3112	0.22838
147913_at found in our LD meta set but in none of the original studies	-1.0562	-1.286	-2.7536	-3.2504	-1.9843	-0.77746	0.11372	0.34206	0.40578	0	0.33329	0
148529_at found in our LD meta set but in none of the original studies	0.24659	-0.062719	-0.090347	0.10612	0.26954	0.35254	0.07502	0.067836	0.10172	0.07195	0.092556	0.07246
148704_at found in our LD meta set but in none of the original studies	-1.4728	-1.0188	-0.89284	-1.2133	-1.2461	-1.4905	0.14852	0.14123	0.0866	0.15239	0.15807	0.13999
149134_at found in our LD meta set but in none of the original studies	-0.74519	-1.443	-0.85545	-0.97469	-1.6111	-1.1289	0.17643	0.20192	0.1684	0.1867	0.20925	0.15543
149201_at found in our LD meta set but in none of the original studies	-1.3339	-0.50917	-0.43649	-0.65492	-0.33509	-1.0582	0.31744	0.11764	0.12137	0.29472	0.14714	0.24512
149215_at found in our LD meta set but in none of the original studies	0.63726	0.6341	0.79647	0.71937	0.63497	0.61308	0.045958	0.049453	0.043955	0.042421	0.041298	0.049198
149398_at found in our LD meta set but in none of the original studies	-0.55681	-1.2404	-2.0094	-3.7151	-2.4132	-1.613	0.16824	0.33941	0.05051	1.4402	0	0.21971
149420_at found in our LD meta set but in none of the original studies	1.2074	1.1132	1.1913	1.2318	1.4009	1.3671	0.0349	0.027184	0.025792	0.026986	0.042269	0.025433
149700_at found in our LD meta set but in none of the original studies	-0.31194	-0.18255	-0.26384	-0.59609	-0.72677	-0.53829	0.11218	0.10512	0.10848	0.23693	0.15097	0.090235
149899_at found in our LD meta set but in none of the original studies	1.5786	1.7486	1.8175	1.9162	1.8893	2.0418	0.13189	0.082157	0.066179	0.088989	0.11002	0.062776
149984_at found in our LD meta set but in none of the original studies	-1.2339	-2.238	-1.1768	-1.5516	-2.6229	-1.0608	0.11037	0.26314	0.078662	0.27091	0.19293	0
150125_at found in our LD meta set but in none of the original studies	-1.8722	-2.501	-1.1314	-1.3492	-2.857	-1.2743	0.32964	0.094337	0.21519	0.16187	0.44146	0.25481
150314_at found in our LD meta set but in none of the original studies	-0.43856	-0.55592	-0.53139	-0.51317	-0.895	-0.88539	0.089758	0.10809	0.082014	0.087841	0.16335	0.16608
150375_at found in our LD meta set but in none of the original studies	0.45326	0.4577	0.17975	0.28064	0.086833	0.19515	0.046209	0.077372	0.10951	0.11095	0.044628	0.047497
150385_at found in our LD meta set but in none of the original studies	0.87743	0.86415	0.8583	0.94592	0.91703	0.9958	0.016267	0.043771	0.01392	0.035677	0.050189	0.02257
150499_at found in our LD meta set but in none of the original studies	0.55685	0.92921	0.75022	0.67002	0.45558	0.5361	0.12779	0.078026	0.077235	0.1047	0.094801	0.10812
150542_at found in our LD meta set but in none of the original studies	-0.54938	-0.33228	-0.25005	-0.34479	-0.66158	-0.41097	0.089442	0.067103	0.082843	0.080041	0.1245	0.11357
150558_at found in our LD meta set but in none of the original studies	-2.1973	-2.0642	-1.2389	-1.1282	-1.9793	-2.5513	0	0	0.014248	0	0	0
150583_at found in our LD meta set but in none of the original studies	-0.36386	-0.23515	-0.10587	-0.16421	-0.022658	-0.31053	0.070075	0.079887	0.056699	0.081809	0.071907	0.062605
150677_at found in our LD meta set but in none of the original studies	-0.34777	0.094679	-0.1296	-0.25689	-0.3762	-0.51007	0.14635	0.082034	0.050601	0.1347	0.082668	0.12782
150762_at found in our LD meta set but in none of the original studies	1.1531	1.0304	1.2822	1.3177	1.3822	1.2837	0.095037	0.096814	0.040092	0.045192	0.041361	0.039553
150858_at found in our LD meta set but in none of the original studies	-0.036329	-0.056597	-0.29448	-0.21849	0.004737	0.042748	0.053146	0.047019	0.063739	0.037166	0.063578	0.068236
150889_at found in our LD meta set but in none of the original studies	0.081323	-1.0584	-0.14759	-0.22505	-0.3831	-0.15031	0.031414	0.52356	0.14258	0.084193	0.16603	0.075753
151086_at found in our LD meta set but in none of the original studies	-0.18035	-1.6951	-1.5506	-0.78824	-0.67523	-0.69547	0	0	0	0	0.016495	0.10953
151222_at found in our LD meta set but in none of the original studies	-0.39803	-0.21009	-0.043321	-0.13298	-0.35858	-0.84245	0.11665	0.18308	0.1186	0.098191	0.12346	0.19234
151683_at found in our LD meta set but in none of the original studies	1.0662	1.0482	1.1655	1.1057	1.2033	1.1341	0.039703	0.04267	0.029242	0.053697	0.039037	0.018114
151801_at found in our LD meta set but in none of the original studies	1.9525	2.0035	2.0748	2.0144	2.1153	2.0797	0.036504	0.039822	0.029691	0.049259	0.029499	0.034619
151855_at found in our LD meta set but in none of the original studies	1.0433	1.2955	1.3569	1.329	1.3656	1.2707	0.10923	0.066152	0.054566	0.057288	0.080242	0.050835
151905_at found in our LD meta set but in none of the original studies	0.63645	0.58755	0.48589	0.4313	0.71269	0.77598	0.098237	0.067511	0.067553	0.10331	0.085722	0.077561
151919_at found in our LD meta set but in none of the original studies	-0.081445	-0.000661	0.12208	0.10439	0.10732	0.15689	0.047226	0.048348	0.03967	0.052477	0.059889	0.045274
151992_at found in our LD meta set but in none of the original studies	1.8336	2.0544	2.0007	1.8681	1.8264	1.8583	0.079651	0.030125	0.033051	0.048023	0.056583	0.055432
152057_at found in our LD meta set but in none of the original studies	0.62698	0.73452	0.64854	0.67229	0.54622	0.58534	0.029776	0.034909	0.036038	0.02751	0.037876	0.038253
152139_at found in our LD meta set but in none of the original studies	1.8606	1.7928	1.6261	1.4233	1.7866	1.9133	0.10186	0.12079	0.083269	0.1507	0.095673	0.056541
152261_at found in our LD meta set but in none of the original studies	2.2342	2.1929	2.1092	2.129	2.2116	2.2172	0.029382	0.028567	0.021873	0.024769	0.036795	0.021173
152418_at found in our LD meta set but in none of the original studies	0.99594	1.1713	1.2335	1.3755	1.4796	1.2396	0.13896	0.074963	0.082221	0.092108	0.071221	0.08034
152441_at found in our LD meta set but in none of the original studies	-1.0895	-1.4577	-1.4458	-1.633	-2.1969	-1.1699	0.22655	0.18649	0.18072	0.22217	0.32991	0.12546
152485_at found in our LD meta set but in none of the original studies	0.038062	-1.3595	-1.9869	-0.4201	-0.96002	-1.3702	0	0.13547	0.38246	0.043547	0	0.19628
152715_at found in our LD meta set but in none of the original studies	1.996	1.8911	1.9065	1.8922	2.1011	1.9744	0.035045	0.080595	0.041066	0.028236	0.044126	0.018861
152781_at found in our LD meta set but in none of the original studies	1.2912	1.4426	1.4378	1.4321	1.4049	1.2903	0.030786	0.024039	0.043306	0.041966	0.053564	0.023744
152839_at found in our LD meta set but in none of the original studies	-0.13661	-0.093494	-0.19962	-0.35972	-0.42348	0.028437	0.063519	0.055678	0.085679	0.08863	0.12231	0.059059
152855_at found in our LD meta set but in none of the original studies	-0.46064	-0.63499	-0.92792	-0.59379	-1.2357	-1.5936	0.19773	0.32432	0.16574	0.12347	0.4031	0.25318
153015_i_at found in our LD meta set but in none of the original studies	1.271	1.1818	1.2632	1.1329	1.4017	1.3697	0.076161	0.055488	0.048145	0.10772	0.043933	0.041109
153059_at found in our LD meta set but in none of the original studies	0.22581	0.27059	0.30153	0.092763	0.082064	0.17994	0.056942	0.048537	0.034096	0.068923	0.072228	0.045365
153061_at found in our LD meta set but in none of the original studies	0.41437	0.50019	0.56155	0.53063	0.68696	0.64532	0.062549	0.034402	0.045807	0.055579	0.035842	0.040202
153098_at found in our LD meta set but in none of the original studies	1.5411	1.5403	1.6283	1.6778	1.6667	1.6646	0.040135	0.050285	0.041155	0.031423	0.046906	0.029136
153155_at found in our LD meta set but in none of the original studies	1.6083	1.7856	1.7505	1.747	1.7043	1.7033	0.048541	0.024133	0.024441	0.038779	0.026422	0.034458
153179_at found in our LD meta set but in none of the original studies	-0.22677	-0.11839	-0.023031	-0.018826	0.13577	0.1289	0.10303	0.10214	0.091808	0.093894	0.071961	0.066842
153230_at found in our LD meta set but in none of the original studies	1.0866	1.0283	1.0331	0.97269	1.1265	1.115	0.036916	0.030557	0.019363	0.040782	0.022664	0.029552
153256_at found in our LD meta set but in none of the original studies	1.0926	1.0947	1.0974	1.1121	1.2306	1.2402	0.033673	0.026754	0.049353	0.048902	0.059329	0.039982
153260_at found in our LD meta set but in none of the original studies	1.02	0.90742	0.8992	0.85265	0.868	0.95981	0.027151	0.032797	0.023101	0.034515	0.027025	0.036254
153282_at found in our LD meta set but in none of the original studies	0.61419	0.63411	0.5108	0.34036	0.57081	0.65782	0.076329	0.06333	0.060129	0.088647	0.05578	0.043355
153385_at found in our LD meta set but in none of the original studies	0.84426	0.82267	0.73306	0.67254	0.74818	0.93283	0.044686	0.05435	0.027782	0.050049	0.037845	0.040656
153408_at found in our LD meta set but in none of the original studies	-0.32852	-0.41011	-0.072778	0.28308	0.26324	-0.020336	0.10615	0.10122	0.10157	0.11954	0.067028	0.079794
153417_at found in our LD meta set but in none of the original studies	0.60966	0.54274	0.77461	0.67245	0.82114	0.69362	0.058754	0.04433	0.053046	0.10097	0.076042	0.056928
153418_at found in our LD meta set but in none of the original studies	0.17978	0.29648	0.35301	0.35196	0.41875	0.30228	0.061908	0.038038	0.028751	0.046493	0.072932	0.031567
153429_at found in our LD meta set but in none of the original studies	2.0129	1.9877	2.2185	2.2525	2.2402	2.1771	0.0814	0.07344	0.026288	0.041201	0.062372	0.047143
153725_at found in our LD meta set but in none of the original studies	1.9767	2.066	2.0949	2.042	2.0956	2.0821	0.023155	0.018289	0.027399	0.015368	0.012918	0.024837
153784_at found in our LD meta set but in none of the original studies	-0.053949	-0.046723	-0.010939	-0.050811	0.066339	-0.10819	0.03134	0.031527	0.023991	0.03852	0.04611	0.025381
153797_at found in our LD meta set but in none of the original studies	-1.1059	-1.6144	-2.3267	-1.7488	-1.169	-1.1202	0.18245	0.48631	0.33148	0.1854	0.1362	0.13612
153972_at found in our LD meta set but in none of the original studies	0.87511	0.78967	0.80935	0.8602	0.94587	0.91231	0.026488	0.03782	0.02677	0.04834	0.032097	0.04411
154150_at found in our LD meta set but in none of the original studies	1.4428	1.5079	1.5214	1.4094	1.4632	1.3554	0.017421	0.04795	0.051082	0.046962	0.043317	0.028017
154158_at found in our LD meta set but in none of the original studies	-0.032328	0.030733	-0.57978	0.037177	-0.025865	-0.086559	0.079482	0.094952	0.25775	0.10047	0.088719	0.10409
154188_at found in our LD meta set but in none of the original studies	0.80616	0.7213	0.79498	0.86335	0.91396	0.92895	0.036091	0.050041	0.026185	0.032928	0.035989	0.017917
154290_at found in our LD meta set but in none of the original studies	-0.55457	-0.13439	-0.39177	-0.059309	0.17911	-0.43138	0.26605	0.059662	0.19583	0.15882	0.098295	0.15271
154450_at found in our LD meta set but in none of the original studies	-1.841	-1.2274	-1.5078	-1.3214	-0.82727	-1.775	0.30639	0.27485	0.13373	0.2521	0.036203	0.22381
154655_at found in our LD meta set but in none of the original studies	-1.4802	-0.55415	-1.0812	-1.6577	-1.8331	-1.7952	0.087112	0.30718	0	0	0	0.057094
154853_at found in our LD meta set but in none of the original studies	-0.70686	-0.39803	-1.0358	-0.97459	-0.86071	-0.83049	0.2033	0.18106	0.13098	0.12867	0.11384	0.13609
154871_at found in our LD meta set but in none of the original studies	0.065375	0.20863	0.34207	0.31101	0.38976	0.12605	0.081786	0.064737	0.056223	0.098391	0.088398	0.08092
154946_at found in our LD meta set but in none of the original studies	0.42146	0.55744	0.47927	0.50282	0.43697	0.38096	0.038881	0.030842	0.032348	0.024186	0.03973	0.046144
155049_at found in our LD meta set but in none of the original studies	0.73229	0.8184	0.91883	0.84608	0.9133	0.87777	0.049283	0.052363	0.026008	0.051072	0.030407	0.031767
155145_at found in our LD meta set but in none of the original studies	1.7603	1.6267	1.7237	1.713	1.7875	1.7574	0.024303	0.038897	0.02096	0.049945	0.040132	0.025167
141237_at found in our LD meta set and one or more of the original studies	0.4066	0.49462	0.60598	0.74143	0.60928	0.49799	0.061368	0.045278	0.057562	0.044369	0.04648	0.040888
141248_at found in our LD meta set and one or more of the original studies	-0.011709	0.23772	0.3925	0.41918	0.2854	0.16023	0.12487	0.098549	0.057775	0.092126	0.036252	0.046552
141658_at found in our LD meta set and one or more of the original studies	0.47475	0.40703	0.45287	0.64214	0.72831	0.68525	0.092558	0.065393	0.077867	0.11283	0.11078	0.072702
141795_at found in our LD meta set and one or more of the original studies	-0.20448	-0.096645	0.042002	0.12856	0.13129	-0.040654	0.09249	0.063389	0.072706	0.063488	0.047252	0.10239
143606_at found in our LD meta set and one or more of the original studies	0.27782	0.2507	0.33553	0.48383	0.6812	0.55509	0.061811	0.058711	0.078556	0.08208	0.078834	0.060941
147202_at found in our LD meta set and one or more of the original studies	-0.023483	-0.50804	-1.2928	-1.0981	-0.17568	0.48478	0.13997	0.1024	0.28954	0.18194	0.19072	0.083976
148418_at found in our LD meta set and one or more of the original studies	0.034796	0.11017	-0.70425	-1.4157	-1.0821	-0.082965	0.20665	0.12079	0.2472	0.37068	0.20223	0.14936
149615_at found in our LD meta set and one or more of the original studies	0.38687	0.54803	0.64103	0.66381	0.41813	0.20513	0.072197	0.055807	0.066021	0.07178	0.09688	0.094363
152086_at found in our LD meta set and one or more of the original studies	1.4916	1.2929	1.3616	1.5803	1.6794	1.6479	0.11861	0.094514	0.094232	0.079383	0.11467	0.093289
152308_at found in our LD meta set and one or more of the original studies	2.1246	1.986	1.9151	1.9356	2.0371	2.1673	0.055241	0.088212	0.066314	0.062111	0.057144	0.045756
152597_at found in our LD meta set and one or more of the original studies	1.1505	1.1736	0.84462	0.5138	0.72539	1.0464	0.12639	0.13279	0.14229	0.11573	0.15224	0.13664
153092_at found in our LD meta set and one or more of the original studies	1.5407	1.5412	1.4621	1.3104	1.2749	1.4267	0.033295	0.021259	0.017984	0.039696	0.031183	0.02929
153624_at found in our LD meta set and one or more of the original studies	-0.067363	-0.071568	0.041338	0.26276	0.58538	0.3817	0.20328	0.14379	0.13187	0.15649	0.084485	0.097844
154936_at found in our LD meta set and one or more of the original studies	1.241	1.2252	1.1122	0.95669	1.064	1.1746	0.076622	0.062831	0.067158	0.081604	0.039494	0.042595
141593_at found in our LD meta set and one or more of the original studies	0.19642	0.38137	1.1323	1.4155	1.0746	0.54239	0.10709	0.087745	0.10591	0.078059	0.080229	0.093594
141732_at found in our LD meta set and one or more of the original studies	0.023578	0.36081	0.51156	0.70904	0.62226	0.27923	0.22194	0.10089	0.11364	0.15273	0.062517	0.097495
142154_at found in our LD meta set and one or more of the original studies	0.30102	0.20902	1.0667	1.5415	1.6079	1.2118	0.084357	0.073811	0.068547	0.068066	0.043091	0.032425
142271_at found in our LD meta set and one or more of the original studies	1.4463	1.458	1.1326	0.76114	0.70872	1.1322	0.071745	0.065029	0.04339	0.083712	0.11141	0.079989
143300_at found in our LD meta set and one or more of the original studies	-0.90562	-0.81994	0.12563	0.57705	0.66312	-0.43255	0.30647	0.33812	0.13379	0.10366	0.098924	0.25781
143869_at found in our LD meta set and one or more of the original studies	0.39598	0.64074	1.3395	1.5433	1.5519	0.83759	0.078469	0.073339	0.069126	0.064825	0.073692	0.024731
144350_at found in our LD meta set and one or more of the original studies	0.64343	0.81291	0.81507	0.73062	0.61997	0.57732	0.070032	0.058505	0.052444	0.045922	0.040719	0.059974
144739_at found in our LD meta set and one or more of the original studies	1.3287	1.1704	0.6293	0.6747	0.99325	1.2975	0.1272	0.14887	0.2409	0.14596	0.12665	0.0763
145570_at found in our LD meta set and one or more of the original studies	0.55141	0.55484	0.28124	0.015192	0.013912	0.19436	0.062819	0.042302	0.025197	0.08367	0.061955	0.045842
146022_at found in our LD meta set and one or more of the original studies	0.63156	0.70617	0.83186	1.0934	1.103	0.87864	0.044736	0.065475	0.062398	0.04558	0.036619	0.032109
146468_at found in our LD meta set and one or more of the original studies	0.062255	0.057582	0.19159	0.39516	0.20835	0.095151	0.069031	0.064364	0.031128	0.047205	0.052563	0.05099
149303_at found in our LD meta set and one or more of the original studies	1.9379	1.7271	1.6822	1.7263	1.7695	1.9989	0.046216	0.06216	0.049704	0.047489	0.082868	0.045906
150574_at found in our LD meta set and one or more of the original studies	0.7616	0.41992	0.038266	-0.2136	0.33894	0.87939	0.077254	0.09782	0.085602	0.093128	0.097035	0.078126
150586_at found in our LD meta set and one or more of the original studies	0.82752	0.46122	0.37339	0.50474	0.8662	1.0244	0.078069	0.052959	0.11699	0.05012	0.062131	0.045266
151316_at found in our LD meta set and one or more of the original studies	0.30838	0.32082	0.1755	-0.1185	-0.49978	0.1763	0.11293	0.10955	0.075449	0.19062	0.41634	0.066871
151485_s_at found in our LD meta set and one or more of the original studies	-0.22909	-0.33948	0.070387	0.53643	0.46638	0.18115	0.063106	0.11341	0.12383	0.16473	0.20158	0.2399
151568_at found in our LD meta set and one or more of the original studies	0.69661	0.82095	0.93834	0.95191	0.85459	0.767	0.039448	0.042547	0.029593	0.018362	0.049519	0.024065
151642_at found in our LD meta set and one or more of the original studies	0.24017	0.31972	0.58761	0.70413	0.7354	0.43917	0.086908	0.090622	0.10229	0.14942	0.11788	0.087826
151681_at found in our LD meta set and one or more of the original studies	1.3004	1.1864	1.1831	1.1181	1.2755	1.4212	0.060069	0.047084	0.045532	0.075153	0.065461	0.064621
152019_at found in our LD meta set and one or more of the original studies	0.48515	0.007853	-0.28877	-0.30256	-0.15748	0.43728	0.16014	0.18415	0.20514	0.20969	0.17241	0.13836
152113_at found in our LD meta set and one or more of the original studies	0.5323	0.41319	0.49501	0.68302	0.79849	0.68967	0.040267	0.054146	0.024165	0.063482	0.056524	0.055237
152192_at found in our LD meta set and one or more of the original studies	1.5832	1.5691	1.5788	1.6597	1.8582	1.8039	0.057314	0.061614	0.044107	0.035719	0.038039	0.025399
152457_at found in our LD meta set and one or more of the original studies	1.6597	1.4732	1.4203	1.3884	1.4582	1.5761	0.067372	0.065509	0.048946	0.059034	0.049119	0.067518
152673_at found in our LD meta set and one or more of the original studies	1.3462	1.3798	1.3183	1.2161	0.88574	0.97918	0.067143	0.069373	0.074973	0.091154	0.10631	0.057538
152682_at found in our LD meta set and one or more of the original studies	1.2344	1.1062	1.3456	1.66	1.71	1.5213	0.084847	0.047953	0.065236	0.069171	0.029711	0.039112
153296_at found in our LD meta set and one or more of the original studies	2.03	2.0765	2.1762	2.2185	2.208	2.0629	0.040581	0.035685	0.0298	0.055819	0.063417	0.021564
154302_at found in our LD meta set and one or more of the original studies	0.87116	0.85608	0.8203	0.62523	0.5609	0.7537	0.03632	0.059415	0.049304	0.061313	0.09652	0.042008
154963_at found in our LD meta set and one or more of the original studies	1.4247	1.2787	1.4143	1.6296	1.7033	1.6942	0.1152	0.071367	0.070077	0.09727	0.090279	0.069738
141522_at found in our LD meta set and one or more of the original studies	-0.16982	-0.55123	-0.2376	-0.19969	0.072598	-0.15903	0.043867	0.09094	0.081623	0.12022	0.040487	0.033355
143130_at found in our LD meta set and one or more of the original studies	0.25861	0.25911	0.35451	0.43936	0.61096	0.50492	0.087514	0.047846	0.063622	0.091024	0.085891	0.050154
143970_at found in our LD meta set and one or more of the original studies	0.058137	0.014094	-0.27548	-0.85504	-0.80834	0.087821	0.14318	0.15216	0.11862	0.13835	0.23298	0.11208
148005_at found in our LD meta set and one or more of the original studies	0.78039	0.96488	0.83686	0.77286	0.69403	0.62354	0.086951	0.039939	0.040531	0.050859	0.051984	0.057222
150573_at found in our LD meta set and one or more of the original studies	-0.64854	-0.75543	-0.98973	-0.95801	-0.83929	-0.38483	0.044083	0.11533	0.17988	0.098375	0.1711	0.064524
151933_at found in our LD meta set and one or more of the original studies	0.6254	0.62035	0.59772	0.6975	1.1177	0.7942	0.12237	0.11218	0.092569	0.094035	0.0786	0.095215
152958_at found in our LD meta set and one or more of the original studies	0.62843	0.46598	0.5513	0.79307	0.96439	1.0768	0.046221	0.032933	0.076488	0.092001	0.078474	0.040437
153055_at found in our LD meta set and one or more of the original studies	0.34973	0.42242	0.59593	0.70306	0.80902	0.5864	0.07068	0.057332	0.081002	0.098697	0.11245	0.07802
153433_at found in our LD meta set and one or more of the original studies	2.4651	2.5464	2.3069	2.0259	2.1061	2.3256	0.026978	0.07959	0.094838	0.10877	0.058562	0.060613
154176_at found in our LD meta set and one or more of the original studies	1.5299	1.7279	1.7066	1.6799	1.6033	1.3859	0.042643	0.06673	0.059359	0.088476	0.068386	0.044901
141762_at found in our LD meta set and one or more of the original studies	2.1401	2.1731	2.2742	2.272	2.2737	2.2981	0.023907	0.035046	0.041327	0.040696	0.051539	0.033862
141795_at found in our LD meta set and one or more of the original studies	-0.20448	-0.096645	0.042002	0.12856	0.13129	-0.040654	0.09249	0.063389	0.072706	0.063488	0.047252	0.10239
143390_at found in our LD meta set and one or more of the original studies	1.4607	1.6063	1.6946	1.6151	1.6502	1.5479	0.033476	0.048389	0.03218	0.054297	0.032888	0.03788
143554_at found in our LD meta set and one or more of the original studies	2.2313	2.4671	2.5441	2.5427	2.3392	2.2928	0.043348	0.028359	0.036488	0.057572	0.042886	0.032866
143559_at found in our LD meta set and one or more of the original studies	0.30305	0.30884	-1.3687	-1.0744	-1.4278	-0.50247	0.19468	0.2033	0.33067	0.43331	0.71176	0.20496
144146_at found in our LD meta set and one or more of the original studies	1.4589	1.5342	1.5603	1.5266	1.6632	1.6433	0.040697	0.028679	0.046796	0.059133	0.040592	0.040073
146167_at found in our LD meta set and one or more of the original studies	-0.42913	-0.18882	-0.14777	-0.084057	0.060052	-0.062128	0.10354	0.047097	0.061882	0.18572	0.053966	0.072217
146233_at found in our LD meta set and one or more of the original studies	0.33892	0.56192	0.52957	0.15827	0.11849	0.37392	0.098254	0.10399	0.073567	0.20537	0.10441	0.066286
146274_at found in our LD meta set and one or more of the original studies	-0.1522	0.02846	0.079687	0.1563	-0.13758	-0.12742	0.075759	0.069777	0.085558	0.064571	0.059514	0.066159
148870_at found in our LD meta set and one or more of the original studies	-0.38988	0.81168	0.83089	1.0495	0.48625	0.45699	0.27682	0.097623	0.092797	0.075168	0.1403	0.11675
149871_at found in our LD meta set and one or more of the original studies	1.054	1.3187	1.3434	1.3436	1.2219	1.1134	0.082676	0.051617	0.054784	0.074257	0.078659	0.069964
150697_at found in our LD meta set and one or more of the original studies	0.70157	0.84964	0.81178	0.76987	0.70167	0.63664	0.054303	0.054031	0.054333	0.051779	0.04154	0.047275
151433_at found in our LD meta set and one or more of the original studies	0.30733	0.72282	0.74638	0.64118	0.45411	0.40075	0.070358	0.06679	0.046359	0.03538	0.079768	0.072419
151795_at found in our LD meta set and one or more of the original studies	2.0675	1.9593	1.9183	1.8853	1.8485	2.0214	0.029584	0.030504	0.038334	0.034578	0.043466	0.039599
151871_at found in our LD meta set and one or more of the original studies	0.33949	-0.047297	-0.094252	-0.14725	0.52947	0.42413	0.067673	0.083649	0.054829	0.12715	0.050941	0.078943
151885_at found in our LD meta set and one or more of the original studies	0.98355	0.90485	0.94134	0.89784	1.1229	1.1957	0.061848	0.043559	0.049504	0.073462	0.065964	0.046983
151897_at found in our LD meta set and one or more of the original studies	0.86189	0.84234	1.0629	1.1648	1.1597	0.86403	0.052349	0.092469	0.091276	0.088725	0.035946	0.073168
151899_at found in our LD meta set and one or more of the original studies	1.4114	1.5731	1.5123	1.1954	1.0891	1.3612	0.067052	0.069945	0.064135	0.11609	0.1258	0.074716
151927_at found in our LD meta set and one or more of the original studies	1.8889	2.095	1.728	1.5427	1.5898	1.5442	0.1147	0.084718	0.060627	0.073406	0.084018	0.075463
152156_at found in our LD meta set and one or more of the original studies	1.563	1.7982	1.6079	1.3915	1.436	1.5438	0.069266	0.097485	0.091307	0.080853	0.070265	0.066852
152256_at found in our LD meta set and one or more of the original studies	-0.30721	0.26002	0.38593	0.70889	0.44551	-0.31468	0.16849	0.10054	0.10238	0.15296	0.10839	0.14107
152382_at found in our LD meta set and one or more of the original studies	0.5967	0.58054	0.42276	0.39274	0.68687	0.80479	0.11615	0.072134	0.11481	0.128	0.072008	0.072015
152513_at found in our LD meta set and one or more of the original studies	0.39038	0.15022	-0.004853	-0.24142	-0.31624	0.43622	0.046863	0.05688	0.077623	0.10496	0.12341	0.068047
152629_at found in our LD meta set and one or more of the original studies	0.76413	1.0559	1.1234	1.04	0.92158	0.92193	0.078967	0.07696	0.087589	0.10238	0.054143	0.047994
152767_at found in our LD meta set and one or more of the original studies	0.041555	0.04727	0.14421	-0.20646	0.34843	0.42545	0.094464	0.026907	0.059584	0.23097	0.14771	0.062411
152819_at found in our LD meta set and one or more of the original studies	0.96326	0.80905	0.71422	0.3581	0.7005	1.3307	0.082875	0.060476	0.068718	0.13109	0.10983	0.081154
152982_at found in our LD meta set and one or more of the original studies	0.6962	0.81132	0.75756	0.63357	0.58062	0.51254	0.03953	0.057075	0.04043	0.069148	0.052573	0.051168
153085_at found in our LD meta set and one or more of the original studies	1.6461	1.6644	1.5996	1.7197	1.7674	1.8522	0.071527	0.056977	0.058699	0.06927	0.042041	0.045879
153424_at found in our LD meta set and one or more of the original studies	0.59914	0.79893	0.80183	0.81032	0.89767	0.76781	0.030325	0.04121	0.043152	0.026312	0.058902	0.04203
145778_at found in Ceriani but not in our LD meta set	-0.005917	-0.37933	-0.52924	-0.53242	-0.24761	-0.27382	0.13243	0.19164	0.18824	0.1644	0.12535	0.1833
151634_at found in Ceriani but not in our LD meta set	0.48759	0.56142	0.65599	0.6313	0.65032	0.52366	0.19154	0.17964	0.14578	0.23074	0.19708	0.16218
152883_at found in Ceriani but not in our LD meta set	0.14004	-0.35043	0.02193	-0.28117	-0.36227	0.033594	0.32509	0.19298	0.23886	0.32969	0.35758	0.20153
152083_at found in Ceriani but not in our LD meta set	1.0821	1.1146	0.92063	0.87371	0.71199	0.77663	0.09371	0.10452	0.10185	0.13672	0.11183	0.15838
152151_at found in Ceriani but not in our LD meta set	1.7123	1.6903	1.5815	1.5611	1.4503	1.5417	0.04777	0.060719	0.073076	0.085636	0.093269	0.079214
152970_at found in Ceriani but not in our LD meta set	1.1815	1.144	1.2337	1.2761	1.2163	1.2121	0.079333	0.074153	0.061102	0.072432	0.046466	0.044611
153610_at found in Ceriani but not in our LD meta set	0.80588	0.91513	0.95318	1.1534	1.1674	0.92838	0.12351	0.11832	0.086639	0.096594	0.080781	0.10111
142736_s_at found in Ceriani but not in our LD meta set	1.0295	0.88827	0.91171	0.99889	1.0681	1.0575	0.075789	0.090612	0.077426	0.081135	0.085284	0.085973
151961_at found in Ceriani but not in our LD meta set	0.21468	0.22241	0.3592	0.36458	0.28889	0.21463	0.15362	0.16994	0.13708	0.21178	0.21019	0.19171
146349_at found in Ceriani but not in our LD meta set	-0.20741	0.07213	0.19096	0.048071	0.068865	-0.12528	0.21486	0.15043	0.11261	0.18466	0.11591	0.14775
142139_at found in Ceriani but not in our LD meta set	0.27353	0.77443	0.65564	0.37458	0.18416	0.1353	0.17346	0.11313	0.2043	0.34833	0.28677	0.19925
147772_at found in Ceriani but not in our LD meta set	-1.7926	-0.95526	-0.85985	-1.1239	-1.3834	-1.2685	0.65271	0.15215	0.21377	0.15848	0.34729	0.51085
152721_at found in Ceriani but not in our LD meta set	0.70347	0.63471	0.51596	0.64539	0.55247	0.7767	0.13346	0.19148	0.19223	0.23237	0.22563	0.15464
143808_at found in Ceriani but not in our LD meta set	0.59461	0.75835	0.79675	0.88013	0.92587	0.81179	0.13686	0.095577	0.081765	0.10265	0.070645	0.08048
142190_at found in Ceriani but not in our LD meta set	0.61535	0.48611	0.2294	0.26001	0.44169	0.67227	0.092822	0.11928	0.1294	0.20991	0.14839	0.10705
142480_at found in Ceriani but not in our LD meta set	1.4077	1.5332	1.4012	1.3472	1.1354	1.2729	0.10488	0.085826	0.079669	0.13123	0.19408	0.12171
142537_at found in Ceriani but not in our LD meta set	0.77512	0.92133	0.78809	0.80087	0.66872	0.76604	0.08433	0.08986	0.071228	0.081659	0.11172	0.09482
152120_at found in Ceriani but not in our LD meta set	1.7802	1.8221	1.7268	1.8424	1.9575	1.9642	0.071758	0.068694	0.10661	0.12065	0.069314	0.052738
152313_at found in Ceriani but not in our LD meta set	0.38448	0.16996	0.039362	0.236	0.29666	0.14554	0.17438	0.18008	0.22251	0.1957	0.35264	0.27554
152598_at found in Ceriani but not in our LD meta set	0.78606	0.95452	0.97062	0.97855	0.53476	0.76824	0.21233	0.15636	0.1417	0.157	0.3022	0.18864
143127_at found in Ceriani but not in our LD meta set	1.2822	1.4349	1.4599	1.4475	1.2957	1.2987	0.1627	0.13396	0.13122	0.18111	0.21779	0.17655
141461_at found in Ceriani but not in our LD meta set	1.5479	1.4342	1.456	1.5846	1.5436	1.5727	0.053825	0.052483	0.059859	0.049712	0.042079	0.041527
153604_at found in Ceriani but not in our LD meta set	0.22895	0.32134	0.44548	0.26112	0.36848	0.31384	0.067018	0.048341	0.097266	0.082552	0.059999	0.073441
152233_at found in Ceriani but not in our LD meta set	1.5677	1.4988	1.4879	1.5107	1.5534	1.6137	0.048447	0.060468	0.054274	0.076797	0.07377	0.068108
152310_at found in Ceriani but not in our LD meta set	0.10762	0.226	-0.54144	-0.067172	0.13509	0.2651	0.22107	0.1855	0.50749	0.28976	0.18799	0.17182
152890_at found in Ceriani but not in our LD meta set	0.74559	0.88848	0.90746	1.1278	1.0827	0.9204	0.12624	0.13248	0.14163	0.11657	0.091567	0.11102
152272_at found in Ceriani but not in our LD meta set	1.615	1.7607	1.7919	1.7155	1.7225	1.6839	0.10604	0.065708	0.060039	0.063582	0.057257	0.063074
152456_at found in Ceriani but not in our LD meta set	0.99069	1.0089	1.1508	1.1526	0.9421	0.92073	0.12397	0.096488	0.054311	0.039125	0.10554	0.068492
145977_at found in Ceriani but not in our LD meta set	-0.60247	-0.44995	-0.39048	-0.51625	-0.88493	-0.52368	0.1235	0.1418	0.076865	0.092371	0.29103	0.15253
141440_at found in Ceriani but not in our LD meta set	0.82101	0.74082	0.69166	0.73566	0.98793	0.99699	0.11267	0.098655	0.083296	0.097846	0.08915	0.097393
152931_at found in Ceriani but not in our LD meta set	0.76566	0.77426	0.832	0.8532	0.81359	0.75767	0.041602	0.024882	0.053841	0.059569	0.058148	0.027976
153042_at found in Ceriani but not in our LD meta set	0.92883	0.87646	0.76431	0.86567	0.78524	0.91802	0.064264	0.1142	0.096067	0.053802	0.1092	0.055623
145728_at found in Ceriani but not in our LD meta set	1.6083	1.8139	1.7711	1.82	1.8486	1.8071	0.056004	0.090762	0.058414	0.064947	0.062804	0.072681
145730_at found in Ceriani but not in our LD meta set	0.6278	0.97796	0.9703	1.0587	0.95755	0.83997	0.1491	0.12945	0.091324	0.061265	0.10104	0.13561
142705_at found in Ceriani but not in our LD meta set	1.2579	1.3484	1.411	1.3045	1.2563	1.3197	0.070128	0.029203	0.028086	0.052629	0.080817	0.058966
142982_at found in Ceriani but not in our LD meta set	0.84949	0.87675	0.94824	0.93237	0.68082	0.806	0.053084	0.063553	0.034292	0.056052	0.18281	0.049876
154003_at found in Ceriani but not in our LD meta set	1.5161	1.7696	1.7293	1.7133	1.5282	1.67	0.16055	0.087506	0.11607	0.13762	0.14816	0.087791
154661_at found in Ceriani but not in our LD meta set	0.98809	0.97194	0.90341	0.84048	0.80945	1.1124	0.13583	0.13648	0.13491	0.18979	0.17786	0.11461
148360_at found in Ceriani but not in our LD meta set	1.4809	1.3511	1.3486	1.3093	1.3021	1.3927	0.11786	0.093076	0.11944	0.13162	0.12955	0.093884
148676_at found in Ceriani but not in our LD meta set	-0.76858	-0.55108	-0.28533	-0.49112	-0.29222	-0.54872	0.3553	0.17328	0.11321	0.23371	0.11318	0.21401
153313_at found in Ceriani but not in our LD meta set	-0.10024	0.050416	-0.079385	0.12967	-0.09838	-0.22909	0.19459	0.062886	0.12729	0.088249	0.12538	0.14462
143670_at found in Ceriani but not in our LD meta set	0.12922	0.20883	0.28404	0.26485	0.25778	0.18851	0.079809	0.071307	0.054602	0.081487	0.060535	0.076486
144711_at found in Ceriani but not in our LD meta set	-0.52479	-0.72905	-0.57795	-0.78434	-1.1229	-0.89475	0.25163	0.3595	0.11187	0.13208	0.30626	0.20088
148550_at found in Ceriani but not in our LD meta set	-0.22354	-0.028568	0.11718	0.16292	-0.000385	-0.086499	0.15453	0.13837	0.14468	0.117	0.16635	0.106
154233_at found in Ceriani but not in our LD meta set	0.56603	0.65698	0.66379	0.6943	0.68567	0.59171	0.049347	0.030185	0.025346	0.042931	0.045697	0.050193
154388_at found in Ceriani but not in our LD meta set	-0.58672	-0.50457	-0.72284	-0.39859	-0.33213	-0.44616	0.17913	0.2211	0.22964	0.22538	0.13772	0.16647
141326_at found in Ceriani but not in our LD meta set	1.5649	1.6742	1.6912	1.7099	1.7204	1.699	0.038221	0.033721	0.045208	0.041025	0.057442	0.029289
142677_s_at found in Ceriani but not in our LD meta set	0.81901	0.97414	1.1678	1.1333	0.98152	0.87864	0.09781	0.079624	0.10627	0.12772	0.087202	0.066152
147326_at found in Ceriani but not in our LD meta set	-0.8915	-0.91504	-1.8022	-1.3404	-1.379	-1.2629	0.22766	0.29144	0.30963	0.20776	0.2733	0.22167
147490_at found in Ceriani but not in our LD meta set	-0.10429	0.067192	0.067693	-0.003077	-0.054386	-0.055303	0.067793	0.05824	0.054419	0.080656	0.053234	0.052685
142836_at found in Ceriani but not in our LD meta set	0.4044	0.53091	0.64416	0.68259	0.63512	0.47463	0.091206	0.087493	0.10664	0.1402	0.1341	0.08557
148758_at found in Ceriani but not in our LD meta set	0.11801	0.03541	0.006396	-0.37718	0.12116	-0.41323	0.093317	0.18333	0.08796	0.33825	0.12578	0.26216
141589_at found in Ceriani but not in our LD meta set	0.43952	0.57292	0.6288	0.50064	0.51214	0.42945	0.072304	0.048202	0.050425	0.082368	0.042284	0.059224
146788_at found in Ceriani but not in our LD meta set	0.57354	0.78865	0.73364	0.76836	0.56938	0.52528	0.074489	0.089808	0.07892	0.094469	0.069936	0.084399
152133_at found in Ceriani but not in our LD meta set	0.27843	0.27126	0.30145	0.2473	0.39166	0.34614	0.079015	0.037387	0.08091	0.13446	0.044479	0.028872
153069_at found in Ceriani but not in our LD meta set	1.8693	1.8116	1.7018	1.7842	1.8773	1.9394	0.10507	0.16367	0.17426	0.21557	0.17458	0.13151
153366_at found in Ceriani but not in our LD meta set	1.0784	1.2527	1.2265	1.1687	1.0486	1.0423	0.068472	0.059502	0.068873	0.091962	0.075799	0.068432
141456_at found in Ceriani but not in our LD meta set	-0.48941	-0.49133	-0.91175	-0.78577	-0.70202	-0.6901	0.11637	0.14994	0.18999	0.13806	0.095944	0.094414
142724_at found in Ceriani but not in our LD meta set	1.3557	1.4172	1.4019	1.4619	1.4046	1.3143	0.049857	0.043576	0.02578	0.036839	0.059258	0.047031
143026_at found in Ceriani but not in our LD meta set	-0.58537	-0.48393	-0.34667	-0.17336	-0.2676	-0.2705	0.39059	0.19106	0.12194	0.15656	0.16194	0.15976
144118_at found in Ceriani but not in our LD meta set	1.2295	1.3103	1.3109	1.3124	1.2754	1.2494	0.083166	0.056843	0.044026	0.05772	0.069996	0.067963
144770_at found in Ceriani but not in our LD meta set	1.2966	1.462	1.4327	1.3306	1.3339	1.3043	0.077291	0.034443	0.049722	0.055778	0.068774	0.0538
145236_at found in Ceriani but not in our LD meta set	-1.2684	-0.53111	-0.46704	0.14446	-1.0872	-1.6118	0.57592	0.45063	0.55936	0.095576	0.30168	0
145237_at found in Ceriani but not in our LD meta set	0.027617	0.13605	0.37639	0.021615	0.20955	0.13485	0.20032	0.38109	0.30198	0.3029	0.24168	0.2541
146181_at found in Ceriani but not in our LD meta set	0.9832	1.2679	1.2217	1.3042	1.3489	1.1791	0.10493	0.090677	0.069566	0.088141	0.091263	0.085627
146184_at found in Ceriani but not in our LD meta set	2.9141	2.8241	2.71	2.686	2.8818	2.9392	0.18876	0.16505	0.14078	0.19822	0.20254	0.19399
146323_at found in Ceriani but not in our LD meta set	1.7866	1.7203	1.66	1.5064	1.5359	1.6865	0.069751	0.085508	0.060448	0.076056	0.094051	0.096282
147042_at found in Ceriani but not in our LD meta set	-0.54336	-0.067998	-0.084689	-0.53239	-0.449	-0.58778	0.30107	0.17854	0.19812	0.22507	0.18114	0.18501
147139_at found in Ceriani but not in our LD meta set	0.81797	0.76963	0.71382	0.75295	0.86941	0.97564	0.10085	0.13402	0.11526	0.14211	0.13373	0.10402
147210_at found in Ceriani but not in our LD meta set	0.31543	0.44909	0.47415	0.50123	0.41862	0.42208	0.079985	0.070879	0.082844	0.11077	0.11564	0.081196
147224_at found in Ceriani but not in our LD meta set	0.78875	0.80403	0.8876	0.83676	0.66116	0.53632	0.06778	0.058167	0.04516	0.096911	0.11133	0.1343
147871_at found in Ceriani but not in our LD meta set	0.32695	0.40226	0.60166	0.058612	0.22972	0.11572	0.14351	0.30851	0.3396	0.37352	0.29094	0.26671
148873_at found in Ceriani but not in our LD meta set	-0.35322	-0.010179	-0.13552	-0.40824	-0.10751	-0.16783	0.30611	0.36375	0.44324	0.70496	0.22054	0.16625
149244_at found in Ceriani but not in our LD meta set	1.4435	1.542	1.474	1.4605	1.3748	1.374	0.081297	0.096125	0.076681	0.087575	0.069859	0.056075
150122_at found in Ceriani but not in our LD meta set	0.88303	1.1968	1.1703	1.061	0.91754	0.89229	0.1655	0.10843	0.093889	0.12285	0.14127	0.13687
150309_at found in Ceriani but not in our LD meta set	0.88206	1.0927	0.88639	0.57428	0.57053	0.55593	0.19397	0.26832	0.16002	0.099468	0.064298	0.059457
150565_at found in Ceriani but not in our LD meta set	-0.051525	0.22904	0.30279	0.33359	0.25505	0.045474	0.25456	0.084176	0.10724	0.097546	0.065585	0.15636
150576_at found in Ceriani but not in our LD meta set	-0.43724	-0.89195	-0.70625	-0.63774	-0.45165	-0.33895	0.14829	0.29699	0.1433	0.26903	0.094202	0.2046
144077_at found in Ceriani but not in our LD meta set	-0.64918	-0.35584	-0.67254	-0.17017	-0.20678	-0.26673	0.24186	0.22146	0.30792	0.13922	0.11147	0.096155
152263_at found in Ceriani but not in our LD meta set	0.53188	0.66034	0.52424	0.47084	0.45403	0.46084	0.097222	0.046588	0.093116	0.13944	0.15245	0.11348
153241_at found in Ceriani but not in our LD meta set	0.093356	0.07416	0.12277	0.19445	0.29923	0.31959	0.15839	0.15037	0.092382	0.11096	0.048535	0.068869
153351_at found in Ceriani but not in our LD meta set	1.5385	1.6063	1.4959	1.5311	1.5243	1.5204	0.086363	0.092439	0.093532	0.10455	0.13529	0.10956
153900_at found in Ceriani but not in our LD meta set	0.9917	1.0997	1.082	1.1158	1.0949	1.0238	0.096988	0.093736	0.070198	0.088289	0.086869	0.081569
153957_at found in Ceriani but not in our LD meta set	0.16489	0.30361	0.32956	0.35493	0.39241	0.265	0.11278	0.093092	0.087853	0.10968	0.09271	0.10444
141313_at found in Claridge-Chang but not in our LD meta set	-0.55644	-0.90843	-0.56232	-0.44926	-0.85168	-0.80124	0.075076	0.22822	0.12285	0.09285	0.27304	0.21888
141326_at found in Claridge-Chang but not in our LD meta set	1.5649	1.6742	1.6912	1.7099	1.7204	1.699	0.038221	0.033721	0.045208	0.041025	0.057442	0.029289
141342_at found in Claridge-Chang but not in our LD meta set	0.75553	0.73031	0.77918	0.86896	1.0502	0.93089	0.086235	0.11155	0.085602	0.15467	0.11853	0.10633
141360_at found in Claridge-Chang but not in our LD meta set	0.64505	0.4739	0.51056	0.50942	0.60464	0.63757	0.026284	0.066324	0.052056	0.090837	0.077211	0.035509
141378_at found in Claridge-Chang but not in our LD meta set	0.021253	-0.081363	0.022959	-0.15025	-0.03386	-0.068586	0.12398	0.18417	0.091844	0.18682	0.20558	0.18511
141429_at found in Claridge-Chang but not in our LD meta set	0.030615	-0.1292	-0.27424	0.1215	-0.16173	-0.29335	0.1385	0.14637	0.35296	0.082446	0.16667	0.2693
141460_at found in Claridge-Chang but not in our LD meta set	-0.20539	-0.66878	-0.48409	-0.38762	-0.16583	-0.022364	0.18394	0.21229	0.23777	0.29996	0.11936	0.13935
141547_at found in Claridge-Chang but not in our LD meta set	0.13986	0.35121	0.20066	0.19387	0.2651	-0.010392	0.23943	0.12931	0.2346	0.30609	0.14639	0.1571
141580_at found in Claridge-Chang but not in our LD meta set	1.2331	1.3043	1.3065	1.3109	1.3421	1.2829	0.062272	0.046343	0.042824	0.062776	0.047735	0.051309
141640_at found in Claridge-Chang but not in our LD meta set	0.33465	0.2831	0.3614	0.31598	0.25006	0.30446	0.096328	0.079582	0.063595	0.061519	0.1049	0.057413
141647_at found in Claridge-Chang but not in our LD meta set	0.86038	0.88739	0.95691	1.0061	1.0672	0.94831	0.067554	0.072884	0.062569	0.086772	0.048824	0.066893
142141_at found in Claridge-Chang but not in our LD meta set	0.009445	-0.10416	0.051081	-0.1037	-0.13213	-0.10706	0.17898	0.23386	0.23545	0.3942	0.22282	0.23146
142190_at found in Claridge-Chang but not in our LD meta set	0.61535	0.48611	0.2294	0.26001	0.44169	0.67227	0.092822	0.11928	0.1294	0.20991	0.14839	0.10705
142367_at found in Claridge-Chang but not in our LD meta set	0.72771	0.40123	0.29854	0.72708	0.29045	0.8432	0.19725	0.29571	0.41198	0.262	0.47944	0.22472
142590_at found in Claridge-Chang but not in our LD meta set	1.1083	1.1355	1.1253	1.12	1.1939	1.1539	0.038483	0.031936	0.047148	0.049909	0.018467	0.027984
142850_at found in Claridge-Chang but not in our LD meta set	-0.65526	-0.71241	-1.018	-0.63568	-0.60171	-0.88504	0.13637	0.15413	0.25486	0.12812	0.10763	0.28608
142881_at found in Claridge-Chang but not in our LD meta set	-0.34232	-0.28195	-0.10645	-0.12698	-0.31461	-0.3084	0.15061	0.14026	0.1466	0.18473	0.20156	0.12571
142919_s_at found in Claridge-Chang but not in our LD meta set	0.79666	0.80827	0.78104	0.86926	0.92434	0.86407	0.087245	0.078005	0.082634	0.083915	0.079906	0.057698
143093_at found in Claridge-Chang but not in our LD meta set	1.7901	1.8342	1.8849	1.8979	1.9061	1.8321	0.030473	0.040689	0.035937	0.069413	0.056721	0.037299
143120_at found in Claridge-Chang but not in our LD meta set	0.47674	0.51433	0.49782	0.32841	0.37951	0.50287	0.056599	0.037788	0.053524	0.14384	0.14702	0.055716
143137_at found in Claridge-Chang but not in our LD meta set	0.36708	0.41953	0.42245	0.35115	0.29581	0.34112	0.029836	0.034152	0.054599	0.15181	0.11296	0.04582
143338_f_at found in Claridge-Chang but not in our LD meta set	1.5964	1.6827	1.7652	1.7315	1.3739	1.6063	0.54836	0.38178	0.43296	0.49658	0.49025	0.52421
143430_at found in Claridge-Chang but not in our LD meta set	-0.49858	-0.62339	-0.32774	0.092895	-0.87358	-0.67989	0.36609	0.2043	0.40348	0.15304	0.46419	0.3881
143622_at found in Claridge-Chang but not in our LD meta set	-0.39342	-0.16798	-0.2611	-0.459	-0.18825	-0.53358	0.50397	0.2048	0.21696	0.40785	0.23553	0.32004
143678_at found in Claridge-Chang but not in our LD meta set	2.7494	2.7713	2.729	2.6736	2.681	2.7458	0.066603	0.075838	0.06717	0.10997	0.054477	0.090595
143681_at found in Claridge-Chang but not in our LD meta set	0.53238	0.51575	0.54117	0.51087	0.57013	0.49314	0.055222	0.055103	0.043538	0.039101	0.056307	0.045126
143690_at found in Claridge-Chang but not in our LD meta set	0.056461	0.10527	-0.044092	0.25927	-0.016577	0.13927	0.17323	0.18042	0.22736	0.12632	0.27742	0.16795
143731_at found in Claridge-Chang but not in our LD meta set	-0.28214	-0.15321	0.013013	-0.089064	-0.2002	-0.073124	0.17142	0.22124	0.079894	0.083063	0.21536	0.1027
143738_at found in Claridge-Chang but not in our LD meta set	0.057299	0.018827	0.089577	0.15437	0.20027	0.009209	0.074236	0.071186	0.068936	0.051895	0.053594	0.062021
143777_at found in Claridge-Chang but not in our LD meta set	-0.099901	0.005745	0.091943	0.19715	0.083625	-0.16668	0.10016	0.10871	0.084277	0.086056	0.063745	0.099534
143912_at found in Claridge-Chang but not in our LD meta set	1.525	1.7374	1.7217	1.6688	1.6821	1.5403	0.056754	0.060633	0.06624	0.076663	0.072022	0.052285
144678_at found in Claridge-Chang but not in our LD meta set	-0.060462	0.033661	-0.029929	0.098556	0.18123	0.053393	0.066934	0.068648	0.079873	0.047561	0.07993	0.062811
144701_at found in Claridge-Chang but not in our LD meta set	1.9896	1.9608	1.8325	1.8179	1.5973	1.6991	0.11314	0.11891	0.11021	0.16975	0.28602	0.18465
144983_at found in Claridge-Chang but not in our LD meta set	-0.19815	-0.12827	-0.52515	-0.083153	-0.24876	-0.14029	0.10346	0.071507	0.21764	0.10027	0.17306	0.049356
145342_r_at found in Claridge-Chang but not in our LD meta set	0.36603	0.25915	0.29413	0.1694	0.49951	0.44969	0.1157	0.20643	0.17543	0.2268	0.098911	0.077148
145455_at found in Claridge-Chang but not in our LD meta set	-0.17403	-0.37345	-0.50058	-0.48201	-0.46226	-0.21439	0.065415	0.12796	0.16065	0.17794	0.12528	0.093368
145473_at found in Claridge-Chang but not in our LD meta set	-0.078489	-0.16528	-0.11717	-0.1673	-0.075349	-0.16406	0.11418	0.16587	0.047125	0.10404	0.0946	0.12956
145774_at found in Claridge-Chang but not in our LD meta set	-0.62366	-0.42922	-0.5863	-0.35705	-0.60632	-0.62721	0.23495	0.072626	0.18116	0.1158	0.13339	0.19503
145954_at found in Claridge-Chang but not in our LD meta set	0.82665	0.71109	0.70093	0.76028	0.86356	0.8021	0.070912	0.080154	0.072794	0.080071	0.089542	0.08942
146184_at found in Claridge-Chang but not in our LD meta set	2.9141	2.8241	2.71	2.686	2.8818	2.9392	0.18876	0.16505	0.14078	0.19822	0.20254	0.19399
146190_at found in Claridge-Chang but not in our LD meta set	0.77793	0.7181	0.73251	0.70807	0.85957	0.8491	0.042107	0.041458	0.036526	0.04079	0.045402	0.051136
146323_at found in Claridge-Chang but not in our LD meta set	1.7866	1.7203	1.66	1.5064	1.5359	1.6865	0.069751	0.085508	0.060448	0.076056	0.094051	0.096282
146379_at found in Claridge-Chang but not in our LD meta set	0.63921	0.59537	0.65512	0.65966	0.65365	0.75879	0.1239	0.080072	0.051817	0.073602	0.11357	0.068063
146697_at found in Claridge-Chang but not in our LD meta set	-0.29334	-0.27504	-0.3383	-0.1407	-0.22678	-0.17932	0.082863	0.087544	0.087766	0.066232	0.087108	0.049424
147227_at found in Claridge-Chang but not in our LD meta set	0.078777	0.10049	0.12298	0.11138	0.17857	0.11943	0.079762	0.077287	0.061926	0.10068	0.056239	0.067465
147436_at found in Claridge-Chang but not in our LD meta set	1.2955	1.3123	1.2087	1.1385	1.1316	1.2469	0.094031	0.089489	0.090524	0.10505	0.091357	0.084701
147517_at found in Claridge-Chang but not in our LD meta set	1.9787	2.0529	1.9501	2.0481	2.0593	2.0383	0.093167	0.08723	0.062222	0.058865	0.096675	0.10288
147556_at found in Claridge-Chang but not in our LD meta set	0.20722	0.28293	0.18119	0.34513	0.41767	0.30351	0.15543	0.063526	0.10321	0.032436	0.038477	0.030086
147699_at found in Claridge-Chang but not in our LD meta set	1.4933	1.3572	1.3601	1.384	1.4161	1.4828	0.057369	0.1187	0.087306	0.11703	0.087738	0.056185
147840_at found in Claridge-Chang but not in our LD meta set	0.081836	0.1097	0.087171	-0.075935	0.010915	-0.096037	0.059425	0.046772	0.063322	0.10854	0.053454	0.079451
147991_at found in Claridge-Chang but not in our LD meta set	0.35272	0.37246	0.32422	0.44103	0.39232	0.48138	0.16018	0.18192	0.17736	0.13793	0.20183	0.13815
148040_at found in Claridge-Chang but not in our LD meta set	1.012	1.0437	0.93322	1.0462	0.96235	0.99542	0.088529	0.044805	0.077651	0.061224	0.10657	0.076466
148092_at found in Claridge-Chang but not in our LD meta set	-0.55566	-0.57417	-0.90381	-0.69376	-0.80089	-1.0625	0.22088	0.25871	0.43283	0.23646	0.29575	0.41768
148449_at found in Claridge-Chang but not in our LD meta set	-0.34455	-0.4848	-0.39645	-0.38721	-0.43	-0.46426	0.15891	0.28047	0.18427	0.17704	0.17198	0.24337
148551_at found in Claridge-Chang but not in our LD meta set	0.22379	0.22976	0.19357	0.23513	0.14488	0.15637	0.046731	0.028925	0.031736	0.033519	0.067271	0.074513
149450_at found in Claridge-Chang but not in our LD meta set	-0.53174	-0.45407	-0.49264	-0.269	-0.70161	-0.78414	0.1779	0.15978	0.096569	0.14264	0.23651	0.27741
149514_at found in Claridge-Chang but not in our LD meta set	0.71589	0.69918	0.73208	0.75396	0.7666	0.76279	0.069333	0.070689	0.073379	0.071131	0.12411	0.09033
149738_r_at found in Claridge-Chang but not in our LD meta set	0.817	0.64319	0.58499	0.67148	0.86672	0.81259	0.05747	0.062145	0.096028	0.10982	0.097641	0.10764
149794_at found in Claridge-Chang but not in our LD meta set	1.306	1.3156	1.1461	1.0728	1.1387	1.1783	0.088812	0.12291	0.067483	0.11165	0.10096	0.12084
149882_at found in Claridge-Chang but not in our LD meta set	1.0186	1.1045	0.9868	1.0186	0.92066	0.88903	0.15486	0.11818	0.15103	0.19019	0.1746	0.16269
150232_at found in Claridge-Chang but not in our LD meta set	0.033168	0.028022	0.14495	0.029306	0.044261	0.056332	0.097076	0.12507	0.074192	0.11606	0.095587	0.11595
150656_at found in Claridge-Chang but not in our LD meta set	-0.49823	-0.36172	-0.40592	-0.2711	-0.28886	-0.11576	0.2289	0.17958	0.2127	0.19098	0.24151	0.15657
150754_at found in Claridge-Chang but not in our LD meta set	-0.085642	-0.025293	-0.14161	-0.14135	-0.051226	-0.15809	0.12613	0.11942	0.11267	0.20256	0.12395	0.095751
150759_at found in Claridge-Chang but not in our LD meta set	-0.58353	-0.33207	0.010917	0.084754	0.29198	-0.129	0.32621	0.27476	0.26035	0.14453	0.1701	0.15399
150831_at found in Claridge-Chang but not in our LD meta set	1.1243	1.0028	1.0784	1.5513	1.5853	1.3215	0.06497	0.14669	0.2104	0.18557	0.20366	0.18187
150878_at found in Claridge-Chang but not in our LD meta set	0.47852	0.49228	0.42135	0.4641	0.54221	0.54924	0.13236	0.11919	0.089005	0.124	0.14934	0.11049
151266_at found in Claridge-Chang but not in our LD meta set	0.38299	0.37988	0.28502	0.30978	0.41129	0.34676	0.11794	0.12082	0.10077	0.17653	0.12089	0.13116
151352_at found in Claridge-Chang but not in our LD meta set	-0.29854	-0.18095	-0.36435	-0.53406	-0.31493	-0.39947	0.10106	0.11153	0.11334	0.24465	0.22109	0.19756
151658_at found in Claridge-Chang but not in our LD meta set	0.89723	0.79607	0.77769	0.70203	0.96486	1.0723	0.11321	0.081074	0.056031	0.12203	0.084946	0.078741
151760_at found in Claridge-Chang but not in our LD meta set	0.58463	0.48318	0.78362	0.86329	0.84099	0.73813	0.13474	0.15956	0.12751	0.14549	0.12116	0.13335
151797_at found in Claridge-Chang but not in our LD meta set	0.81393	0.79173	0.76429	0.8695	0.85045	0.8049	0.1488	0.17375	0.16169	0.17155	0.15539	0.15786
151800_at found in Claridge-Chang but not in our LD meta set	1.7184	1.7898	1.7627	1.727	1.5503	1.5768	0.072048	0.075076	0.062126	0.090954	0.097537	0.089499
151854_at found in Claridge-Chang but not in our LD meta set	0.22739	0.061224	0.14912	0.40443	0.33167	0.27233	0.093719	0.3355	0.16907	0.076879	0.079196	0.099687
151902_at found in Claridge-Chang but not in our LD meta set	0.57175	0.51141	0.51136	0.45576	0.59704	0.61692	0.085112	0.080011	0.058702	0.096078	0.074316	0.076732
151937_at found in Claridge-Chang but not in our LD meta set	1.5691	1.5544	1.5614	1.4625	1.5092	1.5946	0.048596	0.052085	0.033781	0.083022	0.037789	0.031377
152020_at found in Claridge-Chang but not in our LD meta set	0.94118	1.0031	0.90217	0.98154	0.84116	0.84923	0.098126	0.10155	0.12076	0.12531	0.14088	0.12033
152083_at found in Claridge-Chang but not in our LD meta set	1.0821	1.1146	0.92063	0.87371	0.71199	0.77663	0.09371	0.10452	0.10185	0.13672	0.11183	0.15838
152123_at found in Claridge-Chang but not in our LD meta set	1.2389	1.2764	1.1209	1.1269	1.1744	1.3045	0.07012	0.058535	0.053655	0.053491	0.051929	0.055645
152166_at found in Claridge-Chang but not in our LD meta set	0.58562	1.0566	1.0241	0.86184	0.7627	0.30348	0.16746	0.14394	0.21561	0.34574	0.13026	0.22052
152188_at found in Claridge-Chang but not in our LD meta set	0.26299	0.12201	0.16127	0.35159	0.43024	0.098834	0.17125	0.20386	0.19491	0.17322	0.069699	0.15381
152203_at found in Claridge-Chang but not in our LD meta set	1.6764	1.6793	1.5523	1.5487	1.5761	1.6834	0.08676	0.055289	0.042335	0.024604	0.083842	0.059346
152227_at found in Claridge-Chang but not in our LD meta set	1.4634	1.441	1.3707	1.3475	1.3112	1.4401	0.049211	0.059956	0.036025	0.044942	0.068279	0.070345
152310_at found in Claridge-Chang but not in our LD meta set	0.10762	0.226	-0.54144	-0.067172	0.13509	0.2651	0.22107	0.1855	0.50749	0.28976	0.18799	0.17182
152416_at found in Claridge-Chang but not in our LD meta set	0.49198	0.37012	0.48209	0.62642	0.5924	0.63416	0.096954	0.16167	0.10169	0.10539	0.10903	0.10266
152425_at found in Claridge-Chang but not in our LD meta set	-0.10876	-0.37821	-0.41069	-0.24152	-0.40144	-0.078616	0.11824	0.24061	0.18607	0.10592	0.18899	0.16596
152478_at found in Claridge-Chang but not in our LD meta set	1.0668	1.0664	1.1795	1.2591	1.1156	1.069	0.11473	0.062768	0.081556	0.068994	0.087337	0.085034
152521_at found in Claridge-Chang but not in our LD meta set	0.73488	0.47832	0.48507	0.53741	0.64632	0.87703	0.12178	0.096551	0.096119	0.082368	0.11007	0.11368
152552_at found in Claridge-Chang but not in our LD meta set	1.0052	0.92789	0.98021	1.0621	1.1801	1.0792	0.075024	0.054126	0.066814	0.070546	0.036299	0.064282
152633_at found in Claridge-Chang but not in our LD meta set	0.20189	0.18222	0.31238	0.29683	0.34718	0.22684	0.072533	0.10132	0.060005	0.08416	0.073831	0.067819
152700_at found in Claridge-Chang but not in our LD meta set	0.27962	0.21129	0.19388	0.13286	0.37958	0.22599	0.11074	0.1599	0.15527	0.36761	0.12299	0.13638
152713_at found in Claridge-Chang but not in our LD meta set	0.060155	0.21994	-0.060069	-0.45961	-0.26991	-0.092323	0.22632	0.17209	0.14124	0.25433	0.29057	0.19123
152722_at found in Claridge-Chang but not in our LD meta set	-0.18349	-0.19708	-0.1984	-0.05218	-0.10557	-0.066827	0.22691	0.12064	0.12754	0.16248	0.14733	0.19445
152858_at found in Claridge-Chang but not in our LD meta set	0.15958	0.18514	0.27191	0.29263	0.20567	0.20776	0.072522	0.059044	0.038893	0.065424	0.061316	0.07721
152932_at found in Claridge-Chang but not in our LD meta set	0.84143	0.86787	0.74616	0.66502	0.69304	0.84679	0.071785	0.10316	0.12281	0.12969	0.10509	0.07324
153048_at found in Claridge-Chang but not in our LD meta set	0.31442	0.26479	0.33548	0.30652	0.49799	0.29264	0.083632	0.059158	0.049341	0.11129	0.078973	0.072081
153050_at found in Claridge-Chang but not in our LD meta set	0.78942	0.77598	0.762	0.70053	0.64725	0.68894	0.097676	0.11507	0.11521	0.14353	0.1375	0.11284
153173_at found in Claridge-Chang but not in our LD meta set	0.36522	0.3837	0.28034	0.15069	0.34459	0.3176	0.064272	0.049579	0.10135	0.12122	0.082137	0.081646
153203_at found in Claridge-Chang but not in our LD meta set	0.14752	-0.057341	-0.23758	0.060434	-0.21063	-0.094968	0.096264	0.15057	0.21239	0.076193	0.21457	0.19701
153248_at found in Claridge-Chang but not in our LD meta set	-0.59917	-0.62963	-0.53299	-0.218	-0.46685	-0.2398	0.15994	0.25233	0.25681	0.05601	0.10268	0.13891
153524_at found in Claridge-Chang but not in our LD meta set	2.0051	2.0275	1.9714	1.9564	2.0784	2.1472	0.055686	0.061723	0.042008	0.041814	0.040311	0.050505
153570_at found in Claridge-Chang but not in our LD meta set	0.48209	0.63129	0.26411	0.6153	0.55275	0.44874	0.12952	0.094671	0.33017	0.098505	0.10773	0.11036
153593_at found in Claridge-Chang but not in our LD meta set	0.68984	0.7083	0.83816	0.78636	0.94834	0.90702	0.06693	0.086983	0.060554	0.084127	0.10495	0.072892
153594_at found in Claridge-Chang but not in our LD meta set	0.031132	0.12113	0.04878	0.028224	0.25751	0.25224	0.14708	0.11784	0.13313	0.19771	0.095162	0.081933
153720_at found in Claridge-Chang but not in our LD meta set	0.59593	0.63746	0.6931	0.74665	0.66472	0.68742	0.074476	0.07409	0.048723	0.041515	0.068444	0.042373
153731_at found in Claridge-Chang but not in our LD meta set	-0.21917	-0.37456	-0.29008	-0.632	-0.26487	-0.54481	0.17226	0.18872	0.17787	0.31282	0.11899	0.20364
153735_at found in Claridge-Chang but not in our LD meta set	0.19257	0.18437	0.27764	0.24718	0.23113	0.20614	0.03318	0.052697	0.0334	0.021339	0.04934	0.043778
153828_at found in Claridge-Chang but not in our LD meta set	1.8432	1.8344	1.8221	1.8937	1.8173	1.8439	0.082603	0.10821	0.099338	0.12234	0.099155	0.089272
153864_at found in Claridge-Chang but not in our LD meta set	1.416	1.4312	1.4235	1.4672	1.5559	1.5937	0.10087	0.079057	0.070209	0.10271	0.062299	0.057699
153987_at found in Claridge-Chang but not in our LD meta set	-0.257	-0.22047	-0.18472	-0.74737	-0.38807	-0.27151	0.16179	0.19798	0.12	0.37759	0.19267	0.12914
154010_at found in Claridge-Chang but not in our LD meta set	0.61796	0.56692	0.33218	0.6702	0.81083	0.75299	0.14897	0.1321	0.29948	0.10523	0.070238	0.077952
154129_at found in Claridge-Chang but not in our LD meta set	0.8482	0.75753	0.63738	0.66753	0.61164	0.84184	0.081385	0.10158	0.10168	0.096937	0.12217	0.15969
154134_at found in Claridge-Chang but not in our LD meta set	0.29578	-0.095426	0.38889	0.29633	0.12786	-0.26697	0.20664	0.38025	0.13366	0.24917	0.2371	0.39509
154442_at found in Claridge-Chang but not in our LD meta set	-0.38147	-0.72211	-0.47244	-1.0444	-0.57246	-0.49532	0.17329	0.27538	0.066399	0.48929	0.19855	0.094104
154444_at found in Claridge-Chang but not in our LD meta set	0.14611	0.21214	0.17815	0.086743	0.15767	0.14609	0.079001	0.078026	0.09062	0.066275	0.098118	0.032255
154513_at found in Claridge-Chang but not in our LD meta set	0.50522	0.55056	0.55565	0.51257	0.49419	0.50116	0.042094	0.026548	0.038918	0.052228	0.056934	0.073067
154546_at found in Claridge-Chang but not in our LD meta set	0.048353	-0.13771	-0.057362	0.056031	0.045062	0.042511	0.058668	0.074355	0.057703	0.11478	0.10386	0.066124
154671_at found in Claridge-Chang but not in our LD meta set	-0.096999	-0.61624	-0.49138	-0.44064	-0.22351	-0.34689	0.24812	0.44243	0.34958	0.37585	0.27898	0.29194
154707_at found in Claridge-Chang but not in our LD meta set	0.29753	0.30229	0.24798	0.11869	0.30772	0.40172	0.074584	0.055563	0.060479	0.085245	0.059161	0.07271
154723_at found in Claridge-Chang but not in our LD meta set	0.35007	0.27482	0.29673	0.22585	0.37672	0.11903	0.16571	0.17843	0.18652	0.35297	0.20146	0.24451
154938_at found in Claridge-Chang but not in our LD meta set	0.17336	0.39336	0.36488	0.30206	0.30878	0.18907	0.088654	0.039922	0.059286	0.062183	0.074159	0.04557
155159_at found in Claridge-Chang but not in our LD meta set	0.50153	0.47121	0.55145	0.57388	0.70759	0.68361	0.089033	0.070274	0.064299	0.085401	0.074288	0.048517
151326_at found in McDonald but not in our LD meta set	-0.78945	-0.45272	-0.27286	-0.62362	-0.62337	-0.14416	0.37095	0.26283	0.15213	0.16628	0.22713	0.059991
152927_at found in McDonald but not in our LD meta set	0.14127	0.1511	0.12666	0.26306	0.14884	0.1581	0.19167	0.15805	0.20122	0.13877	0.11161	0.14198
152588_at found in McDonald but not in our LD meta set	-0.17998	-0.063537	-0.032658	-0.052115	-0.082216	-0.020617	0.091974	0.069426	0.074063	0.082283	0.10074	0.064754
145006_at found in McDonald but not in our LD meta set	0.67339	0.37882	0.43353	0.51131	0.31493	0.22619	0.12355	0.14235	0.088827	0.072949	0.14568	0.20988
145178_at found in McDonald but not in our LD meta set	1.432	1.5577	1.6289	1.5477	1.4582	1.317	0.15357	0.12526	0.16537	0.15923	0.16078	0.12559
145249_at found in McDonald but not in our LD meta set	0.38817	0.34454	0.35416	0.31157	0.45569	0.56776	0.10991	0.1332	0.10474	0.12903	0.13167	0.082152
154635_at found in McDonald but not in our LD meta set	0.13947	0.18712	0.18476	0.33593	0.37828	0.28147	0.25183	0.28206	0.21619	0.23592	0.13459	0.24611
145332_at found in McDonald but not in our LD meta set	0.75253	0.80882	0.97881	0.96971	0.9047	0.57995	0.10942	0.14152	0.10235	0.13121	0.12101	0.13058
154307_at found in McDonald but not in our LD meta set	-0.14502	0.033742	0.057549	0.031852	-0.025274	0.001773	0.12336	0.053145	0.080432	0.10039	0.11443	0.075348
145354_at found in McDonald but not in our LD meta set	-0.40188	-0.3456	-0.78508	-0.43375	-0.29159	-0.18897	0.20704	0.10294	0.45227	0.21988	0.20477	0.13348
141547_at found in McDonald but not in our LD meta set	0.13986	0.35121	0.20066	0.19387	0.2651	-0.010392	0.23943	0.12931	0.2346	0.30609	0.14639	0.1571
142139_at found in McDonald but not in our LD meta set	0.27353	0.77443	0.65564	0.37458	0.18416	0.1353	0.17346	0.11313	0.2043	0.34833	0.28677	0.19925
141623_at found in McDonald but not in our LD meta set	-0.67188	-1.5108	-0.91449	-0.98561	-1.0265	-0.88554	0.056926	0.34391	0.18537	0.27426	0.31648	0.39394
153762_at found in McDonald but not in our LD meta set	-1.045	-0.71185	-0.86268	-0.7291	-0.83897	-1.0445	0.26427	0.16899	0.25133	0.18224	0.26048	0.25367
151196_r_at found in McDonald but not in our LD meta set	0.66126	0.25685	0.20447	-0.16984	0.77606	0.42217	0.34723	0.25945	0.18514	0.3485	0.47806	0.32731
145638_at found in McDonald but not in our LD meta set	-0.33453	-0.24388	-0.2506	-0.36313	-0.35893	-0.13248	0.083079	0.054611	0.054571	0.039417	0.16247	0.053654
141208_at found in McDonald but not in our LD meta set	1.3161	1.2378	1.3028	1.2917	1.3244	1.3578	0.098881	0.11877	0.11875	0.15802	0.094163	0.1078
154431_at found in McDonald but not in our LD meta set	1.3374	1.346	1.4628	1.4696	1.3955	1.3287	0.076132	0.098564	0.066294	0.093695	0.058978	0.062266
153582_at found in McDonald but not in our LD meta set	-0.18301	-0.1214	-0.26638	-0.72636	-0.77609	-0.073131	0.17522	0.14988	0.10742	0.36628	0.37499	0.15085
142692_at found in McDonald but not in our LD meta set	0.40807	0.25537	0.27247	0.38122	0.36525	0.24133	0.15987	0.16861	0.13239	0.19815	0.099549	0.14166
142765_at found in McDonald but not in our LD meta set	-0.59025	-0.50619	-0.54638	-0.4302	-0.57783	-0.67746	0.11436	0.13574	0.14014	0.10187	0.154	0.22216
153581_at found in McDonald but not in our LD meta set	0.76772	1.1359	1.1168	1.01	0.73423	0.88731	0.2052	0.085605	0.10943	0.15598	0.14218	0.11614
146286_at found in McDonald but not in our LD meta set	0.16073	0.31058	0.36085	0.39941	0.33887	0.48416	0.25396	0.19498	0.16458	0.12521	0.2137	0.16049
146323_at found in McDonald but not in our LD meta set	1.7866	1.7203	1.66	1.5064	1.5359	1.6865	0.069751	0.085508	0.060448	0.076056	0.094051	0.096282
146325_at found in McDonald but not in our LD meta set	0.52707	0.53083	0.46657	0.5115	0.68836	0.55186	0.16368	0.15513	0.16624	0.16636	0.10889	0.22562
155070_at found in McDonald but not in our LD meta set	0.58714	0.59959	0.58107	0.64351	0.61716	0.60562	0.076131	0.084934	0.11059	0.11137	0.099512	0.079494
155099_at found in McDonald but not in our LD meta set	-1.2028	-1.2181	-1.4232	-1.2068	-1.3535	-1.2276	0.1629	0.14065	0.21327	0.19856	0.22792	0.1377
154419_at found in McDonald but not in our LD meta set	0.29815	0.014722	0.051417	0.69379	0.36243	0.31578	0.18523	0.41172	0.37631	0.060587	0.18567	0.37199
143223_at found in McDonald but not in our LD meta set	0.16214	0.21896	0.21307	0.10271	0.26257	0.28517	0.093188	0.071767	0.14186	0.18814	0.1578	0.09573
146475_at found in McDonald but not in our LD meta set	0.37556	0.35902	0.49848	0.73985	0.52213	0.59269	0.084186	0.29463	0.087226	0.044932	0.11356	0.033322
152852_at found in McDonald but not in our LD meta set	0.14711	0.016054	0.1602	0.34475	0.096301	0.24603	0.22117	0.26873	0.053535	0.074894	0.085514	0.071511
152534_at found in McDonald but not in our LD meta set	1.2665	1.252	1.1691	1.2777	1.2421	1.0482	0.060524	0.092622	0.12136	0.16798	0.11667	0.18087
152360_at found in McDonald but not in our LD meta set	0.089323	0.12976	0.25865	0.5175	0.38446	0.069805	0.30028	0.25414	0.22933	0.22682	0.15201	0.30741
143782_at found in McDonald but not in our LD meta set	0.59098	0.44728	0.80085	0.85598	0.32291	0.35249	0.2973	0.3147	0.21657	0.28725	0.43317	0.34476
152521_at found in McDonald but not in our LD meta set	0.73488	0.47832	0.48507	0.53741	0.64632	0.87703	0.12178	0.096551	0.096119	0.082368	0.11007	0.11368
152695_at found in McDonald but not in our LD meta set	0.097243	0.12099	0.17342	0.24306	0.17719	-0.024184	0.046768	0.065148	0.086612	0.10431	0.053271	0.055591
147094_at found in McDonald but not in our LD meta set	-0.57824	-0.73376	-0.92819	-0.33384	-0.3781	-0.80574	0.26145	0.40553	0.40524	0.10711	0.18251	0.28241
144458_at found in McDonald but not in our LD meta set	-0.79844	-1.0728	-0.49444	-0.76588	-0.51881	-0.9237	0.22491	0.33158	0.21089	0.2283	0.18053	0.21871
144519_at found in McDonald but not in our LD meta set	0.50851	0.41351	0.49442	0.37587	0.27943	0.37596	0.1054	0.14043	0.10516	0.17791	0.14311	0.1114
141583_at found in McDonald but not in our LD meta set	0.2958	0.18651	0.18318	-0.208	0.44942	0.47294	0.18399	0.19559	0.1981	0.55688	0.15479	0.17344
142190_at found in McDonald but not in our LD meta set	0.61535	0.48611	0.2294	0.26001	0.44169	0.67227	0.092822	0.11928	0.1294	0.20991	0.14839	0.10705
143912_at found in McDonald but not in our LD meta set	1.525	1.7374	1.7217	1.6688	1.6821	1.5403	0.056754	0.060633	0.06624	0.076663	0.072022	0.052285
142736_s_at found in McDonald but not in our LD meta set	1.0295	0.88827	0.91171	0.99889	1.0681	1.0575	0.075789	0.090612	0.077426	0.081135	0.085284	0.085973
154085_at found in McDonald but not in our LD meta set	0.47759	0.51919	0.47401	0.60714	0.46749	0.47882	0.1211	0.14377	0.12972	0.1565	0.15069	0.11855
152083_at found in McDonald but not in our LD meta set	1.0821	1.1146	0.92063	0.87371	0.71199	0.77663	0.09371	0.10452	0.10185	0.13672	0.11183	0.15838
154730_at found in McDonald but not in our LD meta set	1.3356	1.4766	1.4523	1.4812	1.3966	1.3786	0.055273	0.054344	0.055831	0.10717	0.076767	0.07437
147644_at found in McDonald but not in our LD meta set	-0.28766	-0.22615	-0.097916	-0.17353	-0.41693	-0.30931	0.17076	0.13729	0.13397	0.065222	0.34005	0.20746
144592_at found in McDonald but not in our LD meta set	0.55954	0.45453	0.48443	0.532	0.49977	0.53167	0.18326	0.15909	0.10627	0.15163	0.1196	0.11842
152102_at found in McDonald but not in our LD meta set	0.34035	0.83583	0.89355	0.81855	0.70783	0.41953	0.22605	0.13417	0.065036	0.094751	0.11101	0.16275
154491_at found in McDonald but not in our LD meta set	-0.59771	-0.39842	-0.69793	-0.67247	-0.8222	-0.67318	0.27798	0.19088	0.14019	0.2393	0.11889	0.24618
141808_at found in McDonald but not in our LD meta set	0.49645	0.44737	0.084351	0.2123	0.31263	0.31972	0.097785	0.07425	0.12574	0.11907	0.10707	0.12496
152482_at found in McDonald but not in our LD meta set	1.0617	1.1618	1.2271	1.2553	1.1747	0.98504	0.088253	0.069363	0.069248	0.092307	0.086519	0.092073
154073_at found in McDonald but not in our LD meta set	-0.18769	-0.25148	-0.27061	-0.3999	-0.26655	-0.16758	0.078984	0.07564	0.11837	0.14394	0.10464	0.085785
152553_at found in McDonald but not in our LD meta set	0.2297	0.32987	0.18907	0.19928	0.18794	0.005256	0.083721	0.099862	0.19377	0.13771	0.087605	0.12439
153746_at found in McDonald but not in our LD meta set	-2.1584	0	-2.6753	-1.2939	0	-1.6574	0.39543	0	0	0	0	0.14423
148311_f_at found in McDonald but not in our LD meta set	0.4719	0.46641	0.50536	0.54127	0.34005	0.39829	0.12806	0.090979	0.064582	0.075638	0.095837	0.1342
151857_at found in McDonald but not in our LD meta set	0.32701	-0.000827	-0.28135	0.26178	0.22462	0.15012	0.051315	0.1708	0.48157	0.10974	0.055384	0.16721
154890_at found in McDonald but not in our LD meta set	0.61185	0.47265	0.68997	0.64548	0.84242	0.45863	0.32616	0.27594	0.1741	0.25044	0.155	0.28759
148732_at found in McDonald but not in our LD meta set	-0.72882	-0.24452	-0.57747	-0.57558	-0.45473	-0.49446	0.24672	0.34257	0.29244	0.24997	0.17374	0.1592
148797_at found in McDonald but not in our LD meta set	-0.25921	-0.27744	-0.29118	-0.20671	-0.15456	-0.24492	0.17947	0.15112	0.15409	0.14912	0.12819	0.14054
148835_at found in McDonald but not in our LD meta set	-0.50153	-0.055503	-0.34044	-0.42433	-0.46269	-0.71538	0.10206	0.090284	0.18509	0.12565	0.18134	0.11869
141534_at found in McDonald but not in our LD meta set	0.26893	0.35367	0.24013	0.12564	0.13861	0.27355	0.1782	0.13741	0.094515	0.18551	0.15506	0.11655
151832_at found in McDonald but not in our LD meta set	0.088886	-0.43212	-2.0694	0.15196	-0.66336	-0.026472	0.30846	0.64383	0	0.16882	0	0.02871
153050_at found in McDonald but not in our LD meta set	0.78942	0.77598	0.762	0.70053	0.64725	0.68894	0.097676	0.11507	0.11521	0.14353	0.1375	0.11284
149230_at found in McDonald but not in our LD meta set	0.1686	-0.4608	-0.074567	0.14448	-0.53416	-0.14183	0.19972	0.33209	0.21993	0.22126	0.58782	0.18269
149234_at found in McDonald but not in our LD meta set	0.77372	0.75721	0.79642	0.673	0.71889	0.69307	0.054972	0.07969	0.066327	0.090871	0.06723	0.084409
149251_at found in McDonald but not in our LD meta set	-0.246	-0.30185	-0.16309	-0.067071	-0.073334	-0.13995	0.092582	0.25672	0.1146	0.093888	0.092256	0.090306
144701_at found in McDonald but not in our LD meta set	1.9896	1.9608	1.8325	1.8179	1.5973	1.6991	0.11314	0.11891	0.11021	0.16975	0.28602	0.18465
149374_at found in McDonald but not in our LD meta set	-0.53127	-0.63027	-0.6046	-0.50201	-0.4179	-0.64227	0.093779	0.040071	0.077772	0.052827	0.073102	0.098785
141450_at found in McDonald but not in our LD meta set	1.2607	1.4253	1.5087	1.5025	1.3761	1.2488	0.092088	0.095736	0.064673	0.06411	0.090962	0.08959
151767_at found in McDonald but not in our LD meta set	0.30474	0.4569	0.39168	0.097415	0.51372	0.55856	0.1009	0.095619	0.097632	0.29551	0.059056	0.067144
152713_at found in McDonald but not in our LD meta set	0.060155	0.21994	-0.060069	-0.45961	-0.26991	-0.092323	0.22632	0.17209	0.14124	0.25433	0.29057	0.19123
154821_at found in McDonald but not in our LD meta set	0.42587	0.7132	0.61344	0.42858	0.22029	0.55687	0.23469	0.20985	0.20205	0.29376	0.3638	0.16992
154154_at found in McDonald but not in our LD meta set	-0.26709	-0.2853	-0.35059	-0.241	-0.25165	-0.22804	0.06544	0.025645	0.043702	0.065625	0.044208	0.044657
154335_at found in McDonald but not in our LD meta set	0.47841	0.52313	0.51118	0.5881	0.44124	0.45831	0.098623	0.10324	0.12082	0.11711	0.10914	0.09899
152323_at found in McDonald but not in our LD meta set	0.91731	0.93485	0.98766	0.96673	0.86543	0.83981	0.037829	0.057179	0.04873	0.050551	0.056276	0.033516
153186_at found in McDonald but not in our LD meta set	0.20701	0.17111	0.29473	0.47919	-0.09482	-0.11573	0.21703	0.25336	0.15622	0.136	0.32792	0.34233
149755_at found in McDonald but not in our LD meta set	0.25417	0.5199	0.50055	0.49751	0.22592	0.24545	0.12038	0.12654	0.11404	0.081433	0.10665	0.071981
149882_at found in McDonald but not in our LD meta set	1.0186	1.1045	0.9868	1.0186	0.92066	0.88903	0.15486	0.11818	0.15103	0.19019	0.1746	0.16269
142367_at found in McDonald but not in our LD meta set	0.72771	0.40123	0.29854	0.72708	0.29045	0.8432	0.19725	0.29571	0.41198	0.262	0.47944	0.22472
152181_at found in McDonald but not in our LD meta set	0.50761	0.58088	0.65012	0.379	0.33048	0.35811	0.15651	0.16399	0.17021	0.27765	0.25987	0.20732
149957_at found in McDonald but not in our LD meta set	0.16846	0.14989	0.091782	0.12889	0.22983	0.28389	0.082186	0.062109	0.076908	0.11696	0.062695	0.058529
143703_at found in McDonald but not in our LD meta set	-0.50926	-0.19083	-0.30374	0.40889	0.1091	-0.50223	0.49349	0.36946	0.40858	0.10205	0.29442	0.28374
143777_at found in McDonald but not in our LD meta set	-0.099901	0.005745	0.091943	0.19715	0.083625	-0.16668	0.10016	0.10871	0.084277	0.086056	0.063745	0.099534
150190_at found in McDonald but not in our LD meta set	-0.065565	-0.047805	-0.077161	-0.18244	-0.26831	-0.24946	0.1871	0.24265	0.12736	0.1576	0.2075	0.16118
150292_at found in McDonald but not in our LD meta set	-0.11239	-0.031168	-0.080303	-0.23997	-0.32529	-0.15854	0.13704	0.071069	0.053089	0.096886	0.12642	0.13164
150291_at found in McDonald but not in our LD meta set	0.13982	0.42049	0.072693	-0.14045	0.14476	0.076192	0.1355	0.081684	0.13061	0.1919	0.12525	0.13935
150361_at found in McDonald but not in our LD meta set	-0.63757	-0.59928	-0.19791	-0.18882	-0.49956	-0.7641	0.2614	0.25059	0.20319	0.16731	0.28445	0.36316
150420_at found in McDonald but not in our LD meta set	0.65815	0.077613	0.46413	0.52269	0.45456	0.49884	0.066775	0.34322	0.27275	0.19882	0.20135	0.051016
141731_at found in McDonald but not in our LD meta set	0.050901	0.18626	0.069428	0.22305	0.18161	0.007691	0.096049	0.088789	0.084513	0.054115	0.057045	0.092085
150565_at found in McDonald but not in our LD meta set	-0.051525	0.22904	0.30279	0.33359	0.25505	0.045474	0.25456	0.084176	0.10724	0.097546	0.065585	0.15636
150566_at found in McDonald but not in our LD meta set	-1.8105	-1.1501	-2.1059	0	0	-1.5688	0.47432	0.34679	0.66031	0	0	0.21729
150576_at found in McDonald but not in our LD meta set	-0.43724	-0.89195	-0.70625	-0.63774	-0.45165	-0.33895	0.14829	0.29699	0.1433	0.26903	0.094202	0.2046
150657_at found in McDonald but not in our LD meta set	-0.20155	-0.35629	-0.44102	-0.67965	-0.49549	-0.36742	0.17696	0.13521	0.12575	0.15234	0.13239	0.11819
150711_at found in McDonald but not in our LD meta set	-0.52039	-0.46229	-0.27054	-0.19573	-0.27032	-0.41195	0.16824	0.19584	0.13354	0.10846	0.12398	0.12173
150712_at found in McDonald but not in our LD meta set	0.72288	0.72845	0.77783	0.80244	0.7534	0.71791	0.096155	0.052722	0.054338	0.074207	0.053534	0.071206
152204_at found in McDonald but not in our LD meta set	0.33053	0.2217	0.22276	0.19499	0.22996	0.26553	0.061257	0.046144	0.042981	0.051085	0.049678	0.048548
150716_at found in McDonald but not in our LD meta set	0.31442	0.28194	0.34897	0.29812	0.030912	0.30988	0.095656	0.12921	0.15992	0.13588	0.27622	0.10721
151094_at found in McDonald but not in our LD meta set	0.19304	0.83373	0.66254	0.65287	1.0569	0.10285	0.49833	0.41865	0.62095	0.49951	0.46724	0.4764
151371_at found in Ueda but not in our LD meta set	0.21418	-0.050188	-0.18562	-0.034625	0.1832	0.27926	0.205	0.059783	0.080895	0.14723	0.19732	0.20802
144963_at found in Ueda but not in our LD meta set	1.1855	1.209	1.1567	1.0001	1.4798	1.286	0.18183	0.16101	0.1296	0.23354	0.12345	0.19322
142736_s_at found in Ueda but not in our LD meta set	1.0295	0.88827	0.91171	0.99889	1.0681	1.0575	0.075789	0.090612	0.077426	0.081135	0.085284	0.085973
141455_at found in Ueda but not in our LD meta set	0.2225	0.026958	0.092438	-0.013462	0.32672	0.28091	0.082074	0.14475	0.050343	0.067004	0.079733	0.080003
152310_at found in Ueda but not in our LD meta set	0.10762	0.226	-0.54144	-0.067172	0.13509	0.2651	0.22107	0.1855	0.50749	0.28976	0.18799	0.17182
145956_at found in Ueda but not in our LD meta set	1.052	1.0679	1.0514	1.0825	0.97796	0.93467	0.029054	0.044022	0.033456	0.06488	0.048852	0.045336
152083_at found in Ueda but not in our LD meta set	1.0821	1.1146	0.92063	0.87371	0.71199	0.77663	0.09371	0.10452	0.10185	0.13672	0.11183	0.15838
141414_at found in Ueda but not in our LD meta set	0.63177	0.52115	0.58714	0.58423	0.69058	0.65722	0.056269	0.078618	0.051904	0.090589	0.059981	0.093562
155081_at found in Ueda but not in our LD meta set	0.19221	0.298	0.21225	0.016856	0.16822	0.33815	0.1328	0.087797	0.074314	0.16332	0.068424	0.061203
142987_at found in Ueda but not in our LD meta set	1.4412	1.3566	1.2693	1.2677	1.4169	1.491	0.12971	0.090282	0.097991	0.11027	0.12234	0.10471
152521_at found in Ueda but not in our LD meta set	0.73488	0.47832	0.48507	0.53741	0.64632	0.87703	0.12178	0.096551	0.096119	0.082368	0.11007	0.11368
141450_at found in Ueda but not in our LD meta set	1.2607	1.4253	1.5087	1.5025	1.3761	1.2488	0.092088	0.095736	0.064673	0.06411	0.090962	0.08959
141437_at found in Ueda but not in our LD meta set	0.80244	0.70498	0.69885	0.77694	0.75779	0.89584	0.14515	0.093953	0.081551	0.081849	0.10552	0.14495
143164_at found in Ueda but not in our LD meta set	0.36899	0.47748	0.51504	0.51709	0.58806	0.54806	0.19016	0.11443	0.11084	0.15793	0.11961	0.11128
151800_at found in Ueda but not in our LD meta set	1.7184	1.7898	1.7627	1.727	1.5503	1.5768	0.072048	0.075076	0.062126	0.090954	0.097537	0.089499
151003_at found in Ueda but not in our LD meta set	-0.33531	-0.12395	-0.1344	0.081983	-0.50396	-0.7268	0.20995	0.18897	0.18018	0.14485	0.13685	0.20858
142367_at found in Ueda but not in our LD meta set	0.72771	0.40123	0.29854	0.72708	0.29045	0.8432	0.19725	0.29571	0.41198	0.262	0.47944	0.22472
153236_at found in Ueda but not in our LD meta set	1.0303	1.0939	1.092	1.0443	1.1546	0.93426	0.074103	0.081863	0.11954	0.21178	0.075653	0.11358
148009_at found in Ueda but not in our LD meta set	-0.8151	-0.9813	-0.38839	-0.49777	-0.69016	-1.4639	0.32357	0.46494	0.46336	0.46978	0.29317	0.38092
149305_at found in Ueda but not in our LD meta set	1.5468	1.7149	1.6581	1.6719	1.5918	1.5556	0.09588	0.070103	0.075877	0.094966	0.060777	0.061688
143854_at found in Ueda but not in our LD meta set	-0.007416	0.063752	0.21457	0.31482	0.069107	-0.089526	0.12592	0.14486	0.057727	0.097867	0.11183	0.1247
152313_at found in Ueda but not in our LD meta set	0.38448	0.16996	0.039362	0.236	0.29666	0.14554	0.17438	0.18008	0.22251	0.1957	0.35264	0.27554
147139_at found in Ueda but not in our LD meta set	0.81797	0.76963	0.71382	0.75295	0.86941	0.97564	0.10085	0.13402	0.11526	0.14211	0.13373	0.10402
151475_at found in Ueda but not in our LD meta set	0.6534	0.6437	0.60326	0.6889	0.78294	0.7191	0.083722	0.09104	0.059624	0.073738	0.079843	0.071067
150450_at found in Ueda but not in our LD meta set	-0.090502	0.10811	-0.14491	0.11039	0.29374	0.28021	0.17363	0.1021	0.14543	0.25147	0.15838	0.10168
153186_at found in Ueda but not in our LD meta set	0.20701	0.17111	0.29473	0.47919	-0.09482	-0.11573	0.21703	0.25336	0.15622	0.136	0.32792	0.34233
142664_at found in Ueda but not in our LD meta set	1.3215	1.5472	1.4025	1.2506	1.2283	1.4458	0.12889	0.058536	0.060235	0.079583	0.087243	0.053321
152727_at found in Ueda but not in our LD meta set	1.4999	1.5587	1.5957	1.6208	1.7451	1.7532	0.064441	0.073688	0.10621	0.046294	0.06739	0.047739
152596_at found in Ueda but not in our LD meta set	0.13964	0.067071	0.12887	0.27476	0.38677	0.1603	0.22746	0.1183	0.12578	0.17331	0.16703	0.18718
152688_at found in Ueda but not in our LD meta set	0.56088	0.57382	0.44722	0.3556	0.44153	0.5642	0.070059	0.045265	0.090985	0.081112	0.054942	0.073008
144170_at found in Ueda but not in our LD meta set	0.12395	0.13701	0.14022	0.25804	0.22813	0.1601	0.10533	0.08827	0.097754	0.1082	0.10453	0.11888
149882_at found in Ueda but not in our LD meta set	1.0186	1.1045	0.9868	1.0186	0.92066	0.88903	0.15486	0.11818	0.15103	0.19019	0.1746	0.16269
147662_at found in Ueda but not in our LD meta set	0.27453	0.12895	0.068978	0.38509	0.27215	0.60301	0.24917	0.25151	0.31058	0.13882	0.28437	0.24662
151458_at found in Ueda but not in our LD meta set	0.57394	0.43159	0.41588	0.44268	0.40913	0.65214	0.15747	0.19776	0.11902	0.14826	0.20724	0.11002
151736_at found in Ueda but not in our LD meta set	1.9946	2.0109	2.0122	2.0508	2.1842	2.1903	0.062592	0.071737	0.04722	0.077047	0.05992	0.04407
152608_at found in Ueda but not in our LD meta set	-0.33888	-0.32565	-0.067082	-0.21523	-0.37232	-0.16728	0.19271	0.22592	0.058501	0.17348	0.13532	0.069607
151760_at found in Ueda but not in our LD meta set	0.58463	0.48318	0.78362	0.86329	0.84099	0.73813	0.13474	0.15956	0.12751	0.14549	0.12116	0.13335
153373_at found in Ueda but not in our LD meta set	2.0719	2.2458	2.2551	2.2983	2.1704	2.1198	0.082407	0.075274	0.046191	0.047718	0.071596	0.066351
141685_at found in Ueda but not in our LD meta set	0.67846	0.62033	0.65894	0.65409	0.53397	0.73367	0.23469	0.18124	0.16393	0.25543	0.23758	0.17725
141360_at found in Ueda but not in our LD meta set	0.64505	0.4739	0.51056	0.50942	0.60464	0.63757	0.026284	0.066324	0.052056	0.090837	0.077211	0.035509
152966_at found in Ueda but not in our LD meta set	0.752	0.76145	0.68517	0.67133	0.62762	0.78636	0.05619	0.033776	0.035572	0.032016	0.057667	0.054713
154916_at found in Ueda but not in our LD meta set	0.77827	0.79944	0.8399	0.90521	0.86024	0.78154	0.079172	0.071986	0.060154	0.045016	0.051398	0.051077
150377_at found in Ueda but not in our LD meta set	0.48732	0.48668	0.64903	0.43458	0.34675	0.32826	0.11566	0.14286	0.077575	0.12075	0.13083	0.10945
143162_at found in Ueda but not in our LD meta set	1.5983	1.6508	1.5949	1.4983	1.6649	1.5828	0.12413	0.095573	0.091233	0.12574	0.10585	0.1154
144842_at found in Ueda but not in our LD meta set	0.8523	0.75611	0.5359	0.59658	0.78254	0.76535	0.066462	0.082301	0.11446	0.089903	0.089816	0.086556
144351_at found in Ueda but not in our LD meta set	1.7044	1.7282	1.7082	1.6288	1.7945	1.7266	0.08993	0.076873	0.059394	0.080214	0.070316	0.06214
141342_at found in Ueda but not in our LD meta set	0.75553	0.73031	0.77918	0.86896	1.0502	0.93089	0.086235	0.11155	0.085602	0.15467	0.11853	0.10633
149914_at found in Ueda but not in our LD meta set	0.84348	0.95488	0.98247	0.85878	0.75722	0.69908	0.063922	0.074286	0.068753	0.083182	0.074805	0.076091
153002_at found in Ueda but not in our LD meta set	1.0834	1.1016	1.1236	1.1749	1.2016	1.2492	0.093888	0.079088	0.079845	0.091237	0.088565	0.087176
147785_at found in Ueda but not in our LD meta set	0.20155	0.20832	0.16999	0.10717	0.097337	0.20624	0.078621	0.072582	0.076355	0.058685	0.037848	0.066746
153809_at found in Ueda but not in our LD meta set	-1.064	-1.2996	-1.1385	-1.0795	-1.0148	-0.84813	0.16844	0.2162	0.25364	0.35332	0.28142	0.14485
154495_at found in Ueda but not in our LD meta set	0.68331	0.71495	0.7642	0.9483	0.95625	0.90667	0.11493	0.12408	0.1248	0.13659	0.1409	0.11296
150831_at found in Ueda but not in our LD meta set	1.1243	1.0028	1.0784	1.5513	1.5853	1.3215	0.06497	0.14669	0.2104	0.18557	0.20366	0.18187
149053_at found in Ueda but not in our LD meta set	0.60522	0.61928	0.54004	0.55125	0.4695	0.50571	0.075027	0.072507	0.093748	0.12768	0.10495	0.091328
150085_at found in Ueda but not in our LD meta set	0.28687	0.17483	0.10762	-0.019635	0.042362	0.17428	0.053864	0.077269	0.080642	0.084173	0.084713	0.049002
141260_at found in Ueda but not in our LD meta set	0.91539	0.8452	0.92114	1.0153	1.0751	1.0126	0.07912	0.10564	0.094309	0.11413	0.10474	0.096059
152482_at found in Ueda but not in our LD meta set	1.0617	1.1618	1.2271	1.2553	1.1747	0.98504	0.088253	0.069363	0.069248	0.092307	0.086519	0.092073
148825_at found in Ueda but not in our LD meta set	0.34518	0.30832	0.44724	0.40907	0.35323	0.43952	0.10298	0.15656	0.070283	0.077898	0.1097	0.087782
150106_at found in Ueda but not in our LD meta set	0.35663	0.51514	0.4375	0.43476	0.50213	0.42326	0.096146	0.066456	0.073548	0.12141	0.072541	0.10554
148109_at found in Ueda but not in our LD meta set	-0.078078	-0.12626	-0.072649	0.003903	0.007694	0.037083	0.048119	0.070669	0.073936	0.075586	0.079128	0.058021
146323_at found in Ueda but not in our LD meta set	1.7866	1.7203	1.66	1.5064	1.5359	1.6865	0.069751	0.085508	0.060448	0.076056	0.094051	0.096282
142169_at found in Ueda but not in our LD meta set	1.4782	1.4157	1.411	1.5619	1.5972	1.7476	0.12572	0.07887	0.095441	0.14111	0.13795	0.053644
146532_at found in Ueda but not in our LD meta set	1.1019	1.2578	1.2606	1.3528	1.3808	1.402	0.11656	0.056537	0.070555	0.080379	0.070921	0.067398
154554_at found in Ueda but not in our LD meta set	-0.25299	-0.34105	-0.16076	0.040524	0.18418	-0.069266	0.17119	0.23153	0.14513	0.16003	0.1221	0.176
151859_at found in Ueda but not in our LD meta set	0.92243	1.0196	1.0338	1.0393	1.0746	1.0275	0.088958	0.081231	0.060693	0.088514	0.085177	0.071851
152455_at found in Ueda but not in our LD meta set	1.6697	1.6375	1.7006	1.7821	1.9024	1.7488	0.082443	0.085612	0.07833	0.10634	0.083784	0.076361
152334_at found in Ueda but not in our LD meta set	1.8585	1.766	1.8882	1.8307	1.8513	1.7834	0.042317	0.051803	0.037072	0.034394	0.08342	0.042288
143015_at found in Ueda but not in our LD meta set	0.68298	0.68656	0.73242	0.73547	0.66617	0.6537	0.027051	0.039305	0.024632	0.029989	0.038013	0.0368
147488_at found in Ueda but not in our LD meta set	-0.086768	-0.031334	-0.041793	-0.15504	-0.401	-0.13446	0.061671	0.075508	0.088341	0.072368	0.15513	0.064737
144241_at found in Ueda but not in our LD meta set	0.47725	0.41498	0.35252	0.33349	0.31207	0.33803	0.079914	0.086015	0.077281	0.065929	0.062984	0.054076
146138_at found in Ueda but not in our LD meta set	1.4459	1.3923	1.4837	1.5531	1.5785	1.5362	0.077753	0.084416	0.085414	0.082424	0.087239	0.071943
144167_at found in Ueda but not in our LD meta set	-0.30107	-0.24383	-0.18144	-0.25716	-0.29162	-0.31984	0.12589	0.086059	0.053479	0.095475	0.060051	0.080439
154763_at found in Ueda but not in our LD meta set	1.6339	1.5806	1.6094	1.6683	1.6335	1.5899	0.077437	0.10179	0.082275	0.13372	0.10425	0.092114
146526_at found in Ueda but not in our LD meta set	1.4111	1.5098	1.4226	1.4564	1.3314	1.4472	0.12099	0.10053	0.11414	0.14611	0.1418	0.10961
151849_at found in Ueda but not in our LD meta set	0.54801	0.57632	0.58851	0.65246	0.60555	0.54243	0.054449	0.054706	0.068579	0.080983	0.071848	0.070412
148295_at found in Ueda but not in our LD meta set	0.8567	0.92281	0.83464	1.0524	0.92605	0.86205	0.18771	0.18006	0.20174	0.18932	0.2361	0.20466
154852_at found in Ueda but not in our LD meta set	0.506	0.58317	0.60301	0.60799	0.59815	0.51923	0.1083	0.076312	0.06444	0.10203	0.062116	0.083338
153364_at found in Ueda but not in our LD meta set	1.1775	0.72781	1.1549	1.0962	1.1495	1.0431	0.12831	0.30752	0.096167	0.2043	0.09234	0.10769
152569_at found in Ueda but not in our LD meta set	0.72955	0.77868	0.73129	0.77558	0.57918	0.46442	0.089897	0.12598	0.12824	0.14399	0.10937	0.17233
153278_at found in Ueda but not in our LD meta set	1.1289	1.1656	1.2044	1.3004	1.218	1.1741	0.079752	0.093383	0.10149	0.078883	0.063344	0.052779
152813_at found in Lin but not in our LD meta set	0.75184	0.5653	0.55978	0.52017	0.75256	0.82026	0.19598	0.10949	0.11762	0.14498	0.12212	0.11822
151791_at found in Lin but not in our LD meta set	-0.046394	-0.043432	-0.17944	-0.18762	0.24799	0.083252	0.14811	0.086054	0.11058	0.18625	0.087003	0.14259
143557_at found in Lin but not in our LD meta set	0.75517	0.85384	0.63039	0.56497	0.79156	0.85139	0.12281	0.11689	0.11437	0.13388	0.11259	0.093552
152005_at found in Lin but not in our LD meta set	1.2278	1.1845	1.1117	1.2305	1.3261	1.3327	0.12872	0.10085	0.10802	0.14619	0.12839	0.099452
154814_at found in Lin but not in our LD meta set	2.496	2.5142	2.5237	2.4244	2.5232	2.4416	0.050244	0.065673	0.050783	0.053213	0.074594	0.066451
146269_at found in Lin but not in our LD meta set	-0.11976	-0.20536	-0.16193	-0.078653	-0.36874	-0.10046	0.15106	0.14986	0.083343	0.044303	0.24683	0.07576
152204_at found in Lin but not in our LD meta set	0.33053	0.2217	0.22276	0.19499	0.22996	0.26553	0.061257	0.046144	0.042981	0.051085	0.049678	0.048548
152342_at found in Lin but not in our LD meta set	0.93099	0.81033	0.85747	0.86277	1.0203	0.93154	0.098085	0.082287	0.075003	0.087281	0.081893	0.076074
141361_at found in Lin but not in our LD meta set	-0.15461	0.29713	0.3199	0.15889	-0.022055	0.18877	0.19933	0.20107	0.18585	0.21606	0.23327	0.21565
146788_at found in Lin but not in our LD meta set	0.57354	0.78865	0.73364	0.76836	0.56938	0.52528	0.074489	0.089808	0.07892	0.094469	0.069936	0.084399
144827_at found in Lin but not in our LD meta set	0.84296	0.99234	0.93389	0.96549	0.82002	0.81655	0.035249	0.068941	0.059697	0.075467	0.065486	0.058629
152931_at found in Lin but not in our LD meta set	0.76566	0.77426	0.832	0.8532	0.81359	0.75767	0.041602	0.024882	0.053841	0.059569	0.058148	0.027976
154687_at found in Lin but not in our LD meta set	0.22068	0.50374	0.52691	0.51659	0.1383	0.28901	0.11776	0.14703	0.11611	0.12437	0.14072	0.12792
142866_at found in Lin but not in our LD meta set	1.1407	1.2163	1.057	1.0326	1.0196	1.1836	0.065127	0.044807	0.058995	0.064463	0.12626	0.052217
151876_at found in Lin but not in our LD meta set	0.45392	0.57428	0.55924	0.53308	0.59956	0.45409	0.06107	0.084134	0.059901	0.043882	0.043404	0.080069
144360_at found in Lin but not in our LD meta set	0.85046	0.88384	0.82055	0.76843	0.78698	0.80315	0.070672	0.073977	0.059374	0.11137	0.058796	0.059427
142103_at found in Lin but not in our LD meta set	-1.1017	-1.4323	-1.5864	-1.3809	-1.2898	-1.8211	0	0.30193	0.27161	0.2974	0.21739	0.25189
143005_at found in Lin but not in our LD meta set	0.39336	0.44497	0.51261	0.57222	0.52636	0.41803	0.089042	0.12952	0.08399	0.12615	0.10741	0.083389
146476_at found in Lin but not in our LD meta set	-2.7818	-0.97942	-1.5497	-1.8033	-1.9422	-1.7809	0	0	0.56291	0.11247	0.46404	0.63022
148550_at found in Lin but not in our LD meta set	-0.22354	-0.028568	0.11718	0.16292	-0.000385	-0.086499	0.15453	0.13837	0.14468	0.117	0.16635	0.106
152325_at found in Lin but not in our LD meta set	1.4838	1.5936	1.6272	1.6794	1.4557	1.4211	0.080691	0.061196	0.084443	0.070834	0.12155	0.054447
149755_at found in Lin but not in our LD meta set	0.25417	0.5199	0.50055	0.49751	0.22592	0.24545	0.12038	0.12654	0.11404	0.081433	0.10665	0.071981
142139_at found in Lin but not in our LD meta set	0.27353	0.77443	0.65564	0.37458	0.18416	0.1353	0.17346	0.11313	0.2043	0.34833	0.28677	0.19925
154892_at found in Lin but not in our LD meta set	0.04897	0.028366	-0.032113	0.12068	-0.002762	-0.13926	0.070986	0.11889	0.16404	0.13998	0.10103	0.17458
150008_at found in Lin but not in our LD meta set	0.61918	0.82777	0.79877	0.81525	0.71426	0.60306	0.1215	0.12521	0.1056	0.16028	0.10618	0.084062
155095_at found in Lin but not in our LD meta set	0.10961	0.22052	0.21314	0.2903	0.31147	0.19342	0.095931	0.095596	0.074227	0.092109	0.06225	0.067035
153313_at found in Lin but not in our LD meta set	-0.10024	0.050416	-0.079385	0.12967	-0.09838	-0.22909	0.19459	0.062886	0.12729	0.088249	0.12538	0.14462
152889_at found in Lin but not in our LD meta set	0.014648	0.076893	0.11331	0.24309	0.083441	0.11916	0.074662	0.083692	0.095845	0.050057	0.071887	0.042475
147377_at found in Lin but not in our LD meta set	-0.017696	-0.15909	-0.086704	-0.03157	-0.045942	0.016198	0.087226	0.12915	0.09427	0.12404	0.1051	0.074983
153038_at found in Lin but not in our LD meta set	0.17783	0.31064	0.092846	0.3628	0.067334	-0.052824	0.093345	0.095804	0.25465	0.15751	0.176	0.18345
145732_at found in Lin but not in our LD meta set	-0.52745	-0.13586	-0.81881	-0.58238	-0.34283	-0.644	0.24321	0.248	0.45463	0.51427	0.16642	0.17479
151576_s_at found in Lin but not in our LD meta set	-0.3265	-0.12819	-0.20019	-0.2334	-0.16168	-0.27051	0.29009	0.25783	0.3062	0.30208	0.29828	0.31062
152133_at found in Lin but not in our LD meta set	0.27843	0.27126	0.30145	0.2473	0.39166	0.34614	0.079015	0.037387	0.08091	0.13446	0.044479	0.028872
154452_at found in Lin but not in our LD meta set	0.39597	0.4428	0.66754	0.6564	0.6788	0.4826	0.10953	0.10121	0.071056	0.11995	0.074987	0.090852
152215_at found in Lin but not in our LD meta set	0.41408	0.57806	0.72648	0.89323	0.79597	0.74126	0.27133	0.19142	0.14035	0.13769	0.1102	0.094021
152240_at found in Lin but not in our LD meta set	0.20494	0.11482	0.27787	0.28973	0.23998	0.18319	0.048123	0.082207	0.044827	0.047998	0.026343	0.024857
151740_at found in Lin but not in our LD meta set	1.2766	1.3957	1.394	1.465	1.45	1.3258	0.058757	0.088208	0.072329	0.072813	0.054667	0.069219
152521_at found in Lin but not in our LD meta set	0.73488	0.47832	0.48507	0.53741	0.64632	0.87703	0.12178	0.096551	0.096119	0.082368	0.11007	0.11368
153468_at found in Lin but not in our LD meta set	1.5529	1.5433	1.6299	1.5752	1.6404	1.6224	0.026892	0.029918	0.037726	0.040637	0.044395	0.030294
147337_at found in Lin but not in our LD meta set	0.46646	0.49187	0.3799	0.43469	0.59219	0.61819	0.088371	0.049056	0.087661	0.11729	0.10832	0.078656
152310_at found in Lin but not in our LD meta set	0.10762	0.226	-0.54144	-0.067172	0.13509	0.2651	0.22107	0.1855	0.50749	0.28976	0.18799	0.17182
151772_at found in Lin but not in our LD meta set	0.41176	-0.23277	0.031771	0.15019	0.64897	0.58848	0.21513	0.32582	0.25124	0.24703	0.1511	0.13904
146708_at found in Lin but not in our LD meta set	0.9064	0.83686	0.78988	0.9633	0.94138	1.1257	0.12783	0.14277	0.17022	0.19797	0.17555	0.13321
141440_at found in Lin but not in our LD meta set	0.82101	0.74082	0.69166	0.73566	0.98793	0.99699	0.11267	0.098655	0.083296	0.097846	0.08915	0.097393
152003_at found in Lin but not in our LD meta set	0.80723	0.81797	0.78938	0.88889	0.87082	0.78339	0.059462	0.10396	0.075803	0.093011	0.07674	0.074173
141394_at found in Lin but not in our LD meta set	0.06943	0.038287	0.083521	0.19611	0.1852	0.14332	0.051711	0.035393	0.049272	0.067168	0.062726	0.075845
151658_at found in Lin but not in our LD meta set	0.89723	0.79607	0.77769	0.70203	0.96486	1.0723	0.11321	0.081074	0.056031	0.12203	0.084946	0.078741
141200_at All averaged meta set LD data sorted by probe set	-1.781	-1.62391	-1.2166	-1.39457	-1.35831	-1.64168	0.89812	0.249935	0.132356	0.193487	0.230404	0.259921
141201_at All averaged meta set LD data sorted by probe set	-0.938838	-0.708612	-0.880117	-0.796727	-0.928817	-1.03991	0.236738	0	0.133005	0.126907	0.147892	0.200194
141202_at All averaged meta set LD data sorted by probe set	0.516784	0.58805	0.478827	0.551381	0.537242	0.54614	0.0528507	0.04459	0.0644749	0.04104	0.0534678	0.0377358
141203_at All averaged meta set LD data sorted by probe set	0.484089	0.468579	0.62029	0.524364	0.656065	0.572396	0.0346288	0.0546816	0.0188389	0.0719209	0.0552531	0.0468177
141204_at All averaged meta set LD data sorted by probe set	0.119196	0.201963	0.162865	0.17316	0.149958	0.107809	0.0620522	0.0339351	0.0664237	0.0760711	0.0858977	0.0580627
141205_at All averaged meta set LD data sorted by probe set	0.186735	0.00359097	0.0224005	0.171083	0.238001	0.183522	0.116369	0.200653	0.173891	0.173456	0.106111	0.0831289
141206_at All averaged meta set LD data sorted by probe set	0.961259	0.947945	1.01282	1.07011	0.920178	0.899132	0.0708869	0.110739	0.0850559	0.0863309	0.0849762	0.0814386
141207_at All averaged meta set LD data sorted by probe set	0.0664073	0.0137066	0.119992	0.0427445	0.0707139	0.0526173	0.0696202	0.0948616	0.0610533	0.0750389	0.0600999	0.0252619
141208_at All averaged meta set LD data sorted by probe set	1.31614	1.23778	1.30283	1.29169	1.32437	1.35782	0.0988814	0.118765	0.118748	0.15802	0.0941632	0.1078
141209_at All averaged meta set LD data sorted by probe set	0.0887004	-0.117598	0.160718	-0.0273916	0.0907655	0.21098	0.214267	0.28024	0.122175	0.157326	0.175638	0.143189
141210_at All averaged meta set LD data sorted by probe set	-1.27378	-1.47675	-1.1601	-1.47271	-1.30732	-1.62181	0.226996	0.329869	0.114361	0.259253	0.246982	0.305147
141211_at All averaged meta set LD data sorted by probe set	-0.38915	-0.38515	-0.504924	-0.559165	-0.32584	-0.299015	0.181124	0.12043	0.163706	0.24483	0.12902	0.0953065
141212_at All averaged meta set LD data sorted by probe set	1.41457	1.41029	1.33837	1.38799	1.42744	1.4837	0.0580565	0.0553051	0.0650636	0.0726814	0.065144	0.0566531
141213_at All averaged meta set LD data sorted by probe set	1.19228	1.0099	1.07622	0.951365	1.04127	1.04459	0.153788	0.09786	0.134823	0.124469	0.151869	0.15105
141214_at All averaged meta set LD data sorted by probe set	1.0041	0.95309	1.06589	1.02986	1.07299	0.996512	0.0832163	0.0971091	0.0715903	0.0914892	0.0631862	0.0649319
141215_at All averaged meta set LD data sorted by probe set	0.615463	0.619548	0.568413	0.550808	0.556712	0.550911	0.0757515	0.067578	0.0548538	0.0600128	0.0789568	0.0702084
141216_at All averaged meta set LD data sorted by probe set	-0.546014	-0.334841	-0.279587	-0.10069	-0.3699	-0.394917	0.41738	0.366044	0.163802	0.0738569	0.133917	0.164075
141217_at All averaged meta set LD data sorted by probe set	1.22259	1.2217	1.34403	1.3776	1.29381	1.24948	0.0994902	0.0711044	0.0587568	0.0754047	0.070845	0.0749617
141218_at All averaged meta set LD data sorted by probe set	1.0662	1.06018	1.08806	1.0187	1.06355	1.0933	0.119309	0.0941801	0.103748	0.126411	0.14549	0.121327
141219_at All averaged meta set LD data sorted by probe set	-0.0618098	-0.0470258	-0.0733406	-0.0555845	0.0772583	-0.079029	0.0448304	0.0923298	0.056342	0.131237	0.0366806	0.0533966
141220_at All averaged meta set LD data sorted by probe set	-0.916137	-0.65073	-0.875922	-0.718104	-0.501224	-0.636606	0.188519	0.108204	0.305095	0.123678	0.128515	0.212508
141221_at All averaged meta set LD data sorted by probe set	-0.654376	-0.788705	-0.430212	-0.522768	-0.534699	-0.663407	0.117705	0.132565	0.104803	0.0906157	0.0879534	0.126553
141222_at All averaged meta set LD data sorted by probe set	0.758048	0.795785	0.821073	0.800801	0.784249	0.719861	0.0575325	0.0497344	0.0404158	0.0631117	0.0557083	0.0641543
141223_at All averaged meta set LD data sorted by probe set	-0.140429	-0.217518	-0.231624	-0.226158	-0.365137	-0.297139	0.0877829	0.068958	0.0796945	0.0940015	0.138743	0.123115
141224_at All averaged meta set LD data sorted by probe set	0.286515	0.285865	0.328671	0.345427	0.332925	0.281162	0.0641945	0.0707594	0.0627327	0.0896958	0.0485657	0.0576171
141225_at All averaged meta set LD data sorted by probe set	-0.597133	-0.346223	-0.632261	-1.17642	-0.96031	-0.818056	0.194032	0.193435	0.241005	0.674256	0.444029	0.275428
141226_at All averaged meta set LD data sorted by probe set	1.05189	1.07813	1.13633	1.02063	0.994287	1.02431	0.0393461	0.0468378	0.0491746	0.0549988	0.0543102	0.0542249
141227_at All averaged meta set LD data sorted by probe set	0.22873	0.137866	0.48244	0.529126	0.211385	0.402325	0.238623	0.290445	0.18003	0.172353	0.202218	0.145
141228_at All averaged meta set LD data sorted by probe set	0.175991	0.32346	0.300399	0.499709	0.186345	0.150269	0.227107	0.119527	0.149373	0.0809009	0.233641	0.212339
141229_at All averaged meta set LD data sorted by probe set	-0.434359	-0.451809	-0.208024	-0.00859781	-0.309593	-0.399004	0.186546	0.151571	0.154178	0.0443959	0.193268	0.151016
141230_at All averaged meta set LD data sorted by probe set	-0.494679	-0.511398	-0.625936	-0.571403	-0.320142	-0.851561	0.16507	0.110808	0.159242	0.431886	0.153232	0.351676
141231_at All averaged meta set LD data sorted by probe set	0.862307	1.00914	0.961355	0.921169	0.716928	0.837008	0.0859566	0.0628875	0.104839	0.131164	0.263818	0.115374
141232_at All averaged meta set LD data sorted by probe set	0.0647327	0.125355	0.089541	0.222471	-0.244425	0.110459	0.22125	0.215064	0.156057	0.183367	0.302324	0.184109
141233_at All averaged meta set LD data sorted by probe set	-0.394727	-0.0775236	-0.126447	-0.138105	-0.197272	-0.23955	0.269379	0.236291	0.261477	0.199944	0.248019	0.213729
141234_at All averaged meta set LD data sorted by probe set	-0.584857	-0.749041	-0.480019	-0.524621	-0.524374	-0.611836	0.207164	0.197474	0.11064	0.103403	0.191441	0.136861
141235_at All averaged meta set LD data sorted by probe set	-0.639988	-0.359647	-0.77109	-0.953927	-0.613921	-0.526897	0.27764	0.145931	0.266935	0.45567	0.211809	0.119784
141236_at All averaged meta set LD data sorted by probe set	-0.864278	-0.458382	-0.249749	-0.409571	-0.674737	-0.839427	0.308758	0.200942	0.166467	0.189752	0.344391	0.376907
141237_at All averaged meta set LD data sorted by probe set	0.406596	0.494618	0.605976	0.741435	0.609282	0.497986	0.0613682	0.0452779	0.0575618	0.0443692	0.0464795	0.0408876
141238_at All averaged meta set LD data sorted by probe set	-0.489395	-0.594652	-0.481378	-0.878922	-0.795471	-0.746225	0.118559	0.0630246	0.112305	0.19066	0.237785	0.201503
141239_at All averaged meta set LD data sorted by probe set	-1.08282	-0.976441	-1.11977	-1.56411	-1.08788	-1.10969	0.120061	0.103522	0.0839494	0.318534	0.114584	0.263164
141240_at All averaged meta set LD data sorted by probe set	-0.112519	-0.0754983	-0.139827	-0.105858	-0.0672428	-0.0152103	0.0786431	0.1396	0.0683359	0.0632402	0.076892	0.0486149
141241_at All averaged meta set LD data sorted by probe set	-1.03053	-0.342903	-0.0578885	-0.116116	-0.535895	-0.169673	0.397393	0.384884	0.0918252	0.0901142	0.0852807	0.233928
141242_at All averaged meta set LD data sorted by probe set	1.29534	1.32354	1.31719	1.43555	1.35411	1.2922	0.10333	0.140353	0.134379	0.121676	0.136712	0.114833
141243_at All averaged meta set LD data sorted by probe set	-1.22234	-1.28404	-1.01065	-1.03218	-1.03466	-1.29963	0.266398	0.356154	0.349634	0.146496	0.187997	0.338526
141244_at All averaged meta set LD data sorted by probe set	-0.137106	0.117174	0.0876855	-0.0563129	-0.0308904	0.0239478	0.14223	0.0915974	0.0814051	0.132143	0.116957	0.108021
141245_at All averaged meta set LD data sorted by probe set	-0.9017	-1.1957	-0.974795	-0.704952	-0.922837	-1.37733	0.146105	0.359261	0.249398	0.112215	0.161866	0.251615
141246_at All averaged meta set LD data sorted by probe set	0.64341	0.608151	0.519377	0.6675	0.52562	0.539092	0.0827091	0.0557298	0.0793174	0.0880581	0.047706	0.108989
141247_at All averaged meta set LD data sorted by probe set	-0.264745	-0.299786	-0.146198	0.180654	-0.117308	-0.0257856	0.22322	0.435666	0.207935	0.201976	0.24226	0.200704
141248_at All averaged meta set LD data sorted by probe set	-0.0117086	0.237722	0.392497	0.419179	0.285402	0.160235	0.124871	0.0985493	0.0577749	0.0921258	0.0362523	0.046552
141249_at All averaged meta set LD data sorted by probe set	0	0	0	0	0	0	0	0	0	0	0	0
141250_at All averaged meta set LD data sorted by probe set	-0.3997	-0.590192	-0.625921	-0.591391	-0.478368	-0.634378	0.131386	0.239435	0.268794	0.168598	0.140257	0.201654
141251_at All averaged meta set LD data sorted by probe set	1.17611	1.17515	1.20008	1.30374	1.29979	1.24576	0.0628968	0.0677224	0.0671035	0.0566958	0.0572599	0.0561866
141252_at All averaged meta set LD data sorted by probe set	-0.741324	-0.808588	-0.796425	-0.850322	-0.662198	-0.660887	0.0939241	0.167556	0.182286	0.200047	0.0989132	0.0739351
141253_at All averaged meta set LD data sorted by probe set	0.105343	0.0864685	0.129478	0.00838344	0.082373	0.00113375	0.0998717	0.0776071	0.0516561	0.0835794	0.0534388	0.12404
141254_at All averaged meta set LD data sorted by probe set	0.419424	0.57031	0.461454	0.502463	0.507877	0.537624	0.121844	0.0996633	0.104834	0.104056	0.0827132	0.059277
141255_at All averaged meta set LD data sorted by probe set	0.653408	0.655338	0.715638	0.742311	0.698196	0.652072	0.0726137	0.0719498	0.0716251	0.0700441	0.0733889	0.0727699
141256_at All averaged meta set LD data sorted by probe set	-0.436474	-0.373761	-0.270905	-0.323498	-0.204163	-0.28726	0.141548	0.133088	0.0861886	0.095968	0.0534111	0.0719846
141257_at All averaged meta set LD data sorted by probe set	0.906214	0.934327	1.0035	1.00334	0.98239	0.944109	0.0631097	0.0664966	0.0478224	0.0577519	0.0783582	0.0535424
141258_at All averaged meta set LD data sorted by probe set	-0.917072	-0.652808	-0.599254	-0.69189	-0.605722	-0.692901	0.192182	0.112861	0.102021	0.210415	0.113451	0.150883
141259_at All averaged meta set LD data sorted by probe set	-0.869561	-0.855223	-0.850168	-0.929415	-0.895366	-0.801722	0.19635	0.0754835	0.108062	0.174457	0.209003	0.164505
141260_at All averaged meta set LD data sorted by probe set	0.915385	0.845197	0.921138	1.01526	1.07512	1.01259	0.0791196	0.105644	0.0943087	0.11413	0.10474	0.0960593
141261_at All averaged meta set LD data sorted by probe set	-0.257499	-0.100209	-0.0320267	-0.0149661	-0.102722	-0.124351	0.162706	0.0799243	0.0703741	0.042017	0.0762925	0.0875616
141262_at All averaged meta set LD data sorted by probe set	-0.0239844	0.138835	0.0725345	0.136011	0.0916967	0.14223	0.0872859	0.0678932	0.0778018	0.0822643	0.0562877	0.051364
141263_at All averaged meta set LD data sorted by probe set	-1.26513	-1.21844	-0.960777	-1.04325	-0.981669	-0.988255	0.274813	0.134418	0.12526	0.146019	0.0315268	0.104061
141264_at All averaged meta set LD data sorted by probe set	-0.784707	-1.68635	-0.761288	-0.874118	-1.67448	-2.17754	0.0287749	0	0.519798	0.454106	0.30496	0.913968
141265_at All averaged meta set LD data sorted by probe set	0.0111475	0.160208	0.174987	0.172	0.158259	0.0705646	0.0874749	0.0486832	0.077037	0.0606877	0.0576596	0.0705855
141266_at All averaged meta set LD data sorted by probe set	-0.666349	-1.29439	-0.531419	-1.48053	-0.80881	-1.06075	0.115862	0.350511	0.0884021	0.50383	0.176062	0.333124
141267_at All averaged meta set LD data sorted by probe set	0.833075	0.852363	0.80625	0.753024	0.790078	0.918265	0.0829383	0.0835183	0.0820826	0.0869847	0.0923002	0.074086
141268_at All averaged meta set LD data sorted by probe set	1.24723	1.31705	1.40007	1.33539	1.47121	1.42601	0.0841149	0.0965329	0.0621493	0.0770912	0.0496027	0.0517351
141269_at All averaged meta set LD data sorted by probe set	1.00513	0.980678	1.05955	1.06895	1.1348	1.11692	0.0635017	0.0817783	0.0596698	0.106521	0.0618643	0.0575681
141270_at All averaged meta set LD data sorted by probe set	-1.1178	-0.771715	-0.593591	-0.906131	-0.903476	-0.83351	0.243694	0.177557	0.0750282	0.27863	0.154679	0.249597
141271_at All averaged meta set LD data sorted by probe set	0.301113	0.470888	0.549078	0.457716	0.614797	0.338169	0.169048	0.150529	0.111676	0.175811	0.0800988	0.131522
141272_at All averaged meta set LD data sorted by probe set	0.431204	0.482969	0.535291	0.604167	0.615611	0.413576	0.0927391	0.0946852	0.0902434	0.117268	0.094895	0.0935567
141273_at All averaged meta set LD data sorted by probe set	-0.477626	-0.492977	-0.574411	-0.456123	-0.506326	-0.479733	0.20092	0.266745	0.203254	0.20861	0.183919	0.16912
141274_at All averaged meta set LD data sorted by probe set	-0.51765	-0.582196	-0.624804	-0.247858	-0.453818	-0.452105	0.304334	0.432177	0.392841	0.20041	0.270562	0.150955
141275_at All averaged meta set LD data sorted by probe set	-1.1668	-1.02098	-0.874773	-1.10763	-0.767009	-1.00106	0.235087	0.0765796	0.0732786	0.116386	0.108473	0.121694
141276_at All averaged meta set LD data sorted by probe set	0.608125	0.462607	0.468516	0.505842	0.567205	0.528756	0.0554534	0.0773566	0.0448017	0.0517633	0.0515874	0.0586985
141277_at All averaged meta set LD data sorted by probe set	-1.11671	-0.533872	-0.621335	-0.430219	-0.600611	-0.759897	0.299118	0.0692606	0.0809474	0.0938757	0.0793233	0.0850188
141278_at All averaged meta set LD data sorted by probe set	1.40787	1.41264	1.5513	1.49872	1.58257	1.48602	0.0596974	0.0725262	0.0320939	0.0579236	0.0578548	0.0891219
141279_at All averaged meta set LD data sorted by probe set	0.203617	0.398542	0.254552	0.245804	0.338304	0.222828	0.0911087	0.0634194	0.115137	0.172754	0.119759	0.107079
141280_at All averaged meta set LD data sorted by probe set	0.191949	0.13651	0.0618754	0.0905674	0.100577	0.144389	0.0651498	0.0539551	0.0727593	0.0946607	0.0586624	0.0493566
141281_at All averaged meta set LD data sorted by probe set	0.293046	0.239388	0.27063	0.427576	0.41486	0.156986	0.118348	0.139461	0.133935	0.147981	0.0884437	0.153411
141282_at All averaged meta set LD data sorted by probe set	-1.86709	-1.38728	-1.84586	-1.3074	-2.01564	-1.10804	0.444511	0.189971	0.203119	0.164259	0.311103	0.234754
141283_at All averaged meta set LD data sorted by probe set	0.437638	0.41762	0.33546	0.398553	0.40297	0.559493	0.104395	0.0677781	0.14359	0.115699	0.101503	0.0554483
141284_at All averaged meta set LD data sorted by probe set	-0.962591	-1.02943	-0.756109	-1.26081	-0.9832	-0.997252	0.123219	0.316248	0.148242	0.145903	0.150663	0.254542
141285_at All averaged meta set LD data sorted by probe set	-0.554712	-0.519477	-0.491426	-0.421346	-0.4557	-0.415744	0.173983	0.21686	0.129148	0.220718	0.194679	0.154219
141286_at All averaged meta set LD data sorted by probe set	-1.70621	-1.27655	-1.34003	-1.62073	-1.61365	-1.68616	0.318455	0.138379	0.205262	0.388661	0.335494	0.175409
141287_at All averaged meta set LD data sorted by probe set	-0.785566	-0.680391	-0.550142	-0.521961	-0.603174	-0.479362	0.279367	0.186615	0.149074	0.0982104	0.0760031	0.124751
141288_at All averaged meta set LD data sorted by probe set	0.101364	-0.0178421	0.149997	0.184118	0.107568	0.0954663	0.0895672	0.100048	0.0654023	0.0889653	0.0489359	0.0629921
141289_at All averaged meta set LD data sorted by probe set	0.965914	1.22059	1.20661	0.968642	1.17256	1.07593	0.209896	0.144298	0.182996	0.377335	0.212641	0.163983
141290_at All averaged meta set LD data sorted by probe set	0.511658	0.485357	0.511858	0.313587	0.495108	0.514588	0.0992183	0.0885265	0.104507	0.192881	0.101175	0.10455
141291_at All averaged meta set LD data sorted by probe set	0.389558	0.530909	0.57591	0.530807	0.610079	0.600081	0.114898	0.0737158	0.0945799	0.140458	0.0900308	0.0508827
141292_at All averaged meta set LD data sorted by probe set	-0.475872	-0.623631	-0.270833	0.0235374	-0.25999	-0.139582	0.24693	0.205328	0.297691	0.133947	0.13329	0.0984052
141293_at All averaged meta set LD data sorted by probe set	-0.224055	-1.67706	-0.748174	-1.39174	-1.31379	-0.812447	0.00391395	0.85164	0	0.793517	0	0.786678
141294_at All averaged meta set LD data sorted by probe set	-1.01963	-1.04485	-0.837407	-0.897037	-1.20789	-1.0002	0.131923	0.252029	0.100441	0.275526	0.148493	0.148799
141295_at All averaged meta set LD data sorted by probe set	-0.555427	-0.727317	-0.69184	-0.682346	-0.527464	-0.700337	0.153309	0.0997798	0.12232	0.144539	0.0978752	0.120268
141296_at All averaged meta set LD data sorted by probe set	0.683892	0.66625	0.760722	0.799174	0.843257	0.767888	0.0563591	0.0764617	0.046978	0.0641137	0.0505939	0.0360766
141297_at All averaged meta set LD data sorted by probe set	-1.59068	-2.26823	-1.42534	-0.514483	-1.03183	-1.01824	0.451522	0.175197	0	0	0	0
141298_at All averaged meta set LD data sorted by probe set	0.72293	0.791847	0.748525	0.825173	0.811489	0.772193	0.0991667	0.0858802	0.101231	0.101647	0.0853003	0.0667492
141299_at All averaged meta set LD data sorted by probe set	-0.121446	-0.266156	-0.0706677	-0.210799	-0.0875338	-0.149096	0.0455485	0.0688124	0.0373631	0.0470554	0.0438101	0.0532758
141300_at All averaged meta set LD data sorted by probe set	-0.10765	-0.190353	-0.261981	-0.157916	-0.332451	-0.650231	0.0844081	0.199675	0.203819	0.124062	0.165249	0.275617
141301_at All averaged meta set LD data sorted by probe set	0.610469	0.666384	0.697134	0.791049	0.898748	0.727874	0.167161	0.142788	0.151023	0.16516	0.104468	0.159892
141302_at All averaged meta set LD data sorted by probe set	-1.12118	-0.845693	-0.936164	-0.39533	-0.592453	-0.820212	0.302224	0.21616	0.292458	0.0742661	0.0846309	0.135368
141303_at All averaged meta set LD data sorted by probe set	-0.67068	-0.39462	-0.790079	-0.477366	-0.230013	-0.554684	0.16633	0.0877868	0.222299	0.15466	0.158351	0.17843
141304_at All averaged meta set LD data sorted by probe set	-0.901214	-0.922703	-0.754926	-0.99178	-0.751335	-0.98919	0.13536	0.119954	0.0910495	0.0872585	0.0815216	0.110791
141305_at All averaged meta set LD data sorted by probe set	-0.457579	-0.65953	-0.578141	-1.321	-1.09718	-0.523409	0.383905	0.128482	0.167745	0.445728	0.318076	0.190918
141306_at All averaged meta set LD data sorted by probe set	-0.363313	-0.352428	-0.572534	-0.273261	-0.248035	-0.184744	0.0909876	0.0949721	0.263438	0.10535	0.0691422	0.0773503
141307_at All averaged meta set LD data sorted by probe set	0.558336	0.671012	0.662742	0.579109	0.538729	0.683805	0.179642	0.157162	0.11591	0.0862371	0.130974	0.113408
141308_at All averaged meta set LD data sorted by probe set	0.52183	0.522579	0.571107	0.532852	0.451339	0.58424	0.0954792	0.0885414	0.0875119	0.119086	0.111864	0.0785602
141309_at All averaged meta set LD data sorted by probe set	0.74345	0.763307	0.817517	0.860216	0.894157	0.807542	0.0864049	0.0628219	0.060605	0.109027	0.0675487	0.0762455
141310_at All averaged meta set LD data sorted by probe set	-0.124109	-0.283207	-0.225451	-0.199275	-0.72769	-0.287811	0.380122	0.144912	0.271971	0.283903	0.416656	0.407588
141311_at All averaged meta set LD data sorted by probe set	0.886477	1.06018	0.887242	0.610625	0.7338	0.894933	0.0894757	0.162554	0.152912	0.0855556	0.105371	0.0749149
141312_at All averaged meta set LD data sorted by probe set	0.912451	0.858971	0.94817	0.932382	0.91921	0.930651	0.0680795	0.0631395	0.0325725	0.0487967	0.045163	0.0419693
141313_at All averaged meta set LD data sorted by probe set	-0.556435	-0.908431	-0.562324	-0.449261	-0.851679	-0.801243	0.0750762	0.228224	0.122847	0.0928495	0.273039	0.218879
141314_at All averaged meta set LD data sorted by probe set	-1.53269	-2.06147	-2.32759	-1.92629	-1.74448	-2.27442	0	0.278625	0.198013	0.421177	0.574171	0.405071
141315_at All averaged meta set LD data sorted by probe set	0.319919	0.503775	0.565376	0.606946	0.319478	0.208833	0.221564	0.269555	0.218995	0.215201	0.35118	0.315304
141316_at All averaged meta set LD data sorted by probe set	0.108991	0.237995	0.241109	0.244007	0.311528	0.203049	0.112368	0.0903129	0.077115	0.0436293	0.0552959	0.141268
141317_at All averaged meta set LD data sorted by probe set	0.187989	0.251905	0.311329	0.358579	0.27909	0.309821	0.0981156	0.0463206	0.064419	0.0900819	0.0338248	0.0669205
141318_at All averaged meta set LD data sorted by probe set	0.294649	0.357184	0.337685	0.244402	0.241536	0.285699	0.0551602	0.070054	0.0735219	0.0502273	0.0691193	0.0595167
141319_at All averaged meta set LD data sorted by probe set	-0.813598	-0.924341	-0.732145	-0.610751	-0.387153	-0.0772679	0.41534	0.161101	0.285497	0.355997	0.216853	0.170365
141320_at All averaged meta set LD data sorted by probe set	-1.32441	-1.40192	-1.44884	0	-1.66719	-1.81646	0.477609	0.553026	0.434457	0	0.236445	0.401794
141321_at All averaged meta set LD data sorted by probe set	0.321075	0.423717	0.301086	0.380645	0.480721	0.492195	0.113873	0.113443	0.182741	0.139528	0.107158	0.0966581
141322_at All averaged meta set LD data sorted by probe set	0.212399	0.238993	0.288933	0.271627	0.338439	0.277361	0.0396304	0.0433675	0.0582464	0.0427757	0.0757753	0.0411594
141323_at All averaged meta set LD data sorted by probe set	1.08513	1.15581	1.06207	1.16297	1.03746	1.01753	0.0994136	0.0972742	0.0981083	0.135132	0.146065	0.108238
141324_at All averaged meta set LD data sorted by probe set	-0.418645	-1.75027	-1.28612	-1.07189	-1.65219	-0.556207	0.184663	0.198178	0.321026	0.273025	0.394654	0.331586
141325_at All averaged meta set LD data sorted by probe set	-0.601877	-0.641922	-0.442741	-0.415835	-0.646838	-1.03049	0.199168	0.284463	0.0935374	0.120761	0.14055	0.293856
141326_at All averaged meta set LD data sorted by probe set	1.56491	1.67416	1.6912	1.70988	1.72039	1.69904	0.0382214	0.0337206	0.045208	0.0410248	0.0574415	0.0292891
141327_at All averaged meta set LD data sorted by probe set	-0.459068	-0.871376	-0.276552	-0.446854	-0.588593	-0.523155	0.199833	0.308782	0.0958937	0.236385	0.219252	0.192781
141328_at All averaged meta set LD data sorted by probe set	-0.319875	-0.769847	-1.1456	-0.625074	-0.288884	-0.691561	0.234138	0.409284	0.386981	0.553191	0.405774	0.279564
141329_at All averaged meta set LD data sorted by probe set	1.1573	1.12724	1.18704	1.27682	1.23772	1.20104	0.114077	0.119977	0.091909	0.106084	0.0980986	0.0923664
141330_at All averaged meta set LD data sorted by probe set	-1.23078	-1.23557	-1.43207	-1.53651	-2.2766	-1.52996	0.359183	0.272103	0.183804	0.316375	0.399478	0.19581
141331_at All averaged meta set LD data sorted by probe set	-0.643403	-0.636728	-0.597119	-0.589761	-0.546185	-0.690071	0.0979888	0.0653739	0.059806	0.115196	0.136825	0.0926843
141332_at All averaged meta set LD data sorted by probe set	-0.232654	-0.189158	-0.209793	-0.106611	-0.134076	-0.115998	0.122214	0.108491	0.119974	0.115296	0.0872175	0.0887836
141333_at All averaged meta set LD data sorted by probe set	0.297462	0.195661	0.247405	0.363929	0.355426	0.354196	0.154129	0.188419	0.150251	0.156745	0.145445	0.132764
141334_at All averaged meta set LD data sorted by probe set	0	0	0	0	0	0	0	0	0	0	0	0
141335_at All averaged meta set LD data sorted by probe set	-0.668038	-0.405434	-0.288912	-0.499841	-0.437156	-0.437328	0.308717	0.265042	0.218654	0.333691	0.257998	0.169409
141336_at All averaged meta set LD data sorted by probe set	-0.113721	0.0718142	-0.16917	0.00881671	-0.264664	0.248245	0.278919	0.219617	0.288399	0.291177	0.340232	0.117392
141337_at All averaged meta set LD data sorted by probe set	-1.49441	-1.25047	-1.43092	-0.945744	-1.19034	-1.36355	0.444189	0.178971	0.313841	0.283106	0.457507	0.35167
141338_at All averaged meta set LD data sorted by probe set	-0.184998	-0.269864	-0.18487	-0.257293	-0.232379	-0.127713	0.14788	0.15229	0.121691	0.177073	0.0570933	0.0781859
141339_at All averaged meta set LD data sorted by probe set	0.696341	0.744989	0.757964	0.821111	0.584394	0.715284	0.275424	0.144075	0.207947	0.212137	0.242852	0.299483
141340_at All averaged meta set LD data sorted by probe set	-0.615302	-0.332939	-0.592653	-0.459862	-0.552095	-0.418969	0.284571	0.201154	0.253542	0.298665	0.200128	0.173998
141341_at All averaged meta set LD data sorted by probe set	-0.903626	-1.07734	-0.932395	-0.751852	-1.07361	-0.736556	0.131243	0.23952	0.174879	0.11324	0.190199	0.140459
141342_at All averaged meta set LD data sorted by probe set	0.755534	0.730309	0.779176	0.86896	1.05018	0.93089	0.0862349	0.111554	0.085602	0.154665	0.118525	0.106327
141343_at All averaged meta set LD data sorted by probe set	0.0773316	0.163417	0.173821	0.178222	0.103414	-0.0287335	0.113491	0.0680901	0.0803916	0.045963	0.077895	0.168926
141344_at All averaged meta set LD data sorted by probe set	0.167061	0.267521	0.185477	0.0603132	0.0338584	-0.0212409	0.14854	0.210832	0.114523	0.208824	0.215935	0.175646
141345_at All averaged meta set LD data sorted by probe set	0.394423	0.321121	0.42274	0.407333	0.426482	0.453984	0.0620875	0.0587787	0.0438438	0.0523952	0.0482652	0.0459889
141346_at All averaged meta set LD data sorted by probe set	0.31697	0.30101	0.231162	0.342278	0.413783	0.206027	0.0966052	0.148143	0.15603	0.190949	0.139301	0.165464
141347_at All averaged meta set LD data sorted by probe set	-0.443033	-0.828516	-0.752838	-0.398219	-0.317472	-0.360595	0.218451	0.384133	0.282003	0.183804	0.108809	0.138846
141348_at All averaged meta set LD data sorted by probe set	0.194135	0.306623	0.332072	0.282169	0.51559	0.235475	0.184975	0.169442	0.148708	0.220027	0.154416	0.17651
141349_at All averaged meta set LD data sorted by probe set	0.4405	0.395221	0.368808	0.484588	0.147883	0.429126	0.10765	0.0664558	0.0821387	0.0951958	0.189498	0.0714406
141350_at All averaged meta set LD data sorted by probe set	0.160583	0.124023	0.27708	0.196718	0.207085	0.168414	0.0939188	0.0922833	0.0656807	0.0454671	0.0629302	0.079355
141351_at All averaged meta set LD data sorted by probe set	0.561645	0.45555	0.372444	0.48893	0.557096	0.571397	0.0586552	0.0560682	0.0542737	0.0700156	0.0513522	0.0614693
141352_at All averaged meta set LD data sorted by probe set	-0.694563	-0.441935	-0.159237	-0.305764	-0.246107	-0.745459	0.254722	0.254346	0.113063	0.214113	0.167406	0.309535
141353_at All averaged meta set LD data sorted by probe set	0.728235	0.779656	0.642343	0.630792	0.741883	0.868501	0.140701	0.136174	0.151538	0.27609	0.19759	0.141668
141354_at All averaged meta set LD data sorted by probe set	-0.110779	-0.422138	-0.319463	-0.107042	-0.137623	-0.272716	0.0461226	0.216298	0.155297	0.0800491	0.103327	0.0974881
141355_at All averaged meta set LD data sorted by probe set	0.0665564	0.176051	0.277123	0.110453	0.198727	0.0367756	0.130825	0.0362974	0.0274664	0.0519711	0.0557905	0.0942781
141356_at All averaged meta set LD data sorted by probe set	1.5076	1.42003	1.47284	1.48549	1.50973	1.55092	0.0458008	0.0361793	0.0227916	0.0551409	0.0406497	0.0307598
141357_at All averaged meta set LD data sorted by probe set	0.661654	0.686308	0.688114	0.75657	0.827489	0.666225	0.164492	0.0969645	0.0976314	0.106463	0.0745244	0.152359
141358_at All averaged meta set LD data sorted by probe set	2.73135	2.70013	2.7401	2.71849	2.79193	2.72159	0.0607204	0.0341792	0.0559792	0.0802886	0.0855986	0.051056
141359_at All averaged meta set LD data sorted by probe set	0.788887	0.840406	0.834049	0.876698	0.844076	0.848291	0.0287523	0.0277385	0.0258612	0.0272484	0.034722	0.0309773
141360_at All averaged meta set LD data sorted by probe set	0.64505	0.473897	0.510563	0.509423	0.604637	0.637567	0.0262844	0.0663235	0.0520564	0.0908368	0.0772107	0.035509
141361_at All averaged meta set LD data sorted by probe set	-0.154609	0.297133	0.319902	0.158894	-0.0220553	0.188771	0.199329	0.201068	0.185855	0.21606	0.233267	0.215648
141362_at All averaged meta set LD data sorted by probe set	-0.824512	-0.932327	-0.716871	-0.507326	-0.725541	-0.47884	0.285928	0.185329	0.157958	0.274836	0.272468	0.172915
141363_at All averaged meta set LD data sorted by probe set	-0.189375	-0.127157	-0.141151	-0.140777	-0.0963203	-0.194396	0.120516	0.0953569	0.101082	0.178033	0.0749961	0.0884171
141364_at All averaged meta set LD data sorted by probe set	-0.0728332	-0.0592263	0.0221077	-0.0957149	-0.11891	-0.100031	0.166357	0.0912613	0.100618	0.106852	0.110549	0.127826
141365_at All averaged meta set LD data sorted by probe set	-0.969414	-2.09898	-1.45542	-1.80073	-1.91084	-1.26828	0.184819	0	0.565755	0.231016	0.706244	0.735219
141366_at All averaged meta set LD data sorted by probe set	-0.622015	-0.801121	-0.723915	-1.0314	-0.692878	-0.729805	0.0986846	0.15742	0.192252	0.308882	0.201436	0.150855
141367_at All averaged meta set LD data sorted by probe set	0.427199	0.362596	0.451617	0.381058	0.445716	0.44247	0.0884705	0.107679	0.087615	0.140518	0.0957473	0.0806069
141368_at All averaged meta set LD data sorted by probe set	0	0	0	0	0	0	0	0	0	0	0	0
141369_at All averaged meta set LD data sorted by probe set	0.336026	0.519052	0.345782	0.701278	0.473554	0.490328	0.483128	0.280083	0.398271	0.442125	0.381105	0.333503
141370_at All averaged meta set LD data sorted by probe set	0.921665	0.781431	0.824191	0.93605	0.893431	0.870278	0.114316	0.147253	0.154267	0.15918	0.142341	0.154337
141371_at All averaged meta set LD data sorted by probe set	-0.385861	-0.632434	-0.188068	-0.31783	-0.497269	-0.250448	0.291905	0.164377	0.121623	0.284107	0.252403	0.249627
141372_at All averaged meta set LD data sorted by probe set	0.245986	0.144903	0.206942	0.200811	0.398271	0.205699	0.141142	0.181777	0.150896	0.216537	0.158315	0.174447
141373_at All averaged meta set LD data sorted by probe set	-1.89705	-1.5941	-1.65212	-2.002	-2.51843	-1.32015	0.310368	0.375571	0.151993	0.510153	0.862371	0.260467
141374_at All averaged meta set LD data sorted by probe set	0.842499	0.897767	0.901587	0.973407	0.849418	0.96465	0.190663	0.139362	0.164361	0.232187	0.219275	0.220233
141375_at All averaged meta set LD data sorted by probe set	-0.766092	-1.25869	-1.26	-1.03736	-1.0835	-1.00738	0.174745	0.227928	0.149247	0.176837	0.141641	0.214548
141376_at All averaged meta set LD data sorted by probe set	-0.855566	-0.688487	-0.842592	-0.555179	-0.743476	-1.07019	0.279571	0.212535	0.174523	0.0979627	0.188658	0.435938
141377_at All averaged meta set LD data sorted by probe set	-0.869472	-0.717274	-0.660777	-1.20874	-0.596147	-0.890302	0.221647	0.175993	0.151353	0.311861	0.144209	0.223026
141378_at All averaged meta set LD data sorted by probe set	0.0212529	-0.0813627	0.0229586	-0.150247	-0.0338595	-0.0685858	0.12398	0.184168	0.0918437	0.186815	0.205581	0.185112
141379_at All averaged meta set LD data sorted by probe set	0.510746	0.268158	0.422479	0.350281	-0.0169174	0.364482	0.194091	0.191993	0.190532	0.415099	0.375657	0.300694
141380_at All averaged meta set LD data sorted by probe set	-0.373659	-0.0658438	-0.185925	-0.394529	-0.0696687	-0.143897	0.0957262	0.0460225	0.07659	0.215304	0.0516683	0.0873927
141381_at All averaged meta set LD data sorted by probe set	0.840451	0.962418	0.854118	0.907426	0.734116	0.855817	0.106909	0.066934	0.135356	0.0999341	0.127236	0.107308
141382_at All averaged meta set LD data sorted by probe set	-0.139633	-0.112492	-0.171118	-0.00718252	-0.241173	-0.0897553	0.132727	0.0678919	0.106546	0.0852177	0.206712	0.082563
141383_at All averaged meta set LD data sorted by probe set	0.269983	0.279152	0.333066	0.192625	0.320937	0.363908	0.112442	0.120841	0.122708	0.181791	0.121255	0.0948524
141384_at All averaged meta set LD data sorted by probe set	0.00307768	-0.0391312	-0.0427199	-0.0493049	-0.0658284	-0.0573238	0.0863411	0.0606107	0.118233	0.0921628	0.127597	0.167117
141385_at All averaged meta set LD data sorted by probe set	0	0	0	0	0	0	0	0	0	0	0	0
141386_at All averaged meta set LD data sorted by probe set	0	0	0	-2.22073	-1.05879	0	0	0	0	0	0	0
141387_at All averaged meta set LD data sorted by probe set	1.32221	1.21467	1.2423	1.26123	1.22029	1.32249	0.0522134	0.0450219	0.0408214	0.0537104	0.0566989	0.0491368
141388_at All averaged meta set LD data sorted by probe set	0.120167	0.184939	0.166579	0.165227	0.161094	0.124643	0.0818073	0.0476089	0.0576407	0.0677888	0.0617938	0.0578273
141389_at All averaged meta set LD data sorted by probe set	-0.340549	-0.314398	-0.919539	-0.330968	-0.673695	-0.417739	0.194429	0.125366	0.290055	0.190596	0.166653	0.157715
141390_at All averaged meta set LD data sorted by probe set	1.36567	1.45559	1.45272	1.58049	1.45678	1.51187	0.136459	0.130404	0.120389	0.139233	0.138244	0.103787
141391_at All averaged meta set LD data sorted by probe set	0.08819	0.0419242	0.0514954	0.0582853	-0.0924593	-0.24677	0.205802	0.154722	0.138273	0.143459	0.174303	0.186375
141392_at All averaged meta set LD data sorted by probe set	0.0701684	0.136744	0.143803	0.0924115	0.127396	0.0634368	0.083929	0.0730624	0.0865213	0.0519688	0.0816572	0.0982967
141393_at All averaged meta set LD data sorted by probe set	-0.507795	-0.408923	-0.54174	-0.428586	-0.320929	-0.428558	0.194531	0.14007	0.349988	0.250084	0.141076	0.181758
141394_at All averaged meta set LD data sorted by probe set	0.0694302	0.0382871	0.0835209	0.196109	0.185197	0.143321	0.051711	0.0353935	0.0492719	0.0671679	0.0627257	0.0758448
141395_at All averaged meta set LD data sorted by probe set	-0.842734	-0.492592	-1.16553	-0.938388	-0.802137	-0.936532	0.211604	0.225099	0.357059	0.673764	0.132718	0.638101
141396_at All averaged meta set LD data sorted by probe set	0	0	0	0	0	0	0	0	0	0	0	0
141397_at All averaged meta set LD data sorted by probe set	-0.441494	-0.615875	-1.04182	-0.879477	-1.05153	-1.43479	0.174002	0.187771	0.105807	0.101752	0.251663	0.347858
141398_at All averaged meta set LD data sorted by probe set	-0.547475	-0.468623	-0.456707	-0.688747	-0.527364	-0.555964	0.11741	0.170841	0.129864	0.211232	0.117839	0.0738776
141399_at All averaged meta set LD data sorted by probe set	-0.0268717	-0.329205	-0.211066	-0.247711	-0.323845	-0.369496	0.184589	0.0968158	0.103863	0.111146	0.0747598	0.107714
141400_at All averaged meta set LD data sorted by probe set	0.0518929	0.0702025	0.138316	0.138944	-0.00561061	0.173119	0.100458	0.0704849	0.0856511	0.131052	0.198494	0.0677928
141401_at All averaged meta set LD data sorted by probe set	-1.12687	-1.11425	-0.593372	-0.779281	-0.589151	-0.818128	0.18702	0.198568	0.100328	0.298059	0.101359	0.208253
141402_at All averaged meta set LD data sorted by probe set	-0.451492	-0.702401	-1.19769	-0.868886	-0.87529	-0.31912	0.287063	0	0.801034	0.0491375	0.188288	0.131339
141403_at All averaged meta set LD data sorted by probe set	-1.10073	-1.11463	-1.25772	-1.15829	-1.11367	-0.802546	0.183857	0.191839	0.274457	0.313678	0.158195	0.102458
141404_at All averaged meta set LD data sorted by probe set	-1.15145	-1.54373	-0.888189	-0.760631	-0.371844	-0.331269	0.281442	1.05156	0.0108782	0.403925	0.117817	0.187106
141405_at All averaged meta set LD data sorted by probe set	-0.640641	-0.0542798	-0.0375002	0.147851	-0.671651	0.194396	0.311439	0.168144	0.211658	0.238934	0.16335	0.200374
141406_at All averaged meta set LD data sorted by probe set	-0.367978	-0.545987	-0.367225	-0.337889	-0.58752	-0.429646	0.214167	0.372953	0.209577	0.193544	0.275313	0.245057
141407_at All averaged meta set LD data sorted by probe set	-0.346241	-0.517618	-0.468851	0.516953	-0.0774587	-0.804389	0.309101	0.173607	0.380496	0	0.0396399	0.238274
141408_at All averaged meta set LD data sorted by probe set	-0.603621	-0.551039	-0.678352	-0.720257	-0.491538	-0.457257	0.197386	0.267472	0.192837	0.338138	0.180021	0.10065
141409_at All averaged meta set LD data sorted by probe set	-1.24612	-1.35659	-2.1585	-0.972006	-2.14287	-0.934639	0.282959	0.199116	1.0992	0.744496	0.612869	0
141410_at All averaged meta set LD data sorted by probe set	0.0565831	0.410424	0.126152	0.0411286	-0.0947094	-0.533623	0.116252	0.203738	0.188799	0.0965111	0.11238	0.254003
141411_at All averaged meta set LD data sorted by probe set	-0.810082	-1.07294	-0.461014	-1.05267	0	-0.993724	0.432651	0	0	0.76139	0	0.675439
141412_at All averaged meta set LD data sorted by probe set	-0.582585	-0.765571	-0.537259	-0.479148	-0.920381	-0.546629	0.134786	0.454475	0.127055	0.0993614	0.221269	0.102284
141413_at All averaged meta set LD data sorted by probe set	0.651794	0.767098	0.720884	0.699564	0.779806	0.64019	0.107715	0.0809024	0.095903	0.133806	0.0826997	0.0939242
141414_at All averaged meta set LD data sorted by probe set	0.63177	0.521147	0.587139	0.584232	0.690575	0.657221	0.0562686	0.0786176	0.0519035	0.0905894	0.0599809	0.0935623
141415_at All averaged meta set LD data sorted by probe set	-0.801	-0.322046	-0.191676	-0.346726	-0.66887	-0.67947	0.433077	0.159309	0.0706519	0.367963	0.263384	0.416673
141416_at All averaged meta set LD data sorted by probe set	-0.564338	-0.68087	-0.539737	-0.855519	-0.587892	-0.472886	0.143537	0.395813	0.164518	0.425236	0.0593667	0.164838
141417_at All averaged meta set LD data sorted by probe set	1.38203	1.46847	1.41333	1.39603	1.40448	1.42269	0.0710605	0.0656194	0.0635148	0.0846898	0.0569433	0.0480924
141418_at All averaged meta set LD data sorted by probe set	1.2037	1.01004	0.998927	1.13661	0.885166	1.0175	0.299019	0.192095	0.1928	0.227664	0.233186	0.251241
141419_at All averaged meta set LD data sorted by probe set	-0.66724	-0.423368	-0.989075	-0.448691	-0.257207	-0.832561	0.251845	0.159822	0.487768	0.214729	0.0387563	0.480299
141420_at All averaged meta set LD data sorted by probe set	0.7793	0.783891	0.550832	0.667758	0.552764	0.608056	0.123404	0.117996	0.208021	0.12202	0.182419	0.127288
141421_at All averaged meta set LD data sorted by probe set	0.388737	0.308283	0.337614	0.378654	0.304511	0.387281	0.071116	0.0832036	0.0461752	0.0465888	0.0737833	0.0579285
141422_at All averaged meta set LD data sorted by probe set	0.901014	0.917819	0.857609	0.824604	0.891604	0.911214	0.0701294	0.0460105	0.0621187	0.0630297	0.0565568	0.0524013
141423_at All averaged meta set LD data sorted by probe set	-0.397125	-0.267122	-0.221926	-0.398004	-0.309525	-0.374624	0.207293	0.101953	0.0941147	0.145301	0.145298	0.147409
141424_at All averaged meta set LD data sorted by probe set	-0.50623	-1.02787	-0.87568	-0.755987	-0.588606	-1.36997	0.428495	0.162357	0.126389	0.219816	0.280574	0.386984
141425_at All averaged meta set LD data sorted by probe set	0.27679	0.510989	0.483023	0.519538	0.442434	0.543741	0.167643	0.0621162	0.0483782	0.0651991	0.0449297	0.0418345
141426_at All averaged meta set LD data sorted by probe set	0	0	0	0	-1.06053	0	0	0	0	0	0	0
141427_at All averaged meta set LD data sorted by probe set	0.0831253	0.15364	0.303343	0.143428	0.268531	0.185811	0.0691261	0.0846713	0.0181903	0.0999809	0.0610749	0.0248805
141428_at All averaged meta set LD data sorted by probe set	-0.854731	-1.5792	-1.13107	-1.15371	-0.985175	-1.14875	0.142074	0.135721	0.205711	0.340491	0.206149	0.294141
141429_at All averaged meta set LD data sorted by probe set	0.0306146	-0.129197	-0.27424	0.121503	-0.161727	-0.293353	0.138502	0.146365	0.352964	0.0824462	0.166673	0.2693
141430_at All averaged meta set LD data sorted by probe set	-1.46809	-1.17299	-1.28719	-1.50396	-1.27148	-1.41408	0.144866	0.0967613	0.0991641	0.211073	0.173593	0.159208
141431_at All averaged meta set LD data sorted by probe set	-0.401866	-0.20096	-0.212428	-0.577884	-0.495438	-0.507761	0.17455	0.0977539	0.0613606	0.189274	0.153735	0.296013
141432_at All averaged meta set LD data sorted by probe set	0.329479	0.22774	0.28858	0.416673	0.285254	0.313875	0.0986821	0.133083	0.0808881	0.125249	0.106376	0.0955898
141433_at All averaged meta set LD data sorted by probe set	0.0563877	-1.69602	0	0	-2.69082	0	0	0	0	0	0	0
141434_at All averaged meta set LD data sorted by probe set	1.36771	1.42748	1.4018	1.488	1.44277	1.40279	0.0416403	0.0433964	0.0593136	0.0402321	0.0473995	0.0668087
141435_at All averaged meta set LD data sorted by probe set	0.151591	0.0983328	-0.311286	0.294927	-0.0550953	0.00278569	0.408688	0.26307	0.289345	0.272054	0.238873	0.289653
141436_at All averaged meta set LD data sorted by probe set	0.72203	0.691953	0.583629	0.731099	0.70205	0.662888	0.173833	0.173476	0.245857	0.276273	0.231776	0.194586
141437_at All averaged meta set LD data sorted by probe set	0.802437	0.704984	0.69885	0.776944	0.757794	0.895836	0.145152	0.0939532	0.0815514	0.0818488	0.105523	0.144952
141438_at All averaged meta set LD data sorted by probe set	-0.288895	0.0821548	0.0409994	-0.100582	0.148198	-0.00246372	0.299898	0.0863941	0.117962	0.158411	0.0509359	0.0876676
141439_at All averaged meta set LD data sorted by probe set	-1.17759	-0.545729	-0.456886	-0.854673	-0.874639	0.259133	0.343656	0.316422	0	0.923295	0	0
141440_at All averaged meta set LD data sorted by probe set	0.821011	0.74082	0.691656	0.735664	0.987933	0.996989	0.112667	0.0986547	0.0832959	0.0978465	0.0891498	0.0973935
141441_at All averaged meta set LD data sorted by probe set	-0.416384	-0.266242	-0.371298	-0.513056	-0.417319	-0.390854	0.126809	0.136018	0.153806	0.168116	0.141153	0.14793
141442_at All averaged meta set LD data sorted by probe set	-2.18323	-2.47148	-1.61174	-1.50589	-2.46982	-2.20158	0.591535	0.374096	0.181614	0.106105	1.0135	0
141443_at All averaged meta set LD data sorted by probe set	-0.0881467	-0.0814899	-0.115543	0.0162104	-0.115094	-0.124605	0.152909	0.187022	0.156875	0.130239	0.149833	0.141211
141444_at All averaged meta set LD data sorted by probe set	0.217658	0.836014	0.589103	-0.0228808	0.0350674	0.0153901	0.181005	0.263826	0.244672	0.398107	0.147313	0.1345
141445_at All averaged meta set LD data sorted by probe set	0.563508	0.697215	0.638859	0.682567	0.752703	0.719738	0.0831415	0.0751757	0.0670566	0.11112	0.102212	0.0777136
141446_at All averaged meta set LD data sorted by probe set	-0.460064	-0.394584	-0.231345	-0.111192	-0.263159	-0.316151	0.108556	0.119338	0.0666172	0.085534	0.0939745	0.103097
141447_at All averaged meta set LD data sorted by probe set	-0.133219	-0.380906	-0.161139	-0.201994	-0.801999	-0.208961	0.0734572	0.15057	0.0708943	0.0850251	0.20395	0.0832499
141448_at All averaged meta set LD data sorted by probe set	0.618572	0.731809	0.767216	0.742741	0.737143	0.65438	0.0876754	0.072738	0.0634816	0.0979801	0.0644935	0.0638385
141449_at All averaged meta set LD data sorted by probe set	0.101331	0	-1.38706	-0.0207045	-1.05915	-0.67411	0	0	0.473607	0	0	0.748662
141450_at All averaged meta set LD data sorted by probe set	1.26074	1.42528	1.50865	1.50248	1.37606	1.24876	0.0920882	0.0957362	0.0646726	0.0641097	0.0909616	0.0895903
141451_at All averaged meta set LD data sorted by probe set	0.117853	0.245589	0.210023	0.234044	0.301533	0.252177	0.10248	0.0787132	0.0838726	0.115111	0.0836854	0.0888992
141452_at All averaged meta set LD data sorted by probe set	0.364446	0.389161	0.367027	0.385162	0.384834	0.383551	0.0426017	0.0439646	0.0414031	0.0750595	0.0415564	0.0398296
141453_at All averaged meta set LD data sorted by probe set	0.362969	0.46183	0.453711	0.479114	0.457918	0.48377	0.140642	0.103427	0.0761589	0.142034	0.141387	0.102035
141454_at All averaged meta set LD data sorted by probe set	0.491971	0.519977	0.576917	0.621679	0.695866	0.58502	0.0824662	0.0587184	0.073874	0.0788528	0.0602801	0.0627165
141455_at All averaged meta set LD data sorted by probe set	0.222497	0.0269577	0.0924383	-0.0134618	0.326717	0.280911	0.0820738	0.144755	0.0503433	0.0670041	0.0797334	0.0800026
141456_at All averaged meta set LD data sorted by probe set	-0.489407	-0.49133	-0.911749	-0.785774	-0.702018	-0.690098	0.116366	0.149941	0.189988	0.138062	0.0959438	0.094414
141457_at All averaged meta set LD data sorted by probe set	-0.535929	-0.196289	-0.564644	-0.495256	-0.822709	-0.526141	0.245403	0.071244	0.246184	0.246907	0.407847	0.23261
141458_at All averaged meta set LD data sorted by probe set	0.722572	0.823184	0.771395	0.928119	0.829811	0.660978	0.144397	0.172228	0.163025	0.166942	0.195867	0.188942
141459_at All averaged meta set LD data sorted by probe set	-0.562964	-0.688737	-0.462209	-0.913389	-0.594431	-0.713817	0.120984	0.204477	0.146987	0.268013	0.200878	0.134903
141460_at All averaged meta set LD data sorted by probe set	-0.205387	-0.668781	-0.484091	-0.387621	-0.165825	-0.0223641	0.183942	0.212289	0.237766	0.299962	0.119357	0.139353
141461_at All averaged meta set LD data sorted by probe set	1.54794	1.43419	1.45598	1.58463	1.5436	1.57266	0.0538251	0.0524833	0.0598593	0.0497124	0.0420789	0.041527
141462_at All averaged meta set LD data sorted by probe set	-2.97702	-0.696547	0	-2.15804	0	0	0	0	0	0	0	0
141463_at All averaged meta set LD data sorted by probe set	0.261517	-0.0834582	-0.15045	0.215553	0.11082	0.161647	0.128641	0.20186	0.234368	0.117811	0.13169	0.111097
141464_at All averaged meta set LD data sorted by probe set	-0.328881	-0.22748	-0.26123	-0.377099	-0.19697	-0.313807	0.107942	0.0902598	0.0979367	0.148379	0.071573	0.0856103
141465_at All averaged meta set LD data sorted by probe set	0.0158523	0.155263	0.124379	0.192741	0.145236	0.0917341	0.162703	0.160932	0.135486	0.158026	0.119293	0.128597
141466_at All averaged meta set LD data sorted by probe set	0.14388	0.148209	0.251929	0.098902	0.286731	0.187243	0.123521	0.110371	0.0957902	0.168985	0.102089	0.0767475
141467_at All averaged meta set LD data sorted by probe set	-0.0166328	-0.417526	-0.130224	0.0124017	-0.094059	-0.142546	0.149158	0.302054	0.175485	0.204772	0.185889	0.175678
141468_at All averaged meta set LD data sorted by probe set	1.04558	1.01903	1.06052	1.09575	1.08957	1.08139	0.0414707	0.0445281	0.0356999	0.0405651	0.0380736	0.0271289
141469_at All averaged meta set LD data sorted by probe set	0.286677	0.531605	0.300799	0.410801	0.467877	0.163519	0.242561	0.290111	0.295589	0.421891	0.256574	0.351481
141470_at All averaged meta set LD data sorted by probe set	1.05029	1.14198	1.12912	1.12027	1.11979	1.08902	0.0825687	0.0556452	0.0509057	0.0741427	0.0535999	0.0459509
141471_at All averaged meta set LD data sorted by probe set	-0.329833	-0.116062	-0.120343	-0.0267002	-0.0350602	-0.497648	0.15629	0.219404	0.131301	0.118772	0.0857269	0.2687
141472_at All averaged meta set LD data sorted by probe set	1.31442	1.34719	1.34001	1.41746	1.33349	1.36493	0.123125	0.14062	0.128145	0.153076	0.141006	0.136617
141473_at All averaged meta set LD data sorted by probe set	-0.554916	-0.3447	-0.475241	-0.334724	-0.518442	-0.385465	0.322026	0.137137	0.241028	0.22938	0.332376	0.19126
141474_at All averaged meta set LD data sorted by probe set	0.00823401	-0.0950749	-0.190069	0.0983985	-0.0121703	-0.00502657	0.0713095	0.0987139	0.145982	0.0636993	0.110182	0.0819051
141475_at All averaged meta set LD data sorted by probe set	0.304484	0.58176	-0.0193426	0.574345	0.327562	0.0591508	0.289193	0.0579709	0.430906	0.0413224	0.182415	0.239337
141476_at All averaged meta set LD data sorted by probe set	-0.0805401	-0.223644	-0.130911	-0.131737	-0.150049	-0.10957	0.115314	0.10294	0.0819312	0.144126	0.103663	0.0866669
141477_at All averaged meta set LD data sorted by probe set	-0.165275	-0.0182766	0.06523	-0.0329539	0.0994198	-0.0354925	0.136223	0.0867305	0.0502213	0.142612	0.0630949	0.087959
141478_at All averaged meta set LD data sorted by probe set	2.24114	2.30233	2.26344	2.2409	2.19985	2.22346	0.0269654	0.0278853	0.0311253	0.0425628	0.0294555	0.0230177
141479_at All averaged meta set LD data sorted by probe set	1.18903	1.12294	1.14409	1.13293	1.17335	1.17499	0.0258504	0.0323691	0.0185477	0.0367375	0.0472753	0.0196654
141480_at All averaged meta set LD data sorted by probe set	0.665552	0.68924	0.753397	0.757691	0.69713	0.678718	0.0734047	0.0650634	0.0561202	0.0756292	0.0729568	0.0617362
141481_at All averaged meta set LD data sorted by probe set	-0.568978	-0.660819	-0.781748	-0.528686	-0.961253	-0.943581	0.163359	0.307739	0.242928	0.186412	0.192499	0.225836
141482_at All averaged meta set LD data sorted by probe set	0.660454	0.614114	0.729295	0.704704	0.633506	0.639975	0.0482027	0.0902433	0.0300465	0.0416631	0.046572	0.0354369
141483_at All averaged meta set LD data sorted by probe set	0.941114	1.21892	1.19611	1.23694	1.09311	0.946002	0.105197	0.0861082	0.0873935	0.079805	0.0865155	0.0894364
141484_at All averaged meta set LD data sorted by probe set	1.01115	0.987655	0.953323	1.08097	1.00116	0.878431	0.0885504	0.0935647	0.105511	0.112462	0.0999872	0.115381
141485_at All averaged meta set LD data sorted by probe set	-0.105788	0.00755944	0.0466456	0.0454783	-0.028018	0.025414	0.102679	0.046612	0.0880792	0.0633847	0.112987	0.0548225
141486_at All averaged meta set LD data sorted by probe set	1.31918	1.41569	1.45324	1.36264	1.48121	1.43582	0.0599218	0.0393375	0.0526047	0.0738265	0.0520856	0.0501228
141487_at All averaged meta set LD data sorted by probe set	-0.519468	-1.03376	-0.652567	-0.72751	-0.946461	-0.502711	0.0704115	0.381409	0.170033	0.139464	0.254856	0.116713
141488_at All averaged meta set LD data sorted by probe set	-0.429507	-0.678882	-1.36571	-0.877344	-1.79795	-1.38674	0.0793306	0.0940387	0.463346	0.195404	0.482794	0.322188
141489_at All averaged meta set LD data sorted by probe set	-1.0503	-0.824814	-0.659523	-0.934284	-1.1645	-0.982211	0.255591	0.196156	0.0614163	0.178589	0.192156	0.212928
141490_at All averaged meta set LD data sorted by probe set	0.727747	0.739106	0.684526	0.677992	0.609363	0.66197	0.0224184	0.0189392	0.0355547	0.0533143	0.0317254	0.0257243
141491_at All averaged meta set LD data sorted by probe set	0.0307237	0.22841	0.167032	0.247961	0.158703	-0.0228537	0.117504	0.0890234	0.120212	0.129582	0.0866207	0.124826
141492_at All averaged meta set LD data sorted by probe set	-0.0208231	-0.192556	-0.0365003	0.124717	-0.128797	0.00895498	0.137903	0.0972677	0.0758101	0.0501274	0.136412	0.0860777
141493_at All averaged meta set LD data sorted by probe set	0.305158	0.409697	0.435358	0.409705	0.401586	0.389027	0.0775019	0.0764601	0.0470256	0.071856	0.068348	0.0590192
141494_at All averaged meta set LD data sorted by probe set	-0.679729	-0.865014	-0.544726	-0.475065	-0.556936	-0.406152	0.204236	0.264004	0.134533	0.206115	0.245031	0.167601
141495_at All averaged meta set LD data sorted by probe set	1.11378	1.13779	1.23352	1.22633	1.22471	1.18536	0.0496381	0.0492925	0.0269394	0.0615678	0.0449469	0.0385675
141496_at All averaged meta set LD data sorted by probe set	-0.324381	-0.530515	-0.302119	-0.0733111	-0.135331	-0.196525	0.156997	0.217734	0.128167	0.104347	0.130771	0.119615
141497_at All averaged meta set LD data sorted by probe set	-0.848479	0.37663	-0.437096	-0.554407	-0.113001	-0.652039	0.381873	0	0.522696	0.00630475	0.0522693	0.589209
141498_at All averaged meta set LD data sorted by probe set	0.545276	0.51298	0.643184	0.528668	0.493184	0.495189	0.056984	0.0663658	0.0856704	0.0833762	0.0527935	0.0810327
141499_at All averaged meta set LD data sorted by probe set	-1.09441	-1.01642	-1.22667	-0.909256	-1.27571	-1.61826	0.107915	0.250954	0.197827	0.179227	0.251513	0.280822
141500_at All averaged meta set LD data sorted by probe set	0.322892	0.400159	0.370879	0.356214	0.333141	0.332907	0.0425559	0.0548169	0.0348118	0.057372	0.0452495	0.05385
141501_at All averaged meta set LD data sorted by probe set	1.05866	1.06248	1.13024	1.08967	1.06001	1.08874	0.0639633	0.0518847	0.0693788	0.0701973	0.0657217	0.0571267
141502_at All averaged meta set LD data sorted by probe set	0.205558	0.16338	0.0140501	0.089699	0.139251	0.2167	0.0980034	0.0583215	0.0619218	0.129542	0.0791801	0.0733663
141503_at All averaged meta set LD data sorted by probe set	0.785294	0.970867	0.955855	0.912516	0.861297	0.88419	0.101602	0.0470998	0.0277369	0.0534118	0.0498484	0.0369432
141504_at All averaged meta set LD data sorted by probe set	0.764842	0.789169	0.719863	0.702675	0.72748	0.682285	0.0482389	0.047906	0.0420543	0.0736222	0.0827968	0.046909
141505_at All averaged meta set LD data sorted by probe set	-0.238537	-0.776384	-0.636359	-0.502027	-0.155798	-0.373823	0.0592661	0.303208	0.131374	0.120541	0.125296	0.281639
141506_at All averaged meta set LD data sorted by probe set	-1.06457	-0.97979	-0.995722	-0.851801	-1.28714	-0.657244	0.170883	0.128951	0.241841	0.133376	0.312345	0.132181
141507_at All averaged meta set LD data sorted by probe set	1.002	1.1145	1.06256	1.03962	0.941761	1.05313	0.0799113	0.0899093	0.0631698	0.109444	0.119621	0.0788348
141508_at All averaged meta set LD data sorted by probe set	0.10939	0.0727676	0.1442	0.0753748	0.303608	0.219294	0.0706062	0.0870553	0.0585227	0.110344	0.0435335	0.0556577
141509_at All averaged meta set LD data sorted by probe set	-0.450751	-0.294086	-0.286494	-0.243063	-0.17384	-0.410604	0.11775	0.112298	0.0789278	0.083304	0.083091	0.117721
141510_at All averaged meta set LD data sorted by probe set	-0.643248	-0.520567	-0.340923	-0.605798	-0.630771	-0.627414	0.291445	0.143529	0.0743859	0.183034	0.28921	0.508215
141511_at All averaged meta set LD data sorted by probe set	-0.139323	-0.142636	-0.0423066	-0.11537	-0.0456718	-0.0400675	0.0774094	0.0715022	0.0666324	0.0690056	0.083147	0.0526373
141512_at All averaged meta set LD data sorted by probe set	0.0106239	0.0985408	0.175366	0.250403	0.248083	0.209021	0.0645871	0.0555252	0.0614148	0.0754558	0.0346029	0.0321635
141513_at All averaged meta set LD data sorted by probe set	0	0	0	0	0	0	0	0	0	0	0	0
141514_at All averaged meta set LD data sorted by probe set	-0.233813	-0.211169	-0.201412	-0.100922	-0.118522	-0.26734	0.0926495	0.090243	0.104876	0.0518663	0.0552991	0.0592407
141515_at All averaged meta set LD data sorted by probe set	1.10867	1.19167	1.17963	1.28742	1.2299	1.1128	0.113463	0.0953729	0.0874943	0.109468	0.0789715	0.0833704
141516_at All averaged meta set LD data sorted by probe set	0.314183	0.262843	0.299954	0.364638	0.45773	0.375394	0.107742	0.118914	0.0898298	0.101909	0.0673751	0.0745794
141517_at All averaged meta set LD data sorted by probe set	-0.816778	-0.940663	-0.591381	-0.823604	-0.936258	-0.919036	0.167372	0.130772	0.103025	0.162717	0.206175	0.189972
141518_at All averaged meta set LD data sorted by probe set	-1.39429	-1.50105	-1.39842	-1.54747	-1.69321	-1.66654	0.147029	0.151358	0.166828	0.211874	0.212915	0.269493
141519_at All averaged meta set LD data sorted by probe set	-0.48883	-0.806718	-0.936411	-0.627404	-0.63782	-0.899741	0.0827459	0.168892	0.197703	0.201731	0.151169	0.223306
141520_at All averaged meta set LD data sorted by probe set	0.427607	0.433111	0.412337	0.559415	0.499633	0.467102	0.116954	0.134508	0.114856	0.149204	0.119999	0.0996385
141521_at All averaged meta set LD data sorted by probe set	0.426905	0.466463	0.503815	0.524194	0.462917	0.554798	0.0301368	0.0610868	0.0525208	0.0485445	0.0424096	0.014517
141522_at All averaged meta set LD data sorted by probe set	-0.169824	-0.551226	-0.237595	-0.199693	0.072598	-0.159033	0.0438674	0.0909397	0.0816228	0.12022	0.0404866	0.0333548
141523_at All averaged meta set LD data sorted by probe set	0.225383	0.318495	0.277233	0.344933	0.300138	0.294389	0.0819833	0.0681778	0.0504418	0.0640901	0.0744571	0.0607487
141524_at All averaged meta set LD data sorted by probe set	0.350814	0.365241	0.499108	0.369357	0.434833	0.305639	0.0265955	0.0561654	0.0511203	0.0596858	0.0611672	0.0707406
141525_at All averaged meta set LD data sorted by probe set	-0.354855	-0.179305	-0.175333	-0.246968	-0.0646102	-0.221197	0.0969092	0.063829	0.0688049	0.0885785	0.059223	0.0640058
141526_at All averaged meta set LD data sorted by probe set	0.435796	0.5007	0.545926	0.573586	0.565691	0.429102	0.0550955	0.0387588	0.039721	0.042217	0.0288637	0.0442575
141527_at All averaged meta set LD data sorted by probe set	1.21756	1.25572	1.21787	1.16462	1.1733	1.19964	0.13372	0.126769	0.123447	0.150989	0.132895	0.132158
141528_at All averaged meta set LD data sorted by probe set	2.04608	1.98531	1.90879	1.84792	1.85979	1.97123	0.1013	0.105211	0.102844	0.125533	0.153857	0.108596
141529_at All averaged meta set LD data sorted by probe set	-0.502562	-0.411015	-0.57837	-0.438215	-0.448747	-0.61872	0.0878401	0.0654142	0.082243	0.071503	0.095023	0.119646
141530_at All averaged meta set LD data sorted by probe set	-0.430739	-0.580928	-0.46627	-0.551126	-0.342553	-0.252401	0.170934	0.199771	0.172937	0.185254	0.137316	0.140112
141531_at All averaged meta set LD data sorted by probe set	0.563268	0.597977	0.613942	0.602787	0.514074	0.539567	0.0720142	0.0664241	0.0734574	0.076544	0.0803675	0.0670065
141532_at All averaged meta set LD data sorted by probe set	0.310533	0.275447	0.318962	0.351391	0.359978	0.387127	0.0857202	0.0613133	0.0496903	0.0889179	0.0885397	0.0419631
141533_at All averaged meta set LD data sorted by probe set	-0.724249	-0.705597	-0.6153	-1.01971	-0.595921	-0.925847	0.132185	0.192507	0.129635	0.270946	0.138667	0.252524
141534_at All averaged meta set LD data sorted by probe set	0.268932	0.353672	0.240128	0.125635	0.138608	0.273547	0.178199	0.137414	0.0945153	0.185507	0.155058	0.116548
141535_at All averaged meta set LD data sorted by probe set	-0.565567	-0.876977	-1.20093	-0.816344	-1.00268	-0.54567	0.106852	0.346653	0.469814	0.233715	0.254088	0.106162
141536_at All averaged meta set LD data sorted by probe set	1.14769	1.23516	1.24964	1.27382	1.23907	1.20405	0.0678738	0.0683576	0.060319	0.0785258	0.0591409	0.0580764
141537_at All averaged meta set LD data sorted by probe set	0.565106	0.648955	0.5541	0.68901	0.777036	0.622683	0.0986892	0.0991918	0.112901	0.0684592	0.0541657	0.117857
141538_at All averaged meta set LD data sorted by probe set	-1.16085	-0.517745	-0.713704	-0.627247	-0.898394	-0.77776	0.486083	0.165752	0.219752	0.310176	0.194243	0.39458
141539_at All averaged meta set LD data sorted by probe set	1.54139	1.65289	1.54026	1.50917	1.51126	1.50975	0.0494212	0.0366726	0.0481156	0.0358614	0.0610495	0.0423176
141540_at All averaged meta set LD data sorted by probe set	-0.269241	-0.705426	-0.471597	-0.199144	-0.180053	-0.62871	0.200058	0.307071	0.274628	0.135539	0.0865411	0.250076
141541_at All averaged meta set LD data sorted by probe set	1.61448	1.64603	1.73795	1.75719	1.86191	1.7462	0.0491822	0.0363096	0.0456305	0.0542994	0.0637889	0.0635164
141542_at All averaged meta set LD data sorted by probe set	-0.458568	-0.341132	-0.268002	-0.492331	-0.0636465	-0.321874	0.192284	0.175109	0.157012	0.265771	0.152748	0.20444
141543_at All averaged meta set LD data sorted by probe set	0.471469	0.599871	0.53917	0.727473	0.629552	0.496447	0.072255	0.0512801	0.054751	0.0359368	0.0390076	0.0440445
141544_at All averaged meta set LD data sorted by probe set	0.126957	0.459939	0.422302	0.557058	0.433181	0.352878	0.335946	0.154732	0.193791	0.155957	0.176178	0.161925
141545_at All averaged meta set LD data sorted by probe set	-0.383828	-0.215408	-0.467671	-0.430813	-0.923992	-0.597092	0.350456	0.337572	0.269732	0.250699	0.416703	0.354303
141546_at All averaged meta set LD data sorted by probe set	0.565722	0.600758	0.598834	0.596268	0.587561	0.555074	0.0551266	0.0565747	0.0601277	0.0557608	0.0557631	0.0444775
141547_at All averaged meta set LD data sorted by probe set	0.139857	0.351206	0.200664	0.193871	0.265096	-0.0103921	0.239425	0.129308	0.234603	0.306085	0.146391	0.157101
141548_at All averaged meta set LD data sorted by probe set	0.399066	0.345236	0.498929	0.413191	0.512481	0.35373	0.113857	0.0971101	0.0641615	0.139448	0.0858356	0.0751673
141549_at All averaged meta set LD data sorted by probe set	0.670275	0.595422	0.633961	0.456274	0.665722	0.49854	0.19355	0.240845	0.189302	0.407419	0.196725	0.233928
141550_at All averaged meta set LD data sorted by probe set	0.465472	0.370617	0.592998	0.623815	0.569604	0.517421	0.0869877	0.070399	0.0674561	0.0375151	0.0529361	0.0542945
141551_at All averaged meta set LD data sorted by probe set	0.0028562	0.089514	0.0885675	0.16535	0.212476	0.166334	0.152157	0.123388	0.199875	0.145594	0.0996442	0.0868757
141552_at All averaged meta set LD data sorted by probe set	0	0	0	0	0	0	0	0	0	0	0	0
141553_at All averaged meta set LD data sorted by probe set	-1.02404	-0.522906	-1.26276	-1.19643	-1.56901	0	0.395728	0.159173	0	0	0	0
141554_at All averaged meta set LD data sorted by probe set	0.648975	0.706711	0.722392	0.788706	0.764447	0.770397	0.164914	0.117972	0.0712573	0.148486	0.0973538	0.0591219
141555_at All averaged meta set LD data sorted by probe set	0.0505578	-0.00875959	0.0823825	0.0427585	0.0147339	0.0711085	0.115602	0.0651903	0.0726747	0.0754137	0.0628438	0.0779691
141556_at All averaged meta set LD data sorted by probe set	-0.312389	-0.394606	-0.352005	-0.0638878	-0.203648	-0.246284	0.131591	0.210611	0.213259	0.131231	0.157472	0.122377
141557_at All averaged meta set LD data sorted by probe set	-0.771689	-0.795889	-0.7592	-1.11755	-0.844774	-0.935996	0.0813232	0.101227	0.109929	0.26021	0.192568	0.150417
141558_at All averaged meta set LD data sorted by probe set	-0.489975	-0.518446	-0.678065	-0.630239	-0.369125	-0.798367	0.210599	0.219284	0.194385	0.1408	0.168686	0.229718
141559_at All averaged meta set LD data sorted by probe set	-0.205716	-0.364911	-0.39546	0.149104	-0.168917	0.0981515	0.211423	0.226615	0.339045	0.0792719	0.228931	0.093327
141560_at All averaged meta set LD data sorted by probe set	0.0175601	-0.0680646	-0.00740323	-0.175621	-0.0845778	-0.0662273	0.06784	0.143327	0.109781	0.219807	0.126314	0.089768
141561_at All averaged meta set LD data sorted by probe set	0	0	0	-1.12569	-2.11736	0	0	0	0	0	0	0
141562_at All averaged meta set LD data sorted by probe set	0.109249	0.164515	0.0801887	0.135001	0.0933152	0.0922124	0.0675243	0.0459121	0.0630634	0.0549019	0.0824928	0.0566241
141563_at All averaged meta set LD data sorted by probe set	-0.407815	-0.621737	-0.432175	-0.0375907	-0.730775	-0.578616	0.215296	0.481274	0.160648	0.0724938	0.232957	0.210524
141564_at All averaged meta set LD data sorted by probe set	0.537522	0.467468	0.563197	0.534347	0.573867	0.598568	0.0782633	0.0327732	0.0361694	0.0458675	0.0534869	0.0408427
141565_at All averaged meta set LD data sorted by probe set	-1.5681	-1.17029	-1.2991	-1.45763	-0.957188	-2.16453	0.279135	0.180119	0.216823	0.481616	0.126811	0.536982
141566_at All averaged meta set LD data sorted by probe set	-0.131018	-0.216217	-0.239127	-0.139666	-0.394554	-0.225513	0.0814776	0.126029	0.14087	0.148724	0.265016	0.130242
141567_at All averaged meta set LD data sorted by probe set	-0.62144	-0.566067	-0.492424	-0.268306	-0.73832	-0.429352	0.31568	0.247166	0.275287	0.23602	0.395654	0.186056
141568_at All averaged meta set LD data sorted by probe set	1.60809	1.64466	1.64375	1.72099	1.72082	1.56699	0.0605248	0.0536418	0.0691585	0.0447072	0.0756674	0.0400752
141569_at All averaged meta set LD data sorted by probe set	0.327203	0.331203	0.41537	0.369207	0.4111	0.392481	0.15472	0.0988166	0.149283	0.0945836	0.106787	0.0924257
141570_at All averaged meta set LD data sorted by probe set	0.0862466	-0.0346733	-0.0197499	0.139111	0.194415	0.0390258	0.0905513	0.116202	0.329068	0.091389	0.0938984	0.111971
141571_at All averaged meta set LD data sorted by probe set	-0.37289	-0.27047	-0.213487	-0.253091	-0.107819	-0.185573	0.142208	0.1513	0.0902322	0.108232	0.10662	0.106358
141572_at All averaged meta set LD data sorted by probe set	0.234173	0.153933	0.241113	0.0800626	0.227144	0.230492	0.14349	0.130865	0.117278	0.178028	0.147423	0.10617
141573_at All averaged meta set LD data sorted by probe set	1.31627	1.18391	1.20066	1.10124	1.13777	1.1982	0.0621205	0.0629737	0.0457879	0.0693223	0.0612617	0.0554791
141574_at All averaged meta set LD data sorted by probe set	0.515161	0.630163	0.644916	0.580998	0.717911	0.56977	0.0492205	0.0401118	0.0686794	0.0922574	0.022426	0.0604758
141575_at All averaged meta set LD data sorted by probe set	-0.0166052	-0.16763	-0.0254381	0.0862836	-0.00304511	-0.143474	0.125395	0.189443	0.138083	0.195703	0.126363	0.166847
141576_at All averaged meta set LD data sorted by probe set	-0.185995	0.0849507	0.00684806	-0.0585799	-0.478179	-0.361589	0.179046	0.116796	0.138403	0.0751203	0.205426	0.246272
141577_at All averaged meta set LD data sorted by probe set	0.798089	0.828475	0.842452	0.824914	0.85532	0.857413	0.0428014	0.0397838	0.029368	0.0436187	0.0300659	0.0244486
141578_at All averaged meta set LD data sorted by probe set	0.37417	0.510937	0.521258	0.603111	0.420963	0.483688	0.130465	0.119916	0.109207	0.0836587	0.111545	0.104226
141579_at All averaged meta set LD data sorted by probe set	0	0	0	0	0	0	0	0	0	0	0	0
141580_at All averaged meta set LD data sorted by probe set	1.2331	1.30434	1.30647	1.31095	1.34213	1.28291	0.0622722	0.0463428	0.0428244	0.0627765	0.0477347	0.0513085
141581_at All averaged meta set LD data sorted by probe set	0.112329	0.235816	0.285863	0.297905	0.354221	0.215655	0.206134	0.132058	0.103015	0.127333	0.157271	0.155806
141582_at All averaged meta set LD data sorted by probe set	1.04829	1.13494	1.11598	1.10163	1.08025	1.09287	0.0237957	0.0492514	0.0426824	0.0290824	0.0348459	0.0382228
141583_at All averaged meta set LD data sorted by probe set	0.295796	0.186513	0.183181	-0.207996	0.449416	0.472941	0.183989	0.195591	0.198098	0.556884	0.154788	0.173437
141584_at All averaged meta set LD data sorted by probe set	-0.19066	-0.100621	-0.0424099	-0.116205	0.0159902	-0.0568097	0.0951022	0.0749316	0.053933	0.137212	0.0522345	0.092852
141585_at All averaged meta set LD data sorted by probe set	0.768263	0.751069	0.885291	0.80481	0.894365	0.852112	0.0807158	0.0780034	0.0717052	0.104229	0.0738197	0.0526137
141586_at All averaged meta set LD data sorted by probe set	-0.699476	-1.25963	-0.972214	-0.561015	-1.02734	-0.981777	0.0814137	0.390027	0.259834	0.130209	0.363372	0.155727
141587_at All averaged meta set LD data sorted by probe set	0.181085	0.103085	0.128079	-0.0359205	0.12585	0.126339	0.0819368	0.108441	0.0572788	0.133825	0.0524463	0.0460272
141588_at All averaged meta set LD data sorted by probe set	-0.160959	-0.664535	-0.243468	-0.0712938	-0.105282	-0.279777	0.140117	0.33236	0.149102	0.150078	0.121205	0.138555
141589_at All averaged meta set LD data sorted by probe set	0.439521	0.572924	0.628799	0.500644	0.512137	0.429445	0.0723038	0.0482021	0.0504246	0.0823681	0.0422841	0.0592238
141590_at All averaged meta set LD data sorted by probe set	0.293596	-0.382766	-0.214366	-0.196257	0.0189562	-0.0538481	0.163087	0.256302	0.137784	0.256959	0.192055	0.198913
141591_at All averaged meta set LD data sorted by probe set	0.132982	0.346446	0.420167	0.412387	0.382436	0.382717	0.212121	0.0974638	0.14139	0.1649	0.149958	0.122011
141592_at All averaged meta set LD data sorted by probe set	0.266062	0.325836	0.394927	0.348742	0.357355	0.327203	0.122411	0.0850031	0.119194	0.0968031	0.144217	0.109742
141593_at All averaged meta set LD data sorted by probe set	0.196417	0.381374	1.13231	1.41552	1.07458	0.542391	0.107087	0.0877451	0.105912	0.0780592	0.0802295	0.0935939
141594_at All averaged meta set LD data sorted by probe set	0.384774	0.324339	0.3775	0.416574	0.456369	0.409266	0.052117	0.049188	0.062074	0.063801	0.0480808	0.0383298
141595_at All averaged meta set LD data sorted by probe set	0.342931	0.393257	0.366211	0.504041	0.394019	0.373604	0.0920088	0.0968894	0.103272	0.120394	0.110883	0.0962332
141596_at All averaged meta set LD data sorted by probe set	0.115163	0.37148	0.161994	0.267835	0.254914	0.1553	0.121632	0.0701095	0.10922	0.0939777	0.0807499	0.109977
141597_at All averaged meta set LD data sorted by probe set	-0.505359	-0.563677	-0.501329	-0.498079	-0.450817	-0.446021	0.102051	0.100103	0.0885757	0.147937	0.10755	0.056341
141598_at All averaged meta set LD data sorted by probe set	0.655207	0.815745	0.782869	0.728588	0.538572	0.598199	0.0735937	0.079623	0.0721947	0.0772227	0.0922655	0.0690785
141599_at All averaged meta set LD data sorted by probe set	-1.0741	-0.727911	-0.999974	-0.947419	-0.875388	-1.23623	0.439926	0.0970126	0.209031	0.348957	0.0755645	0.278327
141600_at All averaged meta set LD data sorted by probe set	0.112888	0.197344	0.210847	0.22819	0.393312	0.211911	0.0896053	0.0677304	0.057202	0.0754086	0.0823631	0.0475738
141601_at All averaged meta set LD data sorted by probe set	0.0210238	0.00328852	-0.0316879	0.0950271	0.136028	0.0690906	0.12012	0.0914012	0.147922	0.13664	0.114775	0.138206
141602_at All averaged meta set LD data sorted by probe set	-0.16879	-0.22765	-0.0166636	-0.125278	-0.256591	-0.0556645	0.13319	0.221869	0.18911	0.226723	0.175418	0.110931
141603_at All averaged meta set LD data sorted by probe set	-0.346534	-0.387828	-0.427799	-0.45945	-0.369573	-0.296314	0.189455	0.220298	0.149544	0.388414	0.147172	0.127411
141604_at All averaged meta set LD data sorted by probe set	-2.22521	0	-3.66602	-0.359747	0	-0.294435	0	0	0	0.346054	0	0
141605_at All averaged meta set LD data sorted by probe set	0.746488	0.643235	0.726626	0.695317	0.677761	0.692076	0.0563509	0.0837516	0.0643639	0.0906229	0.0487336	0.0636327
141606_at All averaged meta set LD data sorted by probe set	0.306536	0.287093	0.294937	0.469524	0.36007	0.354781	0.147112	0.116246	0.136756	0.119194	0.101736	0.107003
141607_at All averaged meta set LD data sorted by probe set	0.242989	0.238859	0.171201	0.368721	0.275041	0.31589	0.139902	0.0767696	0.0570505	0.0545565	0.0770924	0.0544904
141608_at All averaged meta set LD data sorted by probe set	-1.47048	-1.70548	-0.620447	-1.06861	-0.452681	-1.19466	0.160932	0.41142	0.206676	0.211611	0.0769309	0.26582
141609_at All averaged meta set LD data sorted by probe set	-0.054505	-0.00559733	0.0268094	-0.11643	-0.132433	-0.0990573	0.0660344	0.0449952	0.0604224	0.131542	0.0903571	0.0806223
141610_at All averaged meta set LD data sorted by probe set	-0.0932394	0.169361	0.252833	0.258687	0.0300925	0.0618213	0.221603	0.0682855	0.0494592	0.112621	0.157328	0.14135
141611_at All averaged meta set LD data sorted by probe set	0.37643	0.582837	0.455076	0.621967	0.520292	0.451327	0.158341	0.0980554	0.129856	0.101565	0.101601	0.110176
141612_at All averaged meta set LD data sorted by probe set	-0.225255	-0.165748	-0.0825063	-0.189391	-0.0292177	-0.106725	0.0889234	0.0661039	0.0557147	0.0855532	0.0825087	0.0469371
141613_at All averaged meta set LD data sorted by probe set	-0.514523	-0.806631	-0.994163	-1.14565	-1.49126	-1.36944	0.211507	0.136509	0.162958	0.0862461	0.214252	0.251985
141614_at All averaged meta set LD data sorted by probe set	0.762002	0.81935	0.87022	0.856713	0.94723	0.880056	0.0813087	0.0555947	0.0408842	0.0678046	0.0676131	0.045843
141615_at All averaged meta set LD data sorted by probe set	-0.757135	-0.564182	-0.740213	-0.708831	-0.617305	-0.865863	0.0967326	0.0844774	0.151981	0.0704069	0.0648208	0.211638
141616_at All averaged meta set LD data sorted by probe set	0.176436	0.289339	0.384329	0.385639	0.294404	0.264585	0.182962	0.069307	0.0687132	0.0957192	0.0929662	0.0913958
141617_at All averaged meta set LD data sorted by probe set	1.36044	1.3405	1.33179	1.34463	1.27175	1.33606	0.0215541	0.0304492	0.0305099	0.0317533	0.0301877	0.0307286
141618_at All averaged meta set LD data sorted by probe set	1.59443	1.59032	1.60281	1.60356	1.63893	1.64084	0.0606244	0.060838	0.0525494	0.0738144	0.0502126	0.0600783
141619_at All averaged meta set LD data sorted by probe set	1.32939	1.36432	1.43433	1.43639	1.47303	1.36542	0.0843144	0.0760861	0.0763164	0.108646	0.0755354	0.0732825
141620_at All averaged meta set LD data sorted by probe set	-0.366704	-1.17607	-1.09746	-0.817132	-0.86642	-0.233583	0.287879	0.435303	0.610318	0.56205	0.260933	0.217786
141621_at All averaged meta set LD data sorted by probe set	0.524396	0.541875	0.684799	0.551448	0.630822	0.612256	0.16366	0.144452	0.114935	0.174964	0.105305	0.116379
141622_at All averaged meta set LD data sorted by probe set	1.27899	1.28037	1.34222	1.29293	1.29609	1.30793	0.0470028	0.0308788	0.0400134	0.0591066	0.0397858	0.0279323
141623_at All averaged meta set LD data sorted by probe set	-0.671885	-1.51081	-0.914489	-0.985612	-1.02653	-0.885544	0.0569261	0.343906	0.185366	0.274264	0.316475	0.393943
141624_at All averaged meta set LD data sorted by probe set	0.466679	0.443714	0.427546	0.43319	0.468968	0.452314	0.122886	0.15561	0.117988	0.131688	0.104243	0.0920015
141625_at All averaged meta set LD data sorted by probe set	0.727062	0.795084	0.790711	0.852517	0.800487	0.797	0.0563573	0.0517752	0.0564079	0.0219061	0.0492381	0.044419
141626_at All averaged meta set LD data sorted by probe set	0.17886	-0.341435	0.0635263	0.453617	0.15315	0.322993	0.256342	0.32905	0.306443	0.273477	0.266468	0.259303
141627_at All averaged meta set LD data sorted by probe set	-1.0448	-1.08133	-1.64034	-1.39333	-1.38549	-1.18548	0.141861	0.13856	0.218045	0.17962	0.214595	0.159916
141628_at All averaged meta set LD data sorted by probe set	0.490667	0.497592	0.483894	0.518588	0.496995	0.495414	0.0837812	0.0753106	0.0672246	0.0967873	0.0915469	0.0854692
141629_at All averaged meta set LD data sorted by probe set	1.54127	1.60701	1.59855	1.57588	1.5973	1.58564	0.0560356	0.0717139	0.0571416	0.067372	0.0723238	0.0593733
141630_at All averaged meta set LD data sorted by probe set	0.0974813	0.115228	-0.0496462	0.028581	0.107794	-0.00337274	0.0523282	0.125061	0.132007	0.111808	0.0846116	0.155577
141631_at All averaged meta set LD data sorted by probe set	-0.345459	-0.405259	-0.288836	-0.214024	-0.169983	-0.211207	0.0692039	0.137659	0.0619372	0.0772176	0.0407134	0.0614422
141632_at All averaged meta set LD data sorted by probe set	0	-1.78218	-1.20687	0	-1.80574	0	0	0	0	0	0	0
141633_at All averaged meta set LD data sorted by probe set	0.200706	0.179252	0.300039	0.350057	0.340066	0.217336	0.119391	0.112128	0.0972208	0.136736	0.082554	0.116832
141634_at All averaged meta set LD data sorted by probe set	-0.708922	-0.496765	-0.540909	-0.362977	-0.558225	-0.50087	0.219855	0.164496	0.195493	0.158161	0.14908	0.130259
141635_at All averaged meta set LD data sorted by probe set	0.747699	0.810762	0.907974	0.840531	0.817402	0.820714	0.0880296	0.0721976	0.0472989	0.123441	0.0708685	0.0792207
141636_at All averaged meta set LD data sorted by probe set	0.498926	0.688125	0.504267	0.758967	0.707617	0.615582	0.121318	0.0829902	0.146749	0.0511423	0.0718236	0.0951825
141637_at All averaged meta set LD data sorted by probe set	0.546353	0.582702	0.576623	0.553355	0.527758	0.517165	0.0291099	0.0253059	0.0184054	0.0222476	0.0361863	0.0287158
141638_at All averaged meta set LD data sorted by probe set	0.527932	0.404815	0.44721	0.362032	0.397625	0.509756	0.0964176	0.12845	0.0894902	0.136281	0.128753	0.107624
141639_at All averaged meta set LD data sorted by probe set	1.77306	1.83856	1.80562	1.7564	1.75255	1.78292	0.0324701	0.0286163	0.0265038	0.0364855	0.018303	0.0230624
141640_at All averaged meta set LD data sorted by probe set	0.33465	0.283096	0.361403	0.315978	0.250059	0.304463	0.0963279	0.0795822	0.0635946	0.0615194	0.1049	0.0574133
141641_at All averaged meta set LD data sorted by probe set	0.491749	0.500004	0.474046	0.504821	0.530421	0.471973	0.0520495	0.0646446	0.0734995	0.0976988	0.088147	0.0690262
141642_at All averaged meta set LD data sorted by probe set	-0.0492388	0.020465	-0.0376136	-0.0204311	-0.0995147	0.00625992	0.0281693	0.034437	0.0333848	0.0425442	0.0926243	0.0297103
141643_at All averaged meta set LD data sorted by probe set	-0.0206148	0.107241	-0.0993624	0.176277	0.0341313	0.0348881	0.148191	0.0503988	0.151673	0.0747206	0.107231	0.136354
141644_at All averaged meta set LD data sorted by probe set	0.993662	1.05949	1.07597	1.03124	1.09886	1.03865	0.12555	0.100397	0.116413	0.145592	0.0984982	0.0847069
141645_at All averaged meta set LD data sorted by probe set	0.547983	0.597689	0.621133	0.551794	0.586578	0.659996	0.0688235	0.0597903	0.0471011	0.0624828	0.0656413	0.0380423
141646_at All averaged meta set LD data sorted by probe set	0.273142	0.125797	0.173982	0.307637	0.436032	0.419075	0.0694992	0.0470153	0.0590035	0.0501403	0.0434734	0.0558848
141647_at All averaged meta set LD data sorted by probe set	0.860381	0.887391	0.95691	1.00606	1.06716	0.948308	0.0675538	0.0728842	0.062569	0.0867717	0.0488239	0.0668934
141648_at All averaged meta set LD data sorted by probe set	-0.190634	-0.266541	-0.129736	-0.220293	-0.236176	-0.196356	0.0401633	0.0642221	0.0971465	0.0996271	0.0715699	0.0739594
141649_at All averaged meta set LD data sorted by probe set	0.381808	0.542039	0.475827	0.28325	0.489178	0.350928	0.137433	0.0882731	0.094368	0.286125	0.111713	0.121621
141650_at All averaged meta set LD data sorted by probe set	0.167893	0.0875318	-0.090456	0.183406	0.178274	0.0632775	0.0944402	0.0862446	0.28986	0.120998	0.0785661	0.109325
141651_at All averaged meta set LD data sorted by probe set	-0.0466117	-0.531809	-0.876488	-0.0455133	-0.15919	-0.494697	0.0758934	0.400792	0.399988	0.137406	0.0828478	0.227459
141652_at All averaged meta set LD data sorted by probe set	-0.648581	-0.766911	-0.663259	-0.47821	-0.540099	-0.685188	0.15284	0.244101	0.153906	0.154486	0.118789	0.110569
141653_at All averaged meta set LD data sorted by probe set	0.114907	0.0921192	0.0840791	0.226314	0.202405	0.0507075	0.0600305	0.0269608	0.0242227	0.039983	0.03322	0.0447219
141654_at All averaged meta set LD data sorted by probe set	-1.38069	-0.941086	-0.611313	-0.781881	-1.23164	-1.17321	0.313687	0.252865	0.0856857	0.149272	0.263758	0.144195
141655_at All averaged meta set LD data sorted by probe set	1.22546	1.24898	1.18261	1.1437	1.26436	1.30825	0.0652794	0.0457378	0.0444599	0.0620361	0.0609209	0.0539074
141656_at All averaged meta set LD data sorted by probe set	-0.828381	-1.2352	-0.857063	-1.02738	-0.824844	-1.22211	0.184113	0.276574	0.181915	0.67075	0.092662	0.399144
141657_at All averaged meta set LD data sorted by probe set	-0.497703	-0.379617	-0.472468	-0.854224	-0.540876	-0.653774	0.14123	0.274477	0.279578	0.230197	0.232522	0.208623
141658_at All averaged meta set LD data sorted by probe set	0.474746	0.407034	0.452866	0.642144	0.728307	0.685253	0.0925577	0.0653935	0.0778674	0.112831	0.11078	0.072702
141659_at All averaged meta set LD data sorted by probe set	0.142167	-0.00262558	-0.0312937	0.0498249	0.033972	0.0167654	0.0526745	0.0839258	0.0350303	0.0382977	0.0845398	0.0956474
141660_at All averaged meta set LD data sorted by probe set	-0.157024	0.0172827	0.139588	0.122233	0.0393171	0.0488771	0.248589	0.138517	0.11699	0.117617	0.112481	0.175245
141661_at All averaged meta set LD data sorted by probe set	0.196665	0.224375	0.286232	0.286692	0.260412	0.297335	0.0563692	0.0513964	0.0517932	0.026311	0.0346918	0.0351833
141662_at All averaged meta set LD data sorted by probe set	-0.179532	-0.189009	-0.0791329	-0.0728024	-0.0980908	-0.07718	0.0931495	0.0546479	0.0548895	0.0560167	0.0989905	0.0628977
141663_at All averaged meta set LD data sorted by probe set	0.383854	0.349806	0.390038	0.301125	0.456874	0.438136	0.0531878	0.0765546	0.0621477	0.112752	0.0603931	0.0638891
141664_at All averaged meta set LD data sorted by probe set	1.56906	1.61137	1.56796	1.61642	1.5997	1.59648	0.0378072	0.0344119	0.02502	0.0330815	0.0419203	0.0136221
141665_at All averaged meta set LD data sorted by probe set	0.464896	0.545972	0.537501	0.620653	0.642683	0.545845	0.129475	0.101559	0.0968862	0.0857011	0.0959164	0.132796
141666_at All averaged meta set LD data sorted by probe set	0.764803	0.76115	0.825441	0.858285	0.822839	0.871545	0.0781471	0.0832076	0.0690836	0.0943857	0.0646615	0.0727172
141667_at All averaged meta set LD data sorted by probe set	0.167167	0.166249	0.258304	0.253222	0.25792	0.237265	0.0516976	0.108802	0.0798371	0.0733695	0.0587537	0.0563721
141668_at All averaged meta set LD data sorted by probe set	-2.27301	0	0	0	0	0	0	0	0	0	0	0
141669_at All averaged meta set LD data sorted by probe set	0	0	0	0	0	0	0	0	0	0	0	0
141670_at All averaged meta set LD data sorted by probe set	0.129346	-0.132614	0.0932349	0.0577676	0.0691	0.127047	0.0269483	0.198509	0.0614952	0.113019	0.0423086	0.0547117
141671_s_at All averaged meta set LD data sorted by probe set	0.729572	0.712914	0.760268	0.935505	0.74838	0.862618	0.119748	0.107921	0.141485	0.130558	0.106035	0.0811233
141672_r_at All averaged meta set LD data sorted by probe set	-0.297542	-0.376271	-0.629779	-0.306132	-0.305991	-0.839946	0.245186	0.151439	0.434085	0.0627411	0.20514	0.282586
141673_at All averaged meta set LD data sorted by probe set	0.465623	0.454746	0.343874	0.306944	0.362147	0.278664	0.0888825	0.0991896	0.111603	0.0627321	0.064288	0.071795
141674_at All averaged meta set LD data sorted by probe set	2.45839	2.42061	2.44586	2.347	2.45133	2.35432	0.0440517	0.0471381	0.0427789	0.0387698	0.0778354	0.041154
141675_at All averaged meta set LD data sorted by probe set	-0.459413	-0.472313	-0.305022	-0.244503	-0.292589	-0.204776	0.142188	0.158301	0.0941502	0.0496914	0.0521595	0.0638667
141676_at All averaged meta set LD data sorted by probe set	-0.664057	-0.395465	-1.14578	-1.06324	-0.125004	-0.809631	0.302341	0.224791	0.604908	0.780732	0.331196	0.401871
141677_at All averaged meta set LD data sorted by probe set	0	0	0	-1.87402	0	-1.42672	0	0	0	0	0	0
141678_at All averaged meta set LD data sorted by probe set	-0.317909	-0.720584	-0.296461	-0.0574106	-0.328472	-0.568266	0.147097	0.671213	0.241001	0.174282	0.160178	0.303591
141679_at All averaged meta set LD data sorted by probe set	0.513999	0.539541	0.613075	0.585916	0.543951	0.512887	0.0297542	0.0203565	0.0413585	0.0369786	0.0507341	0.0470796
141680_at All averaged meta set LD data sorted by probe set	-0.0300036	-0.12213	-0.421697	-0.108785	-0.378596	-0.192728	0.0967998	0.152086	0.233941	0.0765511	0.260649	0.148431
141681_at All averaged meta set LD data sorted by probe set	-0.931772	-0.826913	-0.918639	-0.39568	-0.562746	-0.544907	0.262002	0.18127	0.237434	0.0960688	0.120818	0.163455
141682_at All averaged meta set LD data sorted by probe set	2.04409	2.04048	2.16085	2.18135	2.1316	2.08093	0.0869272	0.0934895	0.0753709	0.0756522	0.074348	0.0699967
141683_at All averaged meta set LD data sorted by probe set	-0.0755423	0.150302	0.291818	0.107161	0.421558	0.268811	0.286816	0.146588	0.107524	0.300627	0.0777797	0.116327
141684_at All averaged meta set LD data sorted by probe set	-0.837043	-0.923368	-0.791371	-0.621133	-0.67996	-0.560248	0.168972	0.153048	0.138684	0.124081	0.0829356	0.119003
141685_at All averaged meta set LD data sorted by probe set	0.678461	0.620335	0.658938	0.654092	0.533969	0.733672	0.234686	0.181235	0.163929	0.255433	0.237582	0.177248
141686_at All averaged meta set LD data sorted by probe set	0.538367	0.563642	0.569848	0.648568	0.631791	0.47769	0.102734	0.0947183	0.113151	0.126606	0.11937	0.122204
141687_at All averaged meta set LD data sorted by probe set	-0.193213	-0.132565	-0.0932926	-0.114639	0.00416895	-0.104097	0.106343	0.0999914	0.0892483	0.124305	0.100671	0.0908606
141688_at All averaged meta set LD data sorted by probe set	0.826167	0.809674	0.730903	0.781668	0.806397	0.775041	0.0759452	0.0726022	0.0862498	0.0786918	0.0792595	0.0751114
141689_at All averaged meta set LD data sorted by probe set	-0.946097	-0.905764	-0.914161	-0.91436	-1.01863	-1.04055	0.115476	0.135211	0.0841265	0.141424	0.211658	0.135292
141690_at All averaged meta set LD data sorted by probe set	0.724883	0.675271	0.637404	0.671777	0.592159	0.603467	0.0551004	0.0709574	0.0410269	0.0746869	0.101466	0.0481902
141691_at All averaged meta set LD data sorted by probe set	0.0956047	0.247217	0.298418	0.303599	0.313576	0.192538	0.184371	0.141608	0.137422	0.168206	0.145947	0.146387
141692_at All averaged meta set LD data sorted by probe set	0.6452	0.679214	0.59641	0.606248	0.553959	0.604482	0.0491598	0.0515638	0.0422766	0.0520904	0.0604707	0.0386957
141693_at All averaged meta set LD data sorted by probe set	-0.452108	-0.452391	-0.433494	-0.0569221	-0.425312	-0.37138	0.323499	0.290262	0.329762	0.148699	0.264498	0.176056
141694_at All averaged meta set LD data sorted by probe set	0.539586	0.577475	0.691603	0.718381	0.74856	0.701015	0.139552	0.10931	0.0950772	0.122208	0.0900941	0.0940498
141695_at All averaged meta set LD data sorted by probe set	-1.1055	-0.837194	-0.931063	-0.89116	-0.918396	-0.981398	0.223707	0.0951622	0.160636	0.24919	0.378562	0.212743
141696_at All averaged meta set LD data sorted by probe set	-0.501906	-0.570498	-0.738403	-0.330082	-0.365027	-0.3631	0.15839	0.22006	0.293641	0.146764	0.176101	0.147992
141697_at All averaged meta set LD data sorted by probe set	1.63933	1.63845	1.76718	1.73138	1.79849	1.7277	0.0523726	0.0770076	0.035031	0.0483493	0.0356142	0.0463819
141698_at All averaged meta set LD data sorted by probe set	1.01186	0.942564	0.906327	1.07812	0.792749	0.785933	0.0892603	0.140396	0.138301	0.126707	0.190561	0.178457
141699_at All averaged meta set LD data sorted by probe set	0.511448	0.46428	0.590961	0.573725	0.572823	0.586337	0.115028	0.151641	0.082259	0.11963	0.102513	0.0751314
141700_at All averaged meta set LD data sorted by probe set	-0.0741618	0.342298	0.0798834	0.298728	0.207332	0.111772	0.310658	0.217008	0.20551	0.178483	0.147438	0.193023
141701_at All averaged meta set LD data sorted by probe set	0.0485701	-0.125194	-0.0485659	-0.0780181	0.0734578	-0.107021	0.12665	0.247773	0.169639	0.394717	0.145449	0.208496
141702_at All averaged meta set LD data sorted by probe set	0.392392	0.523498	0.446665	0.399109	0.467745	0.407771	0.0311483	0.0468324	0.0553463	0.0593701	0.0599414	0.0470741
141703_at All averaged meta set LD data sorted by probe set	0.861264	1.06727	1.03251	1.119	1.00127	0.918464	0.102849	0.0550738	0.068694	0.0954588	0.10352	0.051626
141704_at All averaged meta set LD data sorted by probe set	0.676449	0.861498	0.867123	0.845283	0.809854	0.84253	0.129848	0.0796595	0.103845	0.128453	0.101513	0.0998232
141705_at All averaged meta set LD data sorted by probe set	-0.25678	0.0589964	0.0786659	0.0170638	-0.248086	-0.0575008	0.128797	0.0721448	0.0741005	0.0538222	0.358105	0.0606547
141706_at All averaged meta set LD data sorted by probe set	0.305972	0.378092	0.289072	0.43819	0.486498	0.348588	0.145101	0.175167	0.172636	0.200719	0.13727	0.155244
141707_at All averaged meta set LD data sorted by probe set	0.470396	0.444021	0.524309	0.516315	0.489068	0.484828	0.0620004	0.0611739	0.0648512	0.0784282	0.057297	0.0653612
141708_at All averaged meta set LD data sorted by probe set	0.859042	0.882689	0.859322	0.860153	0.867118	0.841761	0.0534158	0.0531195	0.0276206	0.0487768	0.0905504	0.0723075
141709_i_at All averaged meta set LD data sorted by probe set	1.7124	1.66196	1.64624	1.67799	1.6929	1.73628	0.0851706	0.0913817	0.0720442	0.0795359	0.0841152	0.0552467
141710_r_at All averaged meta set LD data sorted by probe set	1.74759	1.68773	1.61932	1.67299	1.6324	1.71395	0.0719402	0.0834804	0.0703712	0.0726203	0.0959434	0.0585813
141711_at All averaged meta set LD data sorted by probe set	0.311146	0.229317	0.208959	0.189549	0.196992	0.289538	0.0865898	0.0866154	0.0654001	0.1569	0.0892592	0.0756716
141712_at All averaged meta set LD data sorted by probe set	0.597509	0.580394	0.619093	0.634428	0.706452	0.643429	0.10582	0.0925667	0.0785039	0.0859095	0.0535891	0.0810835
141713_at All averaged meta set LD data sorted by probe set	-0.57468	-0.473237	-0.500236	-0.314237	-0.236206	-0.359154	0.219581	0.213583	0.227854	0.194974	0.123463	0.126573
141714_at All averaged meta set LD data sorted by probe set	0.312425	0.17666	0.285935	0.383785	0.284306	0.249314	0.0822533	0.120783	0.10648	0.109507	0.105556	0.105004
141715_at All averaged meta set LD data sorted by probe set	0.0277336	0.2511	0.246671	0.294304	0.363205	0.337887	0.177908	0.0950932	0.110393	0.160448	0.100761	0.0700335
141716_at All averaged meta set LD data sorted by probe set	0.283083	0.332259	0.41536	0.339594	0.411679	0.361259	0.0971725	0.0843584	0.0539033	0.0876127	0.050866	0.0414924
141717_at All averaged meta set LD data sorted by probe set	0.489082	0.503055	0.559008	0.59997	0.492739	0.445227	0.0802712	0.089911	0.0541152	0.0733159	0.0518357	0.0752984
141718_at All averaged meta set LD data sorted by probe set	-0.0566678	0.123708	0.0771038	0.184248	0.118457	0.094416	0.139319	0.042629	0.0587448	0.0352174	0.0613421	0.0509283
141719_at All averaged meta set LD data sorted by probe set	-0.0841348	-0.0198633	-0.126947	0.0549205	-0.0284656	0.0524666	0.150404	0.160709	0.161004	0.117169	0.143682	0.0881246
141720_at All averaged meta set LD data sorted by probe set	-1.08176	-1.39649	-0.97446	-1.50731	-1.15482	-1.47639	0.134977	0.238669	0.135051	0.379821	0.149098	0.279412
141721_at All averaged meta set LD data sorted by probe set	0.046057	0.0982999	0.0927755	0.194108	0.0581317	-0.0571087	0.131951	0.10012	0.136125	0.121368	0.158782	0.138257
141722_at All averaged meta set LD data sorted by probe set	-0.567243	-0.464345	-0.39688	-0.506761	-0.413363	-0.580097	0.242509	0.146755	0.188267	0.342043	0.209085	0.264554
141723_at All averaged meta set LD data sorted by probe set	-0.0716503	-0.177419	-0.365811	0.115293	0.0695749	-0.042295	0.190517	0.222793	0.410314	0.120067	0.132654	0.160959
141724_at All averaged meta set LD data sorted by probe set	0.416329	0.46844	0.433294	0.502929	0.425934	0.413192	0.0634098	0.0635314	0.0636176	0.0737295	0.0254306	0.0331229
141725_at All averaged meta set LD data sorted by probe set	0.093406	0.0817947	0.140156	0.122626	0.189814	0.149344	0.0961425	0.0588758	0.0244153	0.0562341	0.0420097	0.0232676
141726_at All averaged meta set LD data sorted by probe set	0.549104	0.516803	0.543092	0.521263	0.566628	0.715199	0.117175	0.106003	0.111552	0.216248	0.111863	0.0633683
141727_at All averaged meta set LD data sorted by probe set	-1.35363	-1.43301	-1.42817	-1.12077	-1.26786	-1.28154	0.374908	0.54046	0.346261	0.260424	0.201709	0.142072
141728_at All averaged meta set LD data sorted by probe set	-1.05389	-1.46788	-1.20017	-0.812269	-0.971806	-0.836674	0.291126	0.364939	0.248031	0.332582	0.199876	0.259855
141729_at All averaged meta set LD data sorted by probe set	0.122189	0.140264	0.159189	0.235162	0.221473	0.0717435	0.0430369	0.0634675	0.0511667	0.0583945	0.0544306	0.0600988
141730_at All averaged meta set LD data sorted by probe set	-0.805023	-0.627247	-1.25933	-0.870336	-0.924658	-1.11703	0.146851	0.149625	0.371212	0.242192	0.178194	0.312262
141731_at All averaged meta set LD data sorted by probe set	0.0509014	0.186259	0.0694285	0.223048	0.181608	0.00769058	0.0960486	0.0887886	0.0845129	0.0541153	0.0570453	0.0920855
141732_at All averaged meta set LD data sorted by probe set	0.0235778	0.360811	0.511558	0.70904	0.622259	0.27923	0.221937	0.100887	0.113643	0.15273	0.0625173	0.0974954
141733_at All averaged meta set LD data sorted by probe set	-1.54015	-1.65665	-1.76473	-1.31829	-1.46422	-1.3458	0.207298	0.298557	0.311467	0.294158	0.163966	0.201232
141734_at All averaged meta set LD data sorted by probe set	0.19223	0.341861	0.353479	0.113052	0.246462	0.20881	0.0631644	0.060268	0.0651279	0.241457	0.0554334	0.0688853
141735_at All averaged meta set LD data sorted by probe set	0.179033	0.21809	0.212055	0.290376	0.203431	0.242088	0.096662	0.0663333	0.0705832	0.080214	0.0876486	0.067917
141736_at All averaged meta set LD data sorted by probe set	0.203115	0.304093	0.0996809	0.481964	0.0677997	0.103765	0.237582	0.160926	0.16663	0.124708	0.315132	0.205708
141737_at All averaged meta set LD data sorted by probe set	-0.205039	0.132768	-0.0186384	0.0225912	0.0435406	-0.0905407	0.256589	0.0490428	0.100154	0.0991447	0.10358	0.123175
141738_at All averaged meta set LD data sorted by probe set	0.146592	0.223031	0.158599	0.267945	0.141951	0.127616	0.0958183	0.0808252	0.109714	0.163075	0.18305	0.139554
141739_at All averaged meta set LD data sorted by probe set	0.104489	0.0867974	0.127596	0.2116	0.239678	0.14306	0.0892991	0.113012	0.0833558	0.122759	0.076889	0.0682902
141740_at All averaged meta set LD data sorted by probe set	0.659555	0.739894	0.702168	0.804693	0.765793	0.669908	0.0443829	0.0422368	0.0744455	0.0297597	0.0466616	0.0590413
141741_at All averaged meta set LD data sorted by probe set	0.30812	0.365079	0.348275	0.215891	0.364836	0.267392	0.0813497	0.0737754	0.0841696	0.144145	0.0874368	0.0788748
141742_at All averaged meta set LD data sorted by probe set	-0.358485	-0.371724	-0.152817	-0.680419	-0.108847	0.103382	0.250225	0.27549	0.307712	0.476445	0.273269	0.148536
141743_at All averaged meta set LD data sorted by probe set	-0.640806	-0.556213	-0.477472	-0.428789	-0.515823	-0.656107	0.236905	0.105739	0.160959	0.150669	0.141807	0.144187
141744_at All averaged meta set LD data sorted by probe set	-0.992243	-1.55697	-1.48699	-1.42887	-1.2547	-1.21667	0.129952	0.29015	0.232338	0.219605	0.188042	0.255451
141745_at All averaged meta set LD data sorted by probe set	1.24725	1.38392	1.3936	1.31336	1.43254	1.35042	0.0384923	0.0250866	0.0510919	0.0698132	0.0431182	0.0339681
141746_at All averaged meta set LD data sorted by probe set	0.522341	0.208139	0.112448	0.468893	0.220599	0.00934097	0.206925	0.241204	0.324616	0.219359	0.310737	0.330919
141747_at All averaged meta set LD data sorted by probe set	0.0297821	-0.0356714	-0.0730179	0.064035	-0.160891	-0.0717177	0.069242	0.0734972	0.0860876	0.0727837	0.0762952	0.0604232
141748_at All averaged meta set LD data sorted by probe set	0.948448	0.799042	0.886697	0.935753	0.97541	0.961727	0.0612591	0.078946	0.0665454	0.0909308	0.0860102	0.0877281
141749_at All averaged meta set LD data sorted by probe set	1.18164	1.24072	1.2028	1.13024	1.20316	1.26727	0.0681547	0.0337022	0.0615898	0.100213	0.0753484	0.0619356
141750_at All averaged meta set LD data sorted by probe set	-0.237338	-0.570735	-0.382411	-0.333729	-0.315374	-0.576196	0.0487454	0.348162	0.0684658	0.0831062	0.0488301	0.10076
141751_at All averaged meta set LD data sorted by probe set	0.10716	0.259231	0.32591	0.11405	0.50571	0.277811	0.259165	0.176168	0.17652	0.330814	0.190654	0.152934
141752_at All averaged meta set LD data sorted by probe set	-0.143928	-0.0529767	0.125866	-0.0262353	-0.0555774	0.0421679	0.192968	0.105097	0.0644646	0.116175	0.0973736	0.0534697
141753_at All averaged meta set LD data sorted by probe set	0.375371	0.320615	0.347715	0.384567	0.438488	0.304872	0.083677	0.0894449	0.0715753	0.100342	0.0508701	0.0752916
141754_at All averaged meta set LD data sorted by probe set	-1.12722	-1.35794	-1.39099	-1.99063	-1.42304	-1.26358	0.164537	0.149074	0.165758	0.401521	0.186446	0.153528
141755_at All averaged meta set LD data sorted by probe set	-0.151856	-0.2096	-0.211832	-0.180959	-0.0374682	-0.213245	0.181512	0.131689	0.120596	0.17038	0.150302	0.178412
141756_at All averaged meta set LD data sorted by probe set	0.121086	0.157007	0.082288	0.354164	0.251896	0.125664	0.103893	0.116811	0.129661	0.0741683	0.116351	0.112799
141757_at All averaged meta set LD data sorted by probe set	0.891314	0.986214	1.01614	0.969476	0.987475	0.927958	0.0551876	0.0436218	0.0364094	0.0779682	0.0700881	0.0622245
141758_at All averaged meta set LD data sorted by probe set	1.22284	1.21703	1.24601	1.30004	1.08834	1.26845	0.06243	0.0641872	0.0528735	0.0519845	0.135566	0.0353921
141759_at All averaged meta set LD data sorted by probe set	0.713274	0.767464	0.766513	0.827123	0.811197	0.7749	0.0686141	0.0585184	0.059515	0.0577897	0.0286387	0.0373686
141760_at All averaged meta set LD data sorted by probe set	0.385059	0.431011	0.225139	0.687093	0.679519	0.324542	0.205514	0.267523	0.340835	0.213898	0.218305	0.248225
141761_at All averaged meta set LD data sorted by probe set	-0.580752	-0.631925	-0.506295	-0.685595	-0.6731	-0.590664	0.240669	0.2148	0.147242	0.186103	0.165733	0.193077
141762_at All averaged meta set LD data sorted by probe set	2.14008	2.17308	2.27417	2.27197	2.27373	2.2981	0.0239072	0.0350463	0.0413273	0.0406958	0.0515389	0.0338624
141763_at All averaged meta set LD data sorted by probe set	-0.535205	-0.400493	-0.369231	-0.487265	-0.441367	-0.428239	0.106051	0.0437021	0.0595967	0.108897	0.0616481	0.0730163
141764_at All averaged meta set LD data sorted by probe set	0.427099	0.410186	0.453886	0.420036	0.397614	0.439423	0.0407096	0.0417709	0.0406675	0.0366738	0.0415958	0.0471347
141765_at All averaged meta set LD data sorted by probe set	0.387184	0.201848	0.325834	0.285333	0.330969	0.223029	0.0453429	0.0696509	0.0444821	0.0616592	0.084395	0.0623318
141766_at All averaged meta set LD data sorted by probe set	0.452368	0.624944	0.711688	0.721663	0.686008	0.494442	0.189261	0.128761	0.0794801	0.190859	0.136117	0.220397
141767_at All averaged meta set LD data sorted by probe set	0.0215122	-0.00144017	0.132023	0.0627769	0.0685221	0.0173736	0.075982	0.0665526	0.0641452	0.0988103	0.0893872	0.0830908
141768_at All averaged meta set LD data sorted by probe set	1.20161	1.37303	1.283	1.33628	1.25348	1.24435	0.086667	0.0588695	0.0576808	0.069376	0.0740771	0.0807699
141769_at All averaged meta set LD data sorted by probe set	-0.961845	-0.79908	-0.693421	-0.716485	-0.567109	-0.86378	0.127124	0.0772171	0.116849	0.0419756	0.0640734	0.164559
141770_at All averaged meta set LD data sorted by probe set	0.908107	1.0567	1.04272	1.0452	1.07055	1.04149	0.0663117	0.0330651	0.0529887	0.0436069	0.0248134	0.0367494
141771_at All averaged meta set LD data sorted by probe set	-0.926164	-0.852535	-0.988419	-0.885046	-1.05736	-1.04911	0.175064	0.0855547	0.152694	0.0887193	0.323513	0.240256
141772_at All averaged meta set LD data sorted by probe set	0.115829	0.088368	0.362624	0.103021	0.209066	0.0997813	0.168434	0.229085	0.0954647	0.242946	0.166868	0.170299
141773_at All averaged meta set LD data sorted by probe set	-0.507083	-0.542361	-0.311139	-0.220345	-0.308511	-0.271398	0.234086	0.283815	0.16939	0.204912	0.215575	0.130626
141774_at All averaged meta set LD data sorted by probe set	0.0961801	0.129437	0.260419	0.406684	0.225341	-0.0554797	0.22546	0.168335	0.324799	0.107258	0.189462	0.270388
141775_at All averaged meta set LD data sorted by probe set	-0.25	-0.290082	-0.294929	-0.864094	-0.428388	-0.52699	0.200547	0.375868	0.131398	0.46414	0.312642	0.310459
141776_at All averaged meta set LD data sorted by probe set	0.652907	0.727385	0.746635	0.747245	0.595135	0.608352	0.0976878	0.0912398	0.10315	0.09735	0.120205	0.0910628
141777_at All averaged meta set LD data sorted by probe set	-0.028458	-0.0659768	-0.325165	-0.363628	-0.326312	-0.363988	0.0773819	0.05132	0.101196	0.121916	0.142332	0.121503
141778_at All averaged meta set LD data sorted by probe set	0.50657	0.503133	0.558007	0.575736	0.474661	0.507142	0.0392917	0.0415271	0.0369056	0.0515954	0.0552184	0.037264
141779_at All averaged meta set LD data sorted by probe set	0.470353	0.321293	0.00992863	0.365833	0.0502691	0.355317	0.0906832	0.20181	0.403734	0.22661	0.334561	0.244946
141780_at All averaged meta set LD data sorted by probe set	-0.090291	0.354883	0.200924	0.175584	-0.00802171	0.0926889	0.374644	0.208091	0.318408	0.710504	0.327104	0.266495
141781_at All averaged meta set LD data sorted by probe set	0.48124	0.48668	0.441365	0.511465	0.436158	0.388502	0.0461171	0.043208	0.0473336	0.0509665	0.0619835	0.0590293
141782_at All averaged meta set LD data sorted by probe set	-0.352872	-0.609686	-0.606394	-0.323389	-0.727562	-0.582987	0.134333	0.301158	0.182886	0.155008	0.386471	0.224629
141783_at All averaged meta set LD data sorted by probe set	-0.28007	-0.417625	-0.457345	-0.259671	-0.365838	-0.354409	0.0909202	0.101052	0.126925	0.10369	0.113473	0.119353
141784_at All averaged meta set LD data sorted by probe set	0.334293	0.299324	0.335725	0.228806	0.373906	0.37769	0.0609422	0.0622916	0.0524794	0.0769214	0.0496626	0.0856977
141785_at All averaged meta set LD data sorted by probe set	0.136671	0.0713994	0.151861	0.321513	0.270266	0.273351	0.11605	0.154579	0.103346	0.108321	0.116709	0.0896133
141786_at All averaged meta set LD data sorted by probe set	0.57906	0.546747	0.541781	0.535028	0.545832	0.504875	0.0778174	0.0562501	0.0877718	0.0806173	0.126628	0.091987
141787_at All averaged meta set LD data sorted by probe set	0.414969	0.384491	0.372507	0.473196	0.519003	0.416848	0.0570425	0.055914	0.0623592	0.0754095	0.0705761	0.0833543
141788_at All averaged meta set LD data sorted by probe set	-0.569264	-0.496585	-0.519108	-0.544163	-0.471076	-0.515845	0.129972	0.105867	0.124376	0.155314	0.0851741	0.085567
141789_at All averaged meta set LD data sorted by probe set	-0.39856	-0.202274	-0.135597	-0.0957745	0.00367895	-0.179409	0.245917	0.210735	0.143394	0.182472	0.111198	0.102727
141790_at All averaged meta set LD data sorted by probe set	1.50079	1.53026	1.49233	1.55951	1.76331	1.65274	0.101003	0.0744566	0.0883952	0.102409	0.121764	0.0490983
141791_at All averaged meta set LD data sorted by probe set	0.0493392	-0.00825587	-0.110986	-0.0574037	-0.105049	0.0536141	0.0759652	0.0775798	0.199119	0.125588	0.128749	0.0800509
141792_at All averaged meta set LD data sorted by probe set	-0.379589	-0.603509	-0.487363	-0.341981	-0.445656	-0.321783	0.0866888	0.19197	0.221801	0.153831	0.160706	0.111035
141793_at All averaged meta set LD data sorted by probe set	0.811531	0.849823	0.858192	0.876827	0.855646	0.862224	0.0778719	0.0783546	0.0874504	0.101829	0.0953865	0.0923476
141794_at All averaged meta set LD data sorted by probe set	0.347443	0.363476	0.395533	0.363839	0.365349	0.385422	0.106745	0.105935	0.0701965	0.0692715	0.083562	0.11883
141795_at All averaged meta set LD data sorted by probe set	-0.204483	-0.0966451	0.0420017	0.128555	0.131285	-0.0406541	0.0924902	0.0633894	0.0727064	0.063488	0.0472522	0.102394
141796_at All averaged meta set LD data sorted by probe set	-0.294648	-0.255184	-0.349764	-0.344917	-0.263082	-0.342383	0.0638789	0.0489235	0.132234	0.160942	0.0826667	0.0624126
141797_at All averaged meta set LD data sorted by probe set	-0.275615	-0.18147	-0.255334	-0.260056	-0.233794	-0.30663	0.0527566	0.0693283	0.053907	0.0954786	0.0685095	0.0665632
141798_at All averaged meta set LD data sorted by probe set	0.012816	0.0234549	0.0555504	0.0837292	0.118733	0.105487	0.0822516	0.0557316	0.055612	0.0786521	0.0592649	0.0708541
141799_at All averaged meta set LD data sorted by probe set	-0.713217	0.179906	-0.282169	-0.725587	-0.173478	-0.109125	0.520536	0.0769908	0.34209	0.438131	0.315398	0.234689
141800_at All averaged meta set LD data sorted by probe set	-0.708978	-0.47429	-0.613182	-0.380273	-0.414111	-0.825447	0.28305	0.180473	0.105258	0.153152	0.0487271	0.276807
141801_at All averaged meta set LD data sorted by probe set	1.18976	1.35963	1.35548	1.28829	1.29239	1.36431	0.0756125	0.079613	0.0788373	0.0865201	0.0645096	0.0832316
141802_at All averaged meta set LD data sorted by probe set	-0.35694	-0.397421	-0.266141	-0.423237	-0.305588	-0.363487	0.0914369	0.0852293	0.0616281	0.0638188	0.0961904	0.0622186
141803_at All averaged meta set LD data sorted by probe set	0.652678	0.644445	0.744321	0.777436	0.8887	0.758266	0.106667	0.0931116	0.0865119	0.0906384	0.074735	0.0876591
141804_at All averaged meta set LD data sorted by probe set	-0.507919	-0.251445	-0.0831121	-0.0718625	4.17008e-05	-0.168538	0.212975	0.162053	0.123907	0.222997	0.168632	0.156794
141805_at All averaged meta set LD data sorted by probe set	0.846286	0.992803	1.00968	0.971673	1.00236	0.942481	0.0700994	0.0712711	0.0450082	0.0903365	0.0336002	0.060319
141806_at All averaged meta set LD data sorted by probe set	0.800068	0.912874	0.921466	0.93367	0.912386	0.864482	0.102362	0.0820327	0.0837966	0.0921769	0.0819258	0.102767
141807_at All averaged meta set LD data sorted by probe set	0.539949	0.567	0.0622947	0.735679	0.650703	0.683199	0.168261	0.192216	0.379726	0.137242	0.137222	0.132963
141808_at All averaged meta set LD data sorted by probe set	0.496445	0.447367	0.0843509	0.212302	0.312634	0.319718	0.0977853	0.07425	0.125742	0.119069	0.107068	0.124958
141809_at All averaged meta set LD data sorted by probe set	-0.360634	-0.114019	-0.203591	-0.125845	-0.277912	-0.0872852	0.169323	0.125773	0.103182	0.0687958	0.101635	0.0368213
141810_at All averaged meta set LD data sorted by probe set	1.68937	1.70853	1.71487	1.58715	1.70925	1.72854	0.0498731	0.0393701	0.0466181	0.0464306	0.0624871	0.0475382
141811_at All averaged meta set LD data sorted by probe set	0.615913	0.707266	0.747081	0.679175	0.526086	0.633618	0.0691558	0.0781056	0.0636602	0.0665803	0.074642	0.0734092
141812_at All averaged meta set LD data sorted by probe set	-0.335066	-0.114611	-0.342645	-0.197797	-0.25868	-0.201748	0.177008	0.158481	0.158357	0.131671	0.135192	0.135688
141813_at All averaged meta set LD data sorted by probe set	-0.148908	-0.00797261	0.00348853	-0.0825922	-0.0225129	-0.0691293	0.154262	0.137889	0.126116	0.127153	0.132513	0.157444
141814_at All averaged meta set LD data sorted by probe set	0.0937894	0.0210687	0.220528	0.569163	0.346727	-0.138557	0.344051	0.309256	0.20299	0.147397	0.169894	0.390125
141815_at All averaged meta set LD data sorted by probe set	1.44635	1.44502	1.52048	1.52689	1.32296	1.38482	0.0457461	0.0603498	0.0467706	0.0411306	0.0827748	0.06408
141816_at All averaged meta set LD data sorted by probe set	-0.901581	-1.20802	-1.44365	-1.29897	-0.94901	-1.40957	0.362302	0.178249	0.351373	0.262444	0.000118403	0.472581
141817_at All averaged meta set LD data sorted by probe set	0.0851212	0.0898192	0.163095	0.241474	0.274239	0.0722647	0.0760024	0.141084	0.0593762	0.076158	0.086477	0.0526068
141818_at All averaged meta set LD data sorted by probe set	-0.833118	-0.643504	-1.00004	-0.649906	-1.00684	-0.750208	0.129406	0.11697	0.28031	0.0798613	0.226691	0.0976995
141819_at All averaged meta set LD data sorted by probe set	-0.299923	0.0443996	-0.268432	-0.367393	-0.241039	-0.561889	0.143304	0.192755	0.111806	0.194845	0.125825	0.405538
141820_at All averaged meta set LD data sorted by probe set	-0.843834	-1.34403	-1.63457	-1.51269	0	-1.60468	0.107249	0.48815	0.299684	0.420124	0	0.375534
141821_at All averaged meta set LD data sorted by probe set	-0.994402	-0.93126	-1.32559	-0.768907	-1.33528	-1.15444	0.151646	0.130467	0.328151	0.124726	0.281763	0.262403
141822_at All averaged meta set LD data sorted by probe set	0	0	0	0	-3.41258	0	0	0	0	0	0	0
141823_at All averaged meta set LD data sorted by probe set	-1.15908	-0.84348	-1.23148	-0.940136	-0.968408	-1.32178	0.139276	0.219393	0.199883	0.113355	0.219819	0.375413
141824_at All averaged meta set LD data sorted by probe set	-0.790676	-0.66693	-0.864318	-0.729603	-0.665005	-0.876099	0.177669	0.132968	0.329734	0.105096	0.0819827	0.164323
141825_at All averaged meta set LD data sorted by probe set	-0.611934	-0.672413	-0.620912	-0.708468	-0.494614	-0.732753	0.0873037	0.11725	0.0748855	0.146947	0.0895783	0.118404
141826_at All averaged meta set LD data sorted by probe set	-0.321957	-0.545125	-0.42593	-0.530618	-0.31214	-0.61534	0.184595	0.21418	0.133663	0.126025	0.115958	0.186616
141827_at All averaged meta set LD data sorted by probe set	0	0	0	0	0	0	0	0	0	0	0	0
141828_at All averaged meta set LD data sorted by probe set	0.142065	0.114566	0.163675	0.0894509	0.145629	0.0917063	0.083923	0.117077	0.0970402	0.128693	0.0921818	0.0867097
141829_at All averaged meta set LD data sorted by probe set	-1.20252	-1.36413	-1.24732	-1.88636	-1.05916	-1.60061	0.160147	0.271661	0.353259	0.53394	0.291381	0.238634
141830_at All averaged meta set LD data sorted by probe set	-0.927573	-1.18003	-0.986275	-0.689159	-0.878038	-1.00833	0.205861	0.299469	0.145833	0.110278	0.235964	0.219218
141831_at All averaged meta set LD data sorted by probe set	-0.641276	-0.795746	-0.5813	-0.783485	-0.382885	-0.654506	0.180427	0.398502	0.236846	0.412113	0.158523	0.274151
141832_at All averaged meta set LD data sorted by probe set	-0.726478	-1.28783	-0.951299	-1.04826	-0.945624	-0.817607	0.0768073	0.181991	0.0884478	0.175495	0.340946	0.135423
141833_at All averaged meta set LD data sorted by probe set	-0.308861	0.0216285	-0.222961	0.0244453	0.0719054	-0.0175153	0.240582	0.0898401	0.108165	0.0913576	0.0849478	0.0838727
141834_at All averaged meta set LD data sorted by probe set	-1.71721	-0.722988	-0.324322	-1.26723	-0.41621	-0.936187	0.365788	0.341349	0.0476673	0.659549	0.169408	0.313982
141835_s_at All averaged meta set LD data sorted by probe set	0	0	0	0	0	0	0	0	0	0	0	0
141836_at All averaged meta set LD data sorted by probe set	-0.372209	-0.43601	-0.216774	-0.144561	-0.102177	-0.650798	0.110714	0.183528	0.0917076	0.105988	0.0821558	0.345482
141837_at All averaged meta set LD data sorted by probe set	-0.469245	-0.362374	-0.437437	-0.000269366	-0.200539	-0.460757	0.19782	0.250716	0.22766	0.0854217	0.215658	0.22015
141838_at All averaged meta set LD data sorted by probe set	-0.654417	-0.422495	-0.673908	-0.492088	-0.913829	-1.66373	0.121828	0.232094	0.149223	0.305855	0.389226	0.230905
141839_at All averaged meta set LD data sorted by probe set	-0.273541	-0.206633	-0.40234	-0.777855	-0.256732	-0.363619	0.0899215	0.111909	0.128084	0.293164	0.113118	0.165497
141840_at All averaged meta set LD data sorted by probe set	0	0	-2.8281	-1.05083	-2.2901	-1.02961	0	0	0	0.253677	0	0
141841_at All averaged meta set LD data sorted by probe set	-0.951732	-0.709261	-1.30481	-1.14215	-1.38788	-1.51379	0.127809	0.135159	0.254126	0.343067	0.239412	0.260454
141842_at All averaged meta set LD data sorted by probe set	0.588737	0.568394	0.647386	0.537761	0.505123	0.612768	0.0903631	0.0900761	0.0738484	0.113826	0.0526463	0.0763229
141843_at All averaged meta set LD data sorted by probe set	-0.810741	-0.962163	-0.916855	-0.694009	-0.424061	-1.14427	0.227676	0.3286	0.151729	0.157414	0.05975	0.373921
141844_at All averaged meta set LD data sorted by probe set	-0.784747	-0.779322	-0.731172	-0.815057	-1.15993	-1.35219	0.199938	0.273616	0.15611	0.496073	0.355276	0.377194
141845_at All averaged meta set LD data sorted by probe set	-0.830671	-0.2987	-0.106291	-0.393212	-0.502994	-0.705345	0.255502	0.212443	0.20862	0.164659	0.176529	0.235855
141846_at All averaged meta set LD data sorted by probe set	-0.99	-0.86349	-1.28356	-1.26595	-0.995622	-1.03529	0.15536	0.0982298	0.128049	0.265392	0.127483	0.0983579
141847_at All averaged meta set LD data sorted by probe set	-1.07139	-0.885976	0	-0.317404	-2.07031	-1.05758	0.733475	0	0	0	0	0
141848_at All averaged meta set LD data sorted by probe set	-1.34434	-1.02441	-1.44674	-1.38267	-1.16278	-1.14174	0.205025	0.200159	0.285911	0.245698	0.130028	0.328523
141849_at All averaged meta set LD data sorted by probe set	0	0	0	0	0	0	0	0	0	0	0	0
141850_at All averaged meta set LD data sorted by probe set	-0.222579	-1.22679	-0.0138888	-0.699203	0	0	0.129593	0.464314	0.107889	0.240989	0	0
141851_at All averaged meta set LD data sorted by probe set	-0.560021	-0.31773	-0.309074	-0.607558	-0.577422	-0.729011	0.0940941	0.0905576	0.0652852	0.139228	0.147472	0.284278
141852_at All averaged meta set LD data sorted by probe set	0.907391	1.07461	0.985013	1.06745	1.15286	0.978777	0.106105	0.112361	0.109889	0.0843422	0.0949594	0.106078
141853_at All averaged meta set LD data sorted by probe set	-0.417011	-0.52931	-0.141518	-0.376931	-0.112813	-0.37636	0.0992684	0.191975	0.1151	0.171831	0.183824	0.164956
141854_at All averaged meta set LD data sorted by probe set	-0.439162	-0.475008	-0.657122	-1.48258	-0.925795	-0.91251	0.236725	0.187214	0.278429	0.366174	0.289315	0.45505
141855_at All averaged meta set LD data sorted by probe set	0	0	-1.56838	0	0	0	0	0	0	0	0	0
141856_at All averaged meta set LD data sorted by probe set	-1.37269	-1.35492	-1.51071	-1.21229	-1.47372	-2.63743	0.288239	0.199303	0.360897	0.125403	0.0546117	0.499149
141857_at All averaged meta set LD data sorted by probe set	-0.527109	-0.368881	-0.396259	-0.33509	-0.432165	-0.292846	0.0761845	0.109774	0.112651	0.0642713	0.0800372	0.0896407
141858_at All averaged meta set LD data sorted by probe set	-0.68826	-0.691819	-0.682436	-0.812982	-0.677746	-0.680716	0.0829723	0.0931528	0.135552	0.177715	0.114599	0.105402
141859_at All averaged meta set LD data sorted by probe set	-0.929413	-0.183241	-1.02878	-0.331959	-0.98245	-1.1206	0.461184	0.075889	0.25687	0.0678208	0.535461	0.448939
141860_at All averaged meta set LD data sorted by probe set	-1.09528	-0.865323	-1.68584	-0.940463	-0.848503	-0.924233	0.288006	0.259925	0.898094	0.297817	0.298118	0.21007
141861_at All averaged meta set LD data sorted by probe set	-1.14326	-0.644594	-1.09079	-1.08914	-0.853967	-0.837194	0.134652	0.239579	0.0445821	0.120076	0.110114	0.216049
141862_at All averaged meta set LD data sorted by probe set	-1.72144	-0.895862	-1.7894	-1.58769	-1.29532	-1.43202	0.340101	0.1419	0.421081	0.225202	0.0827598	0.202512
141863_at All averaged meta set LD data sorted by probe set	-1.58855	-1.31256	-1.3855	-1.80876	-1.98855	-1.7335	0.247335	0.150541	0.128087	0.43685	0.228647	0.150173
141864_i_at All averaged meta set LD data sorted by probe set	-0.543089	-0.20343	-0.321867	-0.150837	-0.177748	-0.382694	0.165755	0.143736	0.0920293	0.0971868	0.101678	0.0955547
141865_r_at All averaged meta set LD data sorted by probe set	-1.33333	-1.01048	-1.13515	-1.13197	-1.04037	-1.26342	0.130937	0.169945	0.163349	0.176057	0.247515	0.19546
141866_at All averaged meta set LD data sorted by probe set	0	0	0	0	0	0	0	0	0	0	0	0
141867_at All averaged meta set LD data sorted by probe set	0	-2.5365	0	0	0	0	0	0	0	0	0	0
141868_at All averaged meta set LD data sorted by probe set	0.392988	0.454419	0.331597	0.471791	0.438814	0.268555	0.0630276	0.126041	0.100427	0.102255	0.0640232	0.0644659
141869_at All averaged meta set LD data sorted by probe set	-0.588489	-1.03784	-1.71356	-2.94021	-1.50301	0	0.199733	0.371876	0	0.366177	0	0
141870_at All averaged meta set LD data sorted by probe set	-0.748025	-0.745556	-0.723022	-0.532752	-0.118126	-0.897819	0.450013	0.341374	0.229493	0.284196	0.0579137	0.106753
141871_at All averaged meta set LD data sorted by probe set	0	0	0	0	-0.723401	-0.969339	0	0	0	0	0.217167	0.107351
141872_at All averaged meta set LD data sorted by probe set	0	0	0	0	0	0	0	0	0	0	0	0
141873_at All averaged meta set LD data sorted by probe set	0.532126	0.457442	0.358583	0.339986	0.466135	0.302133	0.0934504	0.103641	0.0959429	0.0655881	0.11075	0.0816811
141874_at All averaged meta set LD data sorted by probe set	-0.922848	-0.8399	-0.920275	-0.936435	-0.828131	-0.581214	0.273917	0.325382	0.244702	0.230905	0.265119	0.19054
141875_at All averaged meta set LD data sorted by probe set	-0.319576	-0.306058	-0.115805	-0.198767	-0.256323	-0.318591	0.112638	0.151465	0.104987	0.14794	0.139419	0.145235
141876_at All averaged meta set LD data sorted by probe set	-0.0398148	-0.0187691	-0.179052	-0.0840111	-0.0740951	-0.179225	0.0725979	0.10893	0.124877	0.110711	0.0992468	0.137252
141877_at All averaged meta set LD data sorted by probe set	-0.465607	-0.337197	-0.57294	-0.619418	-0.426468	-0.655061	0.088195	0.110259	0.0976836	0.28709	0.153855	0.309961
141878_at All averaged meta set LD data sorted by probe set	-0.625512	-0.340258	-1.0269	-0.856887	-1.0895	-0.553921	0.212671	0.173345	0.435812	0.348945	0.337835	0.251487
141879_at All averaged meta set LD data sorted by probe set	0.531469	0.695233	0.365462	0.424091	0.359795	0.263645	0.187077	0.149666	0.104739	0.108703	0.110521	0.111925
141880_at All averaged meta set LD data sorted by probe set	-0.414736	-0.330797	-0.569035	-0.423655	-0.220599	-0.484207	0.156816	0.162983	0.179498	0.240881	0.0866764	0.22127
141881_at All averaged meta set LD data sorted by probe set	-0.278277	-0.0286106	-0.268275	0.0479978	-0.211305	-0.180088	0.178782	0.0816964	0.138431	0.0562358	0.182383	0.0823832
141882_at All averaged meta set LD data sorted by probe set	0.71496	0.627677	0.704201	0.684138	0.623419	0.774889	0.0765237	0.0561153	0.0731948	0.0935533	0.100584	0.095251
141883_at All averaged meta set LD data sorted by probe set	-0.517036	-0.77992	-0.857341	-0.574077	-0.780364	-0.861208	0.149733	0.224733	0.221054	0.183909	0.281696	0.222654
141884_at All averaged meta set LD data sorted by probe set	-1.27382	-1.38791	-1.89155	-1.18899	-0.786919	-1.08634	0.229462	0.307318	0.231291	0.0928775	0.118351	0.0913607
141885_at All averaged meta set LD data sorted by probe set	-0.118092	0.0877741	-0.0894736	-0.242252	-0.268611	0.0145557	0.386052	0.173005	0.3098	0.288168	0.238955	0.200052
141886_at All averaged meta set LD data sorted by probe set	-1.46896	-1.364	-1.20453	-1.51909	-1.11662	-1.27112	0.244378	0.202366	0.143358	0.291008	0.100609	0.15117
141887_at All averaged meta set LD data sorted by probe set	-0.509754	-0.0903999	-0.36047	-0.375728	-0.477752	-0.293015	0.515277	0.397587	0.523089	0.382247	0.216167	0.212736
141888_at All averaged meta set LD data sorted by probe set	0.589872	0.640165	0.629881	0.489058	0.583379	0.563363	0.0733651	0.0752526	0.057407	0.080818	0.0704329	0.0996512
141889_at All averaged meta set LD data sorted by probe set	0.0591015	0.0331276	0.0668541	-0.153015	-0.105356	-0.124992	0.114598	0.0995018	0.0993867	0.125755	0.0789195	0.09647
141890_at All averaged meta set LD data sorted by probe set	-1.80015	-1.98408	0	-2.86606	-1.32056	-1.0423	0	1.3203	0	0	0.38306	0
141891_at All averaged meta set LD data sorted by probe set	0	0	0	0	0	0	0	0	0	0	0	0
141892_at All averaged meta set LD data sorted by probe set	-1.80289	-2.05823	-1.58009	-1.79126	-1.64845	-1.30605	0.380917	0.385251	0.146398	0.224852	0.0964576	0.165696
141893_at All averaged meta set LD data sorted by probe set	-0.606266	-0.765649	-0.932063	-1.16089	-0.785	-1.09665	0.127938	0.137132	0.119532	0.145409	0.153076	0.17203
141894_at All averaged meta set LD data sorted by probe set	-1.74414	-1.2299	-1.94147	-1.31979	-1.2929	-2.03401	0.413609	0.310407	0.153268	0.257203	0.202806	0.325739
141895_at All averaged meta set LD data sorted by probe set	-0.945632	-0.773055	-0.529217	-0.833292	-0.81983	-1.12807	0.231016	0.260412	0.130353	0.17773	0.153737	0.25069
141896_at All averaged meta set LD data sorted by probe set	-0.827387	-1.18341	-0.828349	-0.906406	-1.13223	-1.12006	0.104036	0.336361	0.082786	0.0900831	0.209675	0.199769
141897_at All averaged meta set LD data sorted by probe set	-1.11556	-1.46448	-0.882559	-0.814719	-0.979454	-0.991836	0.156359	0.443407	0.204925	0.170196	0.279391	0.278926
141898_at All averaged meta set LD data sorted by probe set	-0.423407	-0.544261	-0.662516	-0.418445	-0.663871	-0.648963	0.165424	0.172625	0.223346	0.112896	0.183642	0.134396
141899_at All averaged meta set LD data sorted by probe set	-0.295235	-0.0685246	-0.0222429	-0.24706	-0.211342	-0.537019	0.191003	0.099612	0.11731	0.148833	0.147636	0.197328
141900_at All averaged meta set LD data sorted by probe set	-0.510645	-0.448653	-1.82971	-1.08157	-1.23938	-0.440647	0.174574	0.432196	0.484002	0.145497	0.518269	0.200874
141901_at All averaged meta set LD data sorted by probe set	-0.479789	-0.295704	-0.536499	-0.499621	-0.25017	-0.4832	0.15321	0.120119	0.130024	0.116673	0.0699668	0.15269
141902_at All averaged meta set LD data sorted by probe set	0	0	0	0	0	0	0	0	0	0	0	0
141903_at All averaged meta set LD data sorted by probe set	-1.03011	-1.11231	-1.30669	-0.984584	-1.16479	-1.22682	0.19684	0.207102	0.368572	0.294351	0.253115	0.259403
141904_at All averaged meta set LD data sorted by probe set	-0.677298	-0.987011	-0.99403	-1.28503	-0.969166	-0.38678	0.244235	0.221888	0.288553	0.0427862	0.363036	0.415711
141905_at All averaged meta set LD data sorted by probe set	-1.60542	-1.46735	-1.43225	-1.8425	-1.55681	-1.76866	0.24892	0.185011	0.292468	0.380306	0.286144	0.376695
141906_at All averaged meta set LD data sorted by probe set	0.410405	0.523044	0.403709	0.516869	0.591566	0.482853	0.106731	0.116085	0.0979656	0.0814811	0.0935605	0.0971614
141907_at All averaged meta set LD data sorted by probe set	0	0	0	0	0	0	0	0	0	0	0	0
141908_at All averaged meta set LD data sorted by probe set	-1.35508	-1.45199	-1.31745	-1.40241	-1.61537	-1.5205	0.306896	0.247956	0.211498	0	0.35038	0.0694254
141909_at All averaged meta set LD data sorted by probe set	0.458665	0.513416	0.202671	0.440665	0.622041	0.360468	0.165138	0.151666	0.268986	0.240217	0.0341597	0.174418
141910_at All averaged meta set LD data sorted by probe set	0	-1.09978	0	-2.19326	-1.79948	0	0	0.237379	0	0	0	0
141911_at All averaged meta set LD data sorted by probe set	-0.688784	-1.11957	0	-1.05685	-1.40568	-1.22956	0.0698944	0.33874	0	0.466469	0.52266	0.457215
141912_at All averaged meta set LD data sorted by probe set	0.043844	0.227072	0.249481	0.250674	0.17492	0.129429	0.197249	0.217875	0.177553	0.137396	0.11348	0.119952
141913_at All averaged meta set LD data sorted by probe set	-0.556385	-0.378213	-0.65115	-0.594809	-0.904836	-0.806863	0.0497578	0.166084	0.0946669	0.0942877	0.275482	0.231789
141914_at All averaged meta set LD data sorted by probe set	0.176527	0.22837	0.232071	0.284458	0.268272	0.0532084	0.0554125	0.0819516	0.0587582	0.112382	0.0682645	0.140664
141915_at All averaged meta set LD data sorted by probe set	0.275479	0.399449	0.422632	0.481596	0.542034	0.424625	0.104516	0.149105	0.0791796	0.0744672	0.077005	0.0942226
141916_at All averaged meta set LD data sorted by probe set	-2.3204	0	-2.28709	-1.72149	-1.36728	0	0	0	0	0	0	0
141917_at All averaged meta set LD data sorted by probe set	-0.216032	-0.0564921	-0.233514	-0.327927	-0.0905892	-0.202886	0.165355	0.141885	0.114144	0.195834	0.116322	0.12209
141918_at All averaged meta set LD data sorted by probe set	-0.521725	-0.715354	-0.892271	-1.01699	-0.606775	-0.833207	0.122748	0.212353	0.254557	0.258909	0.145815	0.21979
141919_at All averaged meta set LD data sorted by probe set	0	0	0	0	0	0	0	0	0	0	0	0
141920_at All averaged meta set LD data sorted by probe set	-1.59635	-1.30619	-1.13524	-1.00636	-1.34523	-1.63748	0.235324	0.33282	0.189192	0.214745	0.264345	0.431806
141921_at All averaged meta set LD data sorted by probe set	-0.789365	-0.759833	-1.02178	-0.973634	-0.879545	-0.854207	0.0789813	0.0790793	0.100187	0.113906	0.0954812	0.080696
141922_at All averaged meta set LD data sorted by probe set	0	0	-2.23538	-1.92579	0	-3.05518	0	0	0.665218	0	0	0
141923_at All averaged meta set LD data sorted by probe set	-0.911381	-0.859645	-0.814758	0.0359973	-1.07461	-1.01255	0.304378	0.367871	0.0508059	0.0390851	0.174587	0.681027
141924_at All averaged meta set LD data sorted by probe set	-0.643606	-0.938242	-1.27567	-0.862049	-0.790486	-1.10444	0.0905464	0.313362	0.601893	0.0774925	0.235224	0.320894
141925_i_at All averaged meta set LD data sorted by probe set	-1.98311	-2.82894	-1.96388	-2.27522	-1.54849	-1.68697	0.339415	0.841174	0.337314	0.235639	0.23847	0.173664
141926_at All averaged meta set LD data sorted by probe set	-1.75223	-1.92269	-1.50572	-2.13098	-1.81817	-1.53489	0.33809	0.271366	0.176183	0.551214	0.411797	0.364715
141927_at All averaged meta set LD data sorted by probe set	-1.21156	-1.58157	-1.7423	-1.78045	-1.06881	-1.55497	0.304955	0.447017	0.372364	0.295106	0.123189	0.313178
141928_at All averaged meta set LD data sorted by probe set	-1.15311	-1.23455	-1.26285	-1.33572	-1.26759	-1.19514	0.11621	0.184842	0.119261	0.203646	0.107907	0.0610368
141929_at All averaged meta set LD data sorted by probe set	-0.37246	-0.613196	-0.86212	-0.905443	-0.785389	-0.391748	0.210705	0.169856	0.345427	0.204833	0.245673	0.14465
141930_at All averaged meta set LD data sorted by probe set	-0.348778	-0.284225	-0.304709	-0.435569	-0.317031	-0.586942	0.113071	0.148251	0.146771	0.164895	0.13999	0.156014
141931_at All averaged meta set LD data sorted by probe set	-0.424832	-0.380253	-0.346544	-0.463215	-0.430294	-0.246344	0.189248	0.170219	0.189742	0.217548	0.173223	0.144516
141932_at All averaged meta set LD data sorted by probe set	-0.66827	-0.558967	-0.81116	-0.676433	-1.02668	-1.1852	0.100183	0.114232	0.0708263	0.141152	0.209427	0.433488
141933_at All averaged meta set LD data sorted by probe set	0.334054	0.50637	0.297668	0.490961	0.358713	0.395032	0.12573	0.192141	0.113523	0.114464	0.168481	0.119363
141934_at All averaged meta set LD data sorted by probe set	0.190845	0.327264	0.0860834	0.25227	0.295828	0.133431	0.0675942	0.143102	0.0886034	0.119773	0.113092	0.0974638
141935_at All averaged meta set LD data sorted by probe set	-1.60261	-1.47839	-1.72281	-1.90952	-1.42603	-1.30035	0.260054	0.318682	0.335107	0.434696	0.522224	0.25817
141936_at All averaged meta set LD data sorted by probe set	-1.81312	-1.75749	-2.34545	-3.02492	-2.14272	-2.05545	0.486981	0.143774	0.281955	0.415719	0.353137	0.191283
141937_at All averaged meta set LD data sorted by probe set	-0.580557	-0.208906	-0.376431	-0.831267	-1.00355	-0.430362	0.349982	0.350194	0.357292	0.540005	0.520427	0.316081
141938_at All averaged meta set LD data sorted by probe set	-0.237583	-0.235394	-0.0588924	-0.0751391	-0.496394	-0.939279	0.0997524	0.288963	0.283462	0.299704	0.318125	0.962966
141939_at All averaged meta set LD data sorted by probe set	0.294048	0.281402	0.178501	0.186741	0.291404	0.28538	0.0745065	0.0993925	0.051634	0.123618	0.053251	0.0492466
141940_at All averaged meta set LD data sorted by probe set	-1.82152	-1.49829	-0.733303	-1.2067	-1.9014	-1.78418	0.514875	0.224317	0.273682	0.441221	0.524707	0
141941_at All averaged meta set LD data sorted by probe set	-0.753347	-0.232573	-0.483537	-0.534086	-0.427431	-0.528997	0.228098	0.0730865	0.166632	0.228147	0.134573	0.137949
141942_at All averaged meta set LD data sorted by probe set	0.0434389	0.0483634	-0.264583	-0.0624183	-0.0360671	-0.0316388	0.115105	0.20098	0.197525	0.132127	0.134272	0.1127
141943_at All averaged meta set LD data sorted by probe set	0	0	0	0	0	0	0	0	0	0	0	0
141944_at All averaged meta set LD data sorted by probe set	-0.828413	-0.995473	-0.821658	-0.948323	-0.966784	-0.869072	0.0986297	0.160642	0.0567642	0.166034	0.170288	0.112144
141945_at All averaged meta set LD data sorted by probe set	-0.605549	-0.774752	-0.774397	-0.683539	-0.709614	-0.698247	0.131849	0.193746	0.176096	0.128638	0.166869	0.160712
141946_at All averaged meta set LD data sorted by probe set	-1.25621	-1.34277	-1.05058	-0.984028	-1.37174	-1.21235	0.160782	0.347768	0.130272	0.22675	0.174515	0.111363
141947_at All averaged meta set LD data sorted by probe set	0.0125601	0.0163687	0.034958	-0.0206772	0.0395186	0.0362577	0.0673829	0.0920963	0.0779322	0.080684	0.0854066	0.0796519
141948_at All averaged meta set LD data sorted by probe set	-1.31542	-0.984572	-1.07434	-1.36648	-1.05208	-1.35393	0.132943	0.136123	0.102884	0.246183	0.100253	0.204535
141949_at All averaged meta set LD data sorted by probe set	-1.05023	-0.896248	-1.08233	-0.868339	-0.828159	-0.948072	0.0874055	0.295029	0.279244	0.0620947	0.146867	0.180659
141950_at All averaged meta set LD data sorted by probe set	-0.243227	-0.325117	-0.373093	-0.509295	-0.425927	-0.441675	0.0650081	0.104954	0.127678	0.120574	0.145388	0.0944178
141951_at All averaged meta set LD data sorted by probe set	-1.20694	-1.18205	-1.76124	-2.01034	-1.45064	-2.69152	0.173082	0.240826	0.26699	0.722348	0.217057	0.631729
141952_at All averaged meta set LD data sorted by probe set	-0.984651	-1.00675	-0.709311	-0.942177	-0.888105	-0.679092	0.374908	0.388107	0.26436	0.275479	0.164835	0.103269
141953_at All averaged meta set LD data sorted by probe set	-1.59027	-1.55557	-1.23424	-1.32323	-1.35335	-1.33237	0.300948	0.173283	0.123786	0.200693	0.191674	0.067455
141954_at All averaged meta set LD data sorted by probe set	0	-1.49892	-2.82881	-2.27025	-0.964787	-1.8231	0	0	0	0.185728	0	0.121852
141955_at All averaged meta set LD data sorted by probe set	0.240384	0.176524	0.0216044	0.139545	0.0803907	0.17217	0.150787	0.14523	0.146366	0.135374	0.150999	0.177789
141956_at All averaged meta set LD data sorted by probe set	-0.071602	-0.358923	-0.462104	-0.411582	-0.620025	-0.750635	0.131701	0.201763	0.236979	0.244136	0.438996	0.287695
141957_at All averaged meta set LD data sorted by probe set	-1.03043	-0.963854	-1.02199	-0.966964	-0.93825	-1.02594	0.137417	0.117582	0.10578	0.0849605	0.111853	0.124583
141958_at All averaged meta set LD data sorted by probe set	-0.774918	-0.819868	-0.721627	-0.751651	-0.712788	-0.755803	0.111694	0.102695	0.107198	0.107362	0.151581	0.140972
141959_at All averaged meta set LD data sorted by probe set	-0.0157981	-0.123433	0.00975213	0.054728	0.112862	0.0456165	0.10225	0.156166	0.101152	0.110375	0.0660455	0.0900542
141960_at All averaged meta set LD data sorted by probe set	-0.862473	-0.710942	-0.572704	-0.660517	-0.640349	-0.71998	0.211891	0.22694	0.189138	0.267774	0.292104	0.19853
141961_at All averaged meta set LD data sorted by probe set	-0.130281	-0.158319	-0.318273	-0.160273	-0.0383739	-0.201388	0.0611318	0.147083	0.12437	0.124875	0.0843581	0.1032
141962_at All averaged meta set LD data sorted by probe set	-0.813493	-0.890507	-0.852623	-1.05544	-1.27204	-0.878916	0.10067	0.106849	0.122446	0.116462	0.14364	0.148988
141963_at All averaged meta set LD data sorted by probe set	-1.43448	-1.70363	-2.38644	-1.77739	-1.08298	-1.50688	0.177166	0.0795551	0.799259	0.374548	0	0.335261
141964_at All averaged meta set LD data sorted by probe set	-1.1762	-1.21175	0	-1.60946	-1.85932	-1.65051	0	0.397685	0	0	0	0.217476
141965_at All averaged meta set LD data sorted by probe set	-0.88785	-0.871469	-0.74373	-0.812787	-0.656938	-0.94686	0.185995	0.255602	0.187215	0.214717	0.126697	0.226855
141966_at All averaged meta set LD data sorted by probe set	-0.595171	-0.55201	-0.6195	-0.540267	-0.453919	-0.564825	0.0752221	0.104346	0.0573504	0.0631589	0.0701486	0.0914838
141967_at All averaged meta set LD data sorted by probe set	-1.1854	-1.03027	-1.15884	-1.40557	-1.10935	-1.15611	0.293713	0.0727898	0.0691424	0.259794	0.13985	0.108946
141968_at All averaged meta set LD data sorted by probe set	-0.555148	-0.237396	-0.50708	-0.404333	-0.586256	-0.559617	0.212909	0.0730611	0.126179	0.105867	0.244339	0.106756
141969_at All averaged meta set LD data sorted by probe set	-0.574164	-0.58496	-0.690291	-0.570199	-0.864436	-0.597983	0.187929	0.134344	0.1347	0.16703	0.111823	0.145399
141970_at All averaged meta set LD data sorted by probe set	0.43723	0.509323	0.427097	0.39628	0.348126	0.414025	0.0796643	0.102119	0.0557396	0.0998114	0.0678977	0.0754028
141971_at All averaged meta set LD data sorted by probe set	0.888926	0.827454	0.833359	0.716022	0.738634	0.801089	0.146638	0.103415	0.114196	0.127153	0.0873644	0.100411
141972_at All averaged meta set LD data sorted by probe set	-1.1831	-1.05825	-1.00495	-1.22528	-0.928869	-1.42123	0.11584	0.22226	0.0954094	0.167338	0.101137	0.245882
141973_at All averaged meta set LD data sorted by probe set	-1.77011	-1.53177	-1.75719	-2.12929	-1.37962	-1.64	0.756884	0	0.293451	0.387557	0.180495	0.266056
141974_at All averaged meta set LD data sorted by probe set	-0.630121	-0.545242	-0.691944	-0.628048	-0.823134	-0.616643	0.145896	0.161576	0.128765	0.0936934	0.188131	0.119639
141975_at All averaged meta set LD data sorted by probe set	0	0	-1.97158	0	0	0	0	0	0	0	0	0
141976_at All averaged meta set LD data sorted by probe set	-0.515938	-0.560948	-0.337538	-0.193917	-0.292415	-0.480577	0.146754	0.19744	0.082018	0.0821087	0.165224	0.0950442
141977_at All averaged meta set LD data sorted by probe set	0	0	0	0	0	0	0	0	0	0	0	0
141978_i_at All averaged meta set LD data sorted by probe set	-1.27635	-2.83974	-1.66415	-1.31321	-2.3455	-1.77171	0.13599	0	0.403341	0.134669	0.570828	0
141979_r_at All averaged meta set LD data sorted by probe set	-2.30793	-1.66952	-1.83115	-2.49374	-2.13606	-1.93048	0.38075	0.312093	0.15218	0.729019	0	0.188431
141980_at All averaged meta set LD data sorted by probe set	-1.4625	-1.45612	-2.04456	-1.81826	-1.93138	-1.66184	0.250278	0.367162	0.753207	0.122689	0.28703	0.302561
141981_at All averaged meta set LD data sorted by probe set	-0.403895	-1.3226	-1.6317	-1.51521	-1.26089	-0.820447	0.0580908	0.267439	1.04357	0.268599	0.247595	0.127364
141982_at All averaged meta set LD data sorted by probe set	-0.68487	-0.738186	-1.08372	-0.965236	-1.18737	-1.18819	0.183441	0.184715	0.187556	0.31763	0.240166	0.320931
141983_at All averaged meta set LD data sorted by probe set	0.281122	0.329105	0.226874	-0.0269264	0.0883079	0.195605	0.0852006	0.0874786	0.12096	0.19652	0.0611219	0.0828773
141984_at All averaged meta set LD data sorted by probe set	-0.0958125	-0.177997	-0.24621	-0.209089	-0.104103	-0.196243	0.040511	0.103974	0.0669903	0.13179	0.0310159	0.0729556
141985_at All averaged meta set LD data sorted by probe set	-1.04789	-1.14974	-1.43824	-0.860686	-1.23726	-1.13285	0.110999	0.156348	0.275941	0.079021	0.204623	0.142297
141986_at All averaged meta set LD data sorted by probe set	-1.04219	-0.747634	-0.522876	-0.44734	-0.559819	-0.910385	0.271781	0.213474	0.196097	0.148547	0.274987	0.192714
141987_at All averaged meta set LD data sorted by probe set	-1.96604	-2.96512	-1.77551	-1.63543	0	-1.61907	0.291619	0	0	0	0	0
141988_at All averaged meta set LD data sorted by probe set	-0.00511113	0.0480765	0.0104207	0.0516837	0.081722	-0.0014748	0.0565974	0.040314	0.0456625	0.0644257	0.0415278	0.0498471
141989_at All averaged meta set LD data sorted by probe set	-0.381424	-0.271	-0.374057	-0.473918	-0.405406	-0.341435	0.096453	0.146425	0.113052	0.133549	0.144697	0.0787036
141990_at All averaged meta set LD data sorted by probe set	0.137201	0.217401	0.204451	0.115806	0.0949443	0.136544	0.0703489	0.0966191	0.0673087	0.0893101	0.0868483	0.0422959
141991_at All averaged meta set LD data sorted by probe set	-0.177212	-0.162491	-0.131407	-0.281164	-0.210183	-0.219907	0.123202	0.0930088	0.0822252	0.139884	0.0781691	0.0713863
141992_at All averaged meta set LD data sorted by probe set	-0.16775	-0.177205	-0.521835	-0.285181	-0.497628	-0.258802	0.163772	0.200339	0.200234	0.150166	0.171865	0.256621
141993_at All averaged meta set LD data sorted by probe set	-1.03241	-0.130485	-1.44304	-1.35164	-1.26974	-1.48658	0.0429622	0.485964	0.405226	0.365652	0.308884	0.439927
141994_at All averaged meta set LD data sorted by probe set	-0.945033	-0.879563	-0.930231	-0.919544	-0.757214	-1.14478	0.142421	0.109245	0.127082	0.166577	0.102745	0.224424
141995_at All averaged meta set LD data sorted by probe set	-0.519318	0.0800828	-0.220231	-0.0698561	-0.0883116	-0.291799	0.474811	0.173359	0.235766	0.136757	0.116434	0.161285
141996_at All averaged meta set LD data sorted by probe set	-0.717687	-0.744206	-3.16608	-0.333852	-0.80412	0	0.289309	0.397943	0	0.658878	0.297399	0
141997_at All averaged meta set LD data sorted by probe set	-0.906514	-1.44638	-1.47132	-1.20261	-1.27491	-1.35397	0.137564	0.704063	0.236771	0.190094	0.130688	0.237101
141998_at All averaged meta set LD data sorted by probe set	-0.595074	-0.614487	-0.522893	-0.630337	-0.550464	-0.317596	0.144685	0.109038	0.148955	0.283939	0.149258	0.0916246
141999_at All averaged meta set LD data sorted by probe set	-0.86663	-1.17408	-1.22797	-0.607416	-1.25242	-1.08128	0.260995	0.334598	0.342404	0.410481	0.292584	0.427784
142000_at All averaged meta set LD data sorted by probe set	0.661401	0.63489	0.646628	0.605845	0.568242	0.670128	0.0907637	0.102771	0.0958458	0.115569	0.0787754	0.0844499
142001_r_at All averaged meta set LD data sorted by probe set	-2.14502	-1.65738	-1.68271	-1.64683	-1.87072	-1.48476	0.225269	0.157652	0.17524	0.226677	0.143199	0.0868812
142002_at All averaged meta set LD data sorted by probe set	-0.201981	-0.0959432	-0.179444	-0.178267	-0.0950165	-0.144072	0.12486	0.150393	0.0885827	0.180933	0.0648861	0.110584
142003_at All averaged meta set LD data sorted by probe set	-1.09979	-0.979474	-1.67917	-1.42974	-1.36437	-1.48439	0.154425	0.167132	0.311609	0.1349	0.269041	0.263915
142004_at All averaged meta set LD data sorted by probe set	-0.311367	-0.252589	-0.00938313	-0.107228	-0.0922813	0.299045	0.265738	0.346796	0.165245	0.483152	0.308503	0.261748
142005_at All averaged meta set LD data sorted by probe set	-0.939727	-1.2083	-1.04356	-2.54932	-1.22199	-1.5891	0.261304	0.261392	0.575992	0	0.177894	0.317863
142006_at All averaged meta set LD data sorted by probe set	-0.634918	-0.523303	-0.396859	-1.0299	-1.01144	-1.13425	0.258652	0.196055	0	0.273762	0.342763	0.214476
142007_at All averaged meta set LD data sorted by probe set	-1.03742	-0.967822	-0.537812	-0.916296	-1.17744	-0.944117	0.444977	0.325752	0.172111	0.335101	0.237997	0.190365
142008_at All averaged meta set LD data sorted by probe set	-0.255772	0.131342	-0.0595222	0.0397802	-0.0104254	0.0365551	0.19047	0.129407	0.0789039	0.126656	0.0804777	0.083778
142009_at All averaged meta set LD data sorted by probe set	-0.687096	-0.769683	-0.835893	-2.28018	-1.00955	-1.18608	0.180361	0.322943	0.24187	0.742619	0.244491	0.369644
142010_at All averaged meta set LD data sorted by probe set	-1.42333	0	-1.29363	0	0	0	0	0	0	0	0	0
142011_at All averaged meta set LD data sorted by probe set	-1.0272	-1.11266	-0.970199	-1.21784	-0.937969	-1.46403	0.195407	0.162714	0.209049	0.182362	0.163173	0.356493
142012_at All averaged meta set LD data sorted by probe set	-0.670119	-0.440396	-0.553373	-0.451351	-0.669817	-0.800252	0.112142	0.0688296	0.156324	0.132941	0.11455	0.20279
142013_at All averaged meta set LD data sorted by probe set	-0.383704	-0.331529	-0.462202	-0.841939	-0.431228	-0.705081	0.100274	0.11143	0.0882246	0.166416	0.0646339	0.250436
142014_at All averaged meta set LD data sorted by probe set	-0.415482	-0.384952	-0.375753	-0.462451	-0.467574	-0.632488	0.101913	0.0878198	0.0709585	0.106661	0.0972957	0.222314
142015_at All averaged meta set LD data sorted by probe set	0.287592	0.302971	0.108228	0.237265	0.199494	0.219861	0.127665	0.13481	0.112552	0.156886	0.194028	0.125378
142016_at All averaged meta set LD data sorted by probe set	-0.575329	-0.230072	-0.507116	-0.501508	-0.106972	-0.316132	0.216684	0.137948	0.153906	0.17932	0.0547512	0.105189
142017_at All averaged meta set LD data sorted by probe set	0	-1.00357	0	0	0	-2.21651	0	0	0	0	0	0
142018_at All averaged meta set LD data sorted by probe set	0	-0.405819	-2.62617	-0.715905	0	0	0	0	0	0	0	0
142019_at All averaged meta set LD data sorted by probe set	-1.07539	-1.09808	-1.19059	-0.754042	-0.94148	-0.518834	0.205983	0.23772	0.402423	0.205127	0.150383	0.0845436
142020_at All averaged meta set LD data sorted by probe set	-1.65301	-1.61727	-1.5579	-1.41498	-1.2269	-1.22497	0.274198	0.284721	0.306249	0.27877	0.0862232	0.155299
142021_at All averaged meta set LD data sorted by probe set	-1.22643	-1.21127	-1.18447	-1.47257	-1.03333	-1.2936	0.233512	0.328121	0.260642	0.269874	0.175078	0.340269
142022_at All averaged meta set LD data sorted by probe set	-1.82725	-1.60586	-0.894692	-1.05525	-1.20575	-1.04588	0.293715	0.265822	0.0822071	0.104722	0.20387	0.204262
142023_at All averaged meta set LD data sorted by probe set	-1.01628	-1.09796	-1.02154	-0.87118	-0.673494	-1.18177	0.134115	0.222634	0.23248	0.23947	0.175252	0.284641
142024_at All averaged meta set LD data sorted by probe set	-0.192176	0.000251015	-0.0472119	-0.109206	-0.0829404	-0.0957799	0.138961	0.067311	0.0373957	0.0641841	0.0969726	0.0835539
142025_at All averaged meta set LD data sorted by probe set	-1.7311	-1.76859	-1.54837	-1.95101	-1.71098	-2.08048	0.183231	0.575513	0.104706	0.433553	0.247587	0.306185
142026_at All averaged meta set LD data sorted by probe set	-1.85199	-0.994252	-0.629898	-0.928989	-1.3426	-1.26516	0.257712	0.448159	0.207614	0.196046	0.319922	0.163404
142027_at All averaged meta set LD data sorted by probe set	-0.174988	-0.147249	-0.186541	-0.237478	-0.422289	-0.200132	0.0747942	0.127818	0.0933026	0.122956	0.189131	0.0728184
142028_at All averaged meta set LD data sorted by probe set	-1.14195	-1.41308	-1.19893	-1.3742	-0.840026	-0.943507	0.235088	0.378233	0.372238	0.21589	0.167913	0.235049
142029_at All averaged meta set LD data sorted by probe set	-0.709522	-0.849108	-0.543139	-0.588328	-0.517897	-1.03841	0.137729	0.379659	0.104921	0.145319	0.21737	0.377746
142030_at All averaged meta set LD data sorted by probe set	-1.40242	-2.0218	-1.72649	-1.42306	-1.46333	-1.30884	0.25288	0.704402	0.163493	0.240104	0.36732	0.252396
142031_at All averaged meta set LD data sorted by probe set	0.347229	0.609654	0.31429	0.594585	0.381818	0.363045	0.0955326	0.202274	0.101017	0.183312	0.111861	0.0740491
142032_at All averaged meta set LD data sorted by probe set	-2.03042	-1.19099	-1.58622	-1.42115	-1.38629	-1.09897	0.37878	0.285498	0.273563	0.255411	0.300396	0.156216
142033_at All averaged meta set LD data sorted by probe set	-0.765294	-0.385228	-0.621002	-0.376669	-0.434847	-0.848049	0.2649	0.28564	0.199386	0.204135	0.2392	0.228933
142034_at All averaged meta set LD data sorted by probe set	-1.73206	-1.28062	-1.68215	-1.49116	-2.50002	0	0.1708	0.289029	0.0267883	0.442297	0.727084	0
142035_at All averaged meta set LD data sorted by probe set	-0.997004	-0.702377	-0.869913	-0.812958	-0.733795	-0.77696	0.210887	0.121024	0.142245	0.129726	0.127945	0.0741912
142036_at All averaged meta set LD data sorted by probe set	0.203525	0.292184	0.25438	0.175077	0.249439	0.287113	0.0913071	0.0715737	0.0665822	0.080561	0.0815409	0.0779219
142037_at All averaged meta set LD data sorted by probe set	-1.12204	-1.15966	-1.02301	-1.09301	-1.19211	-1.00019	0.129405	0.224126	0.1057	0.104362	0.121198	0.0908302
142038_at All averaged meta set LD data sorted by probe set	-1.06032	-1.48002	-1.01621	-1.55337	-1.24848	-1.13015	0.143243	0.622115	0.273213	0.443664	0.314811	0.200477
142039_s_at All averaged meta set LD data sorted by probe set	0.239536	0.344544	0.439681	0.244854	0.332133	0.267714	0.157388	0.110518	0.0932311	0.210334	0.111493	0.0944539
142040_at All averaged meta set LD data sorted by probe set	-0.640991	-0.735532	-0.6286	-0.754473	-0.45823	-0.798366	0.113509	0.122496	0.165693	0.136178	0.100108	0.249847
142041_at All averaged meta set LD data sorted by probe set	-2.24579	0	0	-0.90561	0	0	0	0	0	0	0	0
142042_at All averaged meta set LD data sorted by probe set	0.2854	0.349901	0.242107	0.272489	0.287022	0.227414	0.0842163	0.0849738	0.0834956	0.105617	0.0860117	0.0672243
142043_at All averaged meta set LD data sorted by probe set	-1.10079	-1.59064	-1.27351	-0.940829	-0.902974	-1.20109	0.238579	0.369024	0.277357	0.109733	0.167218	0.178628
142044_at All averaged meta set LD data sorted by probe set	0.37389	0.396293	0.374426	0.333553	0.393941	0.355689	0.0741222	0.0721723	0.0313434	0.056018	0.0343373	0.0585404
142045_at All averaged meta set LD data sorted by probe set	0.401735	0.434366	0.355271	0.315121	0.352169	0.401573	0.0786608	0.0766972	0.0960752	0.134921	0.100116	0.106555
142046_at All averaged meta set LD data sorted by probe set	0.0383379	0.0356281	0.0879921	0.0240686	-0.0302953	0.00919013	0.0891311	0.106211	0.0674991	0.0860826	0.0905739	0.0837608
142047_at All averaged meta set LD data sorted by probe set	-0.631046	-0.169206	-0.57739	-0.471682	0.268679	-0.403738	0.428226	0.384302	0.292876	0.513878	0.21376	0.429076
142048_at All averaged meta set LD data sorted by probe set	-2.03142	-1.81022	-1.63223	-1.74157	-1.44346	-1.55969	0.292531	0.287428	0.259369	0.219152	0.291147	0.164466
142049_at All averaged meta set LD data sorted by probe set	0	0	0	0	0	0	0	0	0	0	0	0
142050_at All averaged meta set LD data sorted by probe set	-0.462606	-0.514538	-0.519925	-0.772511	-0.921532	-0.779507	0.153355	0.170975	0.181505	0.348077	0.165167	0.157747
142051_at All averaged meta set LD data sorted by probe set	0	-2.07989	0	0	-1.02998	-0.409495	0	0	0	0	0	0
142052_at All averaged meta set LD data sorted by probe set	0.961746	0.909044	0.941338	0.862391	0.864988	0.905384	0.119644	0.10216	0.0837921	0.115103	0.0731642	0.0717891
142053_at All averaged meta set LD data sorted by probe set	0.0443788	0.148393	0.260297	-0.00321599	0.0857692	-0.0179383	0.218472	0.273789	0.178645	0.277381	0.23566	0.296772
142054_at All averaged meta set LD data sorted by probe set	-0.192766	-0.158971	-0.262709	-0.155126	-0.157032	-0.14475	0.120523	0.129494	0.104436	0.135215	0.118769	0.092916
142055_at All averaged meta set LD data sorted by probe set	-1.23422	-1.15258	-0.892662	-0.996024	-1.16788	-1.31772	0.179744	0.372922	0.453074	0.177519	0.183733	0.231335
142056_at All averaged meta set LD data sorted by probe set	-0.896875	-0.771768	-1.06431	-0.839801	-0.617011	-0.730405	0.198731	0.170483	0.314177	0.219214	0.182527	0.168506
142057_at All averaged meta set LD data sorted by probe set	-0.942949	-1.76456	-1.23996	-1.17019	-0.993276	-1.01418	0.14599	0.345852	0.130095	0.125164	0.0843631	0.148175
142058_at All averaged meta set LD data sorted by probe set	-0.465228	-0.324849	-0.531345	-0.484671	-0.612805	-0.344975	0.0713022	0.090401	0.100638	0.136207	0.133122	0.101388
142059_at All averaged meta set LD data sorted by probe set	-1.38487	-1.73808	-1.7426	-1.66018	-1.1995	-1.57579	0.302628	0.214456	0.195597	0.135482	0.219476	0.223375
142060_at All averaged meta set LD data sorted by probe set	-0.772871	-1.07106	-0.8615	-1.13824	-0.953385	-1.36443	0.234867	0.250759	0.172879	0.474438	0.367736	0.339277
142061_at All averaged meta set LD data sorted by probe set	-0.870392	-0.317291	-0.649144	-1.02511	-0.571466	-0.414019	0.306858	0.249289	0.283404	0.123604	0.204388	0.203201
142062_at All averaged meta set LD data sorted by probe set	-1.35298	-1.97475	-1.656	-1.45226	-1.2318	-2.02222	0.205668	0.330385	0.211804	0.26948	0.217854	0.331277
142063_at All averaged meta set LD data sorted by probe set	-0.907341	-0.920525	-0.877762	-0.943341	-0.894871	-0.938681	0.207583	0.13061	0.134991	0.205874	0.239471	0.157361
142064_at All averaged meta set LD data sorted by probe set	-0.636097	-0.571825	-0.757606	-0.619438	-0.834045	-0.675276	0.0801013	0.0829176	0.0878716	0.0896585	0.126231	0.0710382
142065_at All averaged meta set LD data sorted by probe set	-0.0241877	-0.107153	-0.287617	-0.116653	-0.0412476	-0.234873	0.101805	0.133223	0.143475	0.122989	0.0919557	0.145757
142066_at All averaged meta set LD data sorted by probe set	-0.122487	-0.0925612	-0.119885	-0.184508	-0.140607	-0.233901	0.0979729	0.0885823	0.111943	0.0764219	0.0544211	0.222138
142067_at All averaged meta set LD data sorted by probe set	-0.39447	-0.775366	-0.438308	-0.731777	-1.084	0	0.200047	0.23636	0.262764	0.24614	0.526346	0
142068_at All averaged meta set LD data sorted by probe set	0	0	0	0	0	0	0	0	0	0	0	0
142069_at All averaged meta set LD data sorted by probe set	-0.226523	-0.260086	-0.196973	-0.140218	-0.151083	-0.257309	0.0704427	0.140735	0.0710414	0.115824	0.0902257	0.0840888
142070_at All averaged meta set LD data sorted by probe set	-1.15896	-0.909817	-1.06658	-0.941082	-0.839825	-0.957684	0.244668	0.158709	0.184746	0.262421	0.189888	0.0908374
142071_at All averaged meta set LD data sorted by probe set	-1.32994	-1.88914	-0.80992	-2.49282	-1.61682	-1.66495	0	0	0.314612	0	0.106812	0
142072_at All averaged meta set LD data sorted by probe set	-1.49843	-1.54536	-1.46733	-1.56932	-1.53246	-1.69333	0.162919	0.283253	0.341983	0.278732	0.35637	0.202334
142073_at All averaged meta set LD data sorted by probe set	-2.04111	-1.73146	-1.95896	0	-1.3645	-1.83422	1.53308	0.414095	0	0	0.231642	0.308297
142074_at All averaged meta set LD data sorted by probe set	-1.93014	-1.5002	-2.13944	-1.63034	-1.89305	-1.69406	0.246916	0.166251	0.250505	0.142067	0.219896	0.188971
142075_at All averaged meta set LD data sorted by probe set	-0.973528	-0.935144	-1.23879	-0.835186	-1.01549	-1.04439	0.128009	0.10149	0.209865	0.0818052	0.15167	0.111161
142076_at All averaged meta set LD data sorted by probe set	-1.20018	-1.04787	-1.92645	-1.30454	-0.926865	-1.44438	0.0654949	0.252247	0.332817	0.197031	0.15165	0.367956
142077_at All averaged meta set LD data sorted by probe set	-1.05328	-1.15431	-1.84067	-0.976548	-0.644601	-0.612281	0.324573	0.572854	0	0.595173	0.233957	0.0818362
142078_at All averaged meta set LD data sorted by probe set	-0.305195	-0.552847	-0.785459	-0.895557	-0.69032	-0.549183	0.164009	0.136413	0.250712	0.306056	0.144628	0.217331
142079_at All averaged meta set LD data sorted by probe set	-0.36744	-0.333412	-0.351233	-0.341117	-0.331537	-0.271416	0.0792212	0.0853894	0.0882727	0.0661636	0.071233	0.0785836
142080_at All averaged meta set LD data sorted by probe set	-1.24391	-1.35009	-1.48713	-1.40833	-1.0717	-1.32657	0.262877	0.132057	0.328568	0.303223	0.171059	0.192616
142081_at All averaged meta set LD data sorted by probe set	-0.026767	0.0963179	0.0454058	0.156456	0.25341	0.0237828	0.193334	0.174815	0.155966	0.182177	0.150628	0.167696
142082_at All averaged meta set LD data sorted by probe set	-0.982256	-0.951767	-1.05472	-1.0062	-1.07301	-0.962584	0.150913	0.114046	0.205208	0.104865	0.0733746	0.0646792
142083_at All averaged meta set LD data sorted by probe set	-0.157653	-0.199522	-0.244648	-0.276649	-0.119072	-0.324202	0.0831295	0.0837916	0.0883205	0.080172	0.0631247	0.061994
142084_at All averaged meta set LD data sorted by probe set	-0.899052	-0.551692	-0.821657	-1.01702	-0.544435	-0.617601	0.593089	0.460327	0.301685	0.435521	0.301414	0.34713
142085_at All averaged meta set LD data sorted by probe set	-1.12936	-0.870109	-1.67159	-1.22113	-2.04644	-1.2276	0.441925	0.157546	0.239659	0.267546	0.564555	0.340907
142086_at All averaged meta set LD data sorted by probe set	-0.744415	-0.518139	-0.602686	-0.534146	-0.297203	-0.542149	0.271469	0.26297	0.127833	0.200343	0.0845984	0.115819
142087_at All averaged meta set LD data sorted by probe set	0.941762	1.05882	1.01985	0.94375	0.960662	1.02653	0.113421	0.126214	0.0835058	0.0864715	0.0799879	0.0655763
142088_at All averaged meta set LD data sorted by probe set	-0.32437	-0.0211841	-0.0466469	0.219744	0.147913	-0.176264	0.296284	0.241632	0.176046	0.111008	0.138876	0.260991
142089_at All averaged meta set LD data sorted by probe set	-0.669757	-0.855629	-0.791661	-0.796056	-0.991612	-0.65885	0.0653534	0.116209	0.125905	0.0808126	0.275564	0.103473
142090_at All averaged meta set LD data sorted by probe set	-1.07185	-1.24785	-0.933898	-1.31634	-1.24517	-1.23747	0.116536	0.155346	0.129095	0.198205	0.23324	0.17654
142091_at All averaged meta set LD data sorted by probe set	-1.62243	-1.85898	-1.44565	-1.54825	-1.94969	-1.94884	0.106399	0.160613	0.129661	0.336684	0.2649	0.235894
142092_at All averaged meta set LD data sorted by probe set	-1.9939	-0.711032	0	0	-0.994486	-1.25912	0	0	0	0	0.00127927	0
142093_at All averaged meta set LD data sorted by probe set	-0.331537	-0.413239	-0.449472	-0.599263	-0.656391	-0.457565	0.0831752	0.12509	0.114892	0.172724	0.144024	0.112861
142094_at All averaged meta set LD data sorted by probe set	-1.84214	-1.94474	-1.55418	-1.44165	-1.49679	-1.96381	0.183592	0.227912	0.125322	0.0747836	0.105056	0.275222
142095_at All averaged meta set LD data sorted by probe set	-1.57255	-1.18909	-1.36567	-1.27777	-1.11498	-1.50632	0.202732	0.256496	0.169234	0.209851	0.162544	0.244914
142096_at All averaged meta set LD data sorted by probe set	-0.175312	0.0398417	-0.0765456	-0.0799737	-0.535663	-0.116798	0.201153	0.0987328	0.120448	0.203883	0.395565	0.145035
142097_at All averaged meta set LD data sorted by probe set	-0.361445	-0.157284	-0.180896	-0.301242	-0.19925	-0.214324	0.175935	0.0862982	0.0713079	0.124914	0.0988422	0.0920214
142098_at All averaged meta set LD data sorted by probe set	-0.994735	-0.713287	-0.70653	-0.810069	-0.725974	-0.812334	0.231576	0.0961285	0.08043	0.189253	0.0923265	0.111254
142099_at All averaged meta set LD data sorted by probe set	-0.036775	-0.0583452	-0.0290141	-0.0565503	0.0463904	0.0192921	0.075374	0.0580661	0.101013	0.0614728	0.0869578	0.0818759
142100_at All averaged meta set LD data sorted by probe set	-0.37002	-0.185813	-0.225391	-0.202345	-0.16822	-0.234231	0.089137	0.0964339	0.0949394	0.0976575	0.0640709	0.0923286
142101_at All averaged meta set LD data sorted by probe set	-1.2979	-1.37415	-1.38644	-1.24409	-1.5638	-1.5311	0.109727	0.0906388	0.181794	0.0536315	0.210097	0.188201
142102_at All averaged meta set LD data sorted by probe set	-1.23219	-1.46446	-1.00058	-1.43889	-1.59502	-1.56015	0.196519	0.259802	0.188873	0.226719	0.135658	0.226397
142103_at All averaged meta set LD data sorted by probe set	-1.10172	-1.43231	-1.58638	-1.38093	-1.28982	-1.82109	0	0.301928	0.271613	0.297395	0.217389	0.251893
142104_at All averaged meta set LD data sorted by probe set	-1.85091	-0.775618	-1.01274	-1.13588	-1.23225	-1.40448	0.157678	0.345224	0.263753	0.181262	0.106295	0.340587
142105_at All averaged meta set LD data sorted by probe set	0.171204	0.0800635	-0.135753	-0.0573207	0.127736	0.105778	0.122488	0.137007	0.195871	0.185726	0.107809	0.131008
142106_at All averaged meta set LD data sorted by probe set	-1.377	-1.08443	-0.82656	-0.902966	-0.639601	-0.855731	0.317985	0.137129	0.0900863	0.227899	0.105695	0.292681
142107_at All averaged meta set LD data sorted by probe set	-1.31124	-2.4529	0	0	0	0	0.480498	0	0	0	0	0
142108_at All averaged meta set LD data sorted by probe set	-1.22015	-1.36951	-1.77273	-1.3832	-1.30198	-1.72446	0.213827	0.182813	0.342114	0.170272	0.201108	0.343808
142109_at All averaged meta set LD data sorted by probe set	-0.423497	-0.134993	-0.466078	-0.775557	-0.339329	-0.231371	0.247441	0.173289	0.223938	0.359525	0.168609	0.0922083
142110_at All averaged meta set LD data sorted by probe set	0	0	0	0	0	0	0	0	0	0	0	0
142111_at All averaged meta set LD data sorted by probe set	0	0	0	-0.805305	0.889945	0	0	0	0	0.544205	0	0
142112_at All averaged meta set LD data sorted by probe set	-1.38652	-2.27838	-1.35484	-1.35662	-2.1282	-1.17299	0.256525	0.682986	0.109538	0.00668978	0.356449	0.26606
142113_at All averaged meta set LD data sorted by probe set	-0.990452	-0.943485	-1.20044	-1.09245	-0.823569	-0.887625	0.149969	0.076545	0.198678	0.188326	0.154307	0.13166
142114_at All averaged meta set LD data sorted by probe set	-0.0755076	0.0199969	-0.0874826	-0.000826767	-0.349152	0.0860167	0.0806622	0.0709126	0.111537	0.149245	0.379963	0.0936076
142115_at All averaged meta set LD data sorted by probe set	-0.869832	-0.773612	-0.73096	-0.857592	-0.786056	-0.502837	0.281304	0.0976027	0.0896616	0.261386	0.0778373	0.0833707
142116_at All averaged meta set LD data sorted by probe set	-0.914375	-0.793288	-0.864365	-0.964629	-0.80796	-0.887175	0.257578	0.143028	0.136374	0.113071	0.149843	0.172815
142117_at All averaged meta set LD data sorted by probe set	-1.55836	-1.61579	-1.8726	-1.17812	-1.68055	-1.58266	0.152624	0.37067	0.378588	0.196203	0.302863	0.340359
142118_at All averaged meta set LD data sorted by probe set	-0.951804	-1.19473	-0.559652	-1.30391	-1.32517	-0.947117	0.147599	0.275831	0.178789	0.264959	0.243264	0.183684
142119_at All averaged meta set LD data sorted by probe set	0.661053	0.816702	0.611621	0.719323	0.598021	0.629769	0.0672374	0.111039	0.0670099	0.125146	0.0491742	0.0715657
142120_at All averaged meta set LD data sorted by probe set	-0.276546	-0.228769	-0.200469	-0.177109	-0.138372	-0.125233	0.0832441	0.143492	0.0838558	0.104751	0.0810272	0.0848659
142121_at All averaged meta set LD data sorted by probe set	-0.651494	-0.256369	-0.640699	-0.538673	-0.0420283	-0.641927	0.292608	0.208996	0.260095	0.118856	0.17246	0.447841
142122_at All averaged meta set LD data sorted by probe set	1.49073	1.51087	1.56959	1.58976	1.58378	1.56001	0.129099	0.0904449	0.0702708	0.0817849	0.0798812	0.074337
142123_at All averaged meta set LD data sorted by probe set	-0.933629	-0.968003	-1.13334	-0.680481	-1.09353	-0.657367	0.312206	0.391596	0.464156	0.251697	0.222746	0.181292
142124_at All averaged meta set LD data sorted by probe set	-0.999381	-1.17739	-0.919423	-0.739687	-1.11012	-0.978893	0.158731	0.113221	0.069079	0.0700897	0.147011	0.109111
142125_at All averaged meta set LD data sorted by probe set	0.501814	0.355668	0.535118	0.484504	0.588536	0.544097	0.0759943	0.0999232	0.100696	0.0744126	0.0615706	0.0479194
142126_at All averaged meta set LD data sorted by probe set	-0.690985	-0.987944	-0.572173	-0.960076	-0.658102	-0.945932	0.160179	0.340725	0.098211	0.527261	0.0913402	0.421947
142127_at All averaged meta set LD data sorted by probe set	-0.436933	-0.544738	-0.453583	-0.439589	-0.399986	-0.919481	0.00130791	0.214724	0.19751	0.19408	0.302691	0.152187
142128_at All averaged meta set LD data sorted by probe set	-0.322508	-0.385307	-0.332637	-0.592262	-0.329067	-0.495914	0.169877	0.229305	0.205197	0.226358	0.162122	0.182573
142129_at All averaged meta set LD data sorted by probe set	0.100635	0.286893	0.275475	0.156108	0.281966	0.269599	0.118202	0.0888355	0.0961583	0.139783	0.114132	0.116445
142130_at All averaged meta set LD data sorted by probe set	0.072606	0.123036	0.182466	0.130132	0.204886	0.109608	0.175393	0.10292	0.107048	0.131604	0.0759851	0.140686
142131_at All averaged meta set LD data sorted by probe set	-1.94172	-1.40126	-1.28734	-1.61651	-1.84557	-1.66459	0.306713	0.072944	0.0728768	0.322456	0.307012	0.172637
142132_at All averaged meta set LD data sorted by probe set	0.030339	0.172111	0.166108	-0.0278076	-0.20398	-0.115251	0.173642	0.121274	0.0531768	0.171754	0.248813	0.257378
142133_at All averaged meta set LD data sorted by probe set	-0.153865	0.105391	0.168953	-0.200414	-0.460172	-0.469497	0.21919	0.19069	0.183729	0.367868	0.33825	0.335997
142134_at All averaged meta set LD data sorted by probe set	0.0714534	-0.283738	0.0950783	-0.0241932	-0.117015	-0.136325	0.110288	0.272695	0.115541	0.211558	0.280181	0.183666
142135_at All averaged meta set LD data sorted by probe set	-0.82166	-0.587203	-0.41523	-0.939925	-0.849401	-0.838879	0.286694	0.194665	0.2067	0.458664	0.289701	0.188305
142136_at All averaged meta set LD data sorted by probe set	-0.729634	-0.131429	-1.58412	-1.1138	-0.592283	-0.58171	0.816026	0.192342	0	0.13703	0	0.18572
142137_at All averaged meta set LD data sorted by probe set	-1.2579	-0.882863	-0.766028	-0.935596	-1.03951	-1.14243	0.251707	0.177263	0.120995	0.142105	0.417054	0.22649
142138_at All averaged meta set LD data sorted by probe set	-0.745171	-0.416431	-0.0980085	-0.379457	-0.271872	-0.699836	0.353542	0.231627	0.0963746	0.192075	0.0545278	0.181812
142139_at All averaged meta set LD data sorted by probe set	0.273529	0.774435	0.655641	0.374584	0.184164	0.1353	0.17346	0.113131	0.204298	0.348329	0.286768	0.199255
142140_at All averaged meta set LD data sorted by probe set	0.315076	0.445867	0.0963464	0.104976	-0.357602	0.164711	0.181627	0.0770548	0.206589	0.134976	0.455145	0.181506
142141_at All averaged meta set LD data sorted by probe set	0.00944541	-0.104161	0.0510808	-0.103699	-0.132127	-0.107061	0.17898	0.233862	0.235451	0.394201	0.222822	0.231463
142142_at All averaged meta set LD data sorted by probe set	0.32374	0.491521	0.499625	0.593069	0.585216	0.489021	0.206603	0.174755	0.184311	0.193586	0.170061	0.165867
142143_at All averaged meta set LD data sorted by probe set	0.459114	0.466837	0.511849	0.503933	0.554308	0.588161	0.0604964	0.0621024	0.0607003	0.085118	0.0591982	0.0496799
142144_at All averaged meta set LD data sorted by probe set	-0.454718	-0.43077	-0.548096	-0.293709	-0.233094	-0.385369	0.0880823	0.0969636	0.137747	0.0692713	0.0389877	0.103128
142145_at All averaged meta set LD data sorted by probe set	-1.24098	-1.74388	-1.10076	-1.88414	0	-1.15132	0	0.744043	0	0.951639	0	0
142146_at All averaged meta set LD data sorted by probe set	-1.62847	-1.546	-1.36985	-1.62302	-1.83732	-1.70891	0.288875	0.224155	0.138938	0.107907	0.262611	0.187832
142147_at All averaged meta set LD data sorted by probe set	0.182771	0.0613296	-0.0358946	0.0700902	0.0153689	0.0818466	0.581281	0.147732	0.246762	0.195229	0.268891	0.240802
142148_at All averaged meta set LD data sorted by probe set	-0.335352	-0.154184	-0.103703	0.0852851	0.0929845	-0.162954	0.237996	0.181548	0.148302	0.1482	0.120084	0.177807
142149_at All averaged meta set LD data sorted by probe set	0.435386	-0.105928	0.297929	0.334332	0.32452	0.129981	0.0977551	0.331517	0.0989849	0.157373	0.117015	0.154075
142150_at All averaged meta set LD data sorted by probe set	-0.148074	-0.24919	-0.387138	-0.613135	-0.343658	-0.366265	0.167004	0.183121	0.164579	0.367853	0.22382	0.234184
142151_at All averaged meta set LD data sorted by probe set	-0.58017	-0.565168	-0.64712	-0.888292	-0.965599	-1.07016	0.146319	0.193405	0.176112	0.215435	0.275737	0.311157
142152_at All averaged meta set LD data sorted by probe set	-0.651107	-0.909349	-2.40616	-1.32038	0	-1.00399	0	0	0	0.467334	0	0
142153_at All averaged meta set LD data sorted by probe set	-1.97181	-2.12669	-1.97655	-1.49967	-1.31292	-1.94567	0.786021	0.498145	0.21926	0.0909809	0.0554523	0.436113
142154_at All averaged meta set LD data sorted by probe set	0.30102	0.209019	1.0667	1.54145	1.60787	1.21175	0.0843572	0.0738115	0.0685467	0.0680664	0.0430911	0.0324249
142155_at All averaged meta set LD data sorted by probe set	-0.859774	-1.09959	-0.699728	-0.657121	-0.892435	-0.705236	0.209769	0.273928	0.0988771	0.176887	0.182978	0.191703
142156_at All averaged meta set LD data sorted by probe set	-0.709329	-0.47431	-0.699674	-0.710185	-0.528635	-0.751671	0.0834904	0.0762296	0.111563	0.0910532	0.147945	0.140499
142157_at All averaged meta set LD data sorted by probe set	0.409146	0.526983	0.286997	0.5176	0.303251	0.327428	0.21515	0.161505	0.118759	0.168669	0.106024	0.137325
142158_at All averaged meta set LD data sorted by probe set	1.71852	1.70983	1.72396	1.73704	1.75977	1.74649	0.0229784	0.0438376	0.0199982	0.0325218	0.0536327	0.0258139
142159_at All averaged meta set LD data sorted by probe set	-1.25931	-0.856621	-1.12076	-0.399831	-0.907017	-0.202458	0.409143	0.466211	0.153052	0	0.208044	0
142160_at All averaged meta set LD data sorted by probe set	-0.682036	-0.940049	-0.511275	-0.753089	-0.620561	-0.813742	0.198423	0.241379	0.100445	0.199666	0.204896	0.23037
142161_s_at All averaged meta set LD data sorted by probe set	-0.872775	-0.85707	-1.19005	-0.59042	-1.01339	-0.855362	0.206187	0.280241	0.298529	0.119373	0.259215	0.286891
142162_at All averaged meta set LD data sorted by probe set	-0.174391	-0.23893	-0.121673	-0.0304887	0.0287457	-0.0218652	0.143248	0.173987	0.14694	0.160013	0.120953	0.124288
142163_s_at All averaged meta set LD data sorted by probe set	-0.365857	-0.0817278	-0.292115	-0.514005	-0.25069	-0.177193	0.19924	0.205985	0.157333	0.23987	0.214209	0.231452
142164_at All averaged meta set LD data sorted by probe set	1.28139	1.31794	1.18993	1.23512	1.28121	1.26269	0.0627518	0.0587645	0.0404437	0.0499104	0.0582579	0.0281679
142165_at All averaged meta set LD data sorted by probe set	1.61262	1.69484	1.67263	1.72185	1.75795	1.66434	0.0820645	0.104947	0.0787901	0.0834739	0.0733743	0.0833217
142166_at All averaged meta set LD data sorted by probe set	-2.609	-1.73096	-0.934016	-1.79417	0	-2.32167	0.521688	0.156177	0	0	0	0.20876
142167_at All averaged meta set LD data sorted by probe set	0.517113	0.338	0.378734	0.491197	0.480916	0.266745	0.10584	0.152314	0.138298	0.147191	0.125833	0.182588
142168_at All averaged meta set LD data sorted by probe set	-1.82683	-1.80714	-2.12506	-2.03137	-1.81776	-1.94637	0.172052	0.287911	0.740489	0.33907	0.308439	0.182572
142169_at All averaged meta set LD data sorted by probe set	1.47822	1.41568	1.41104	1.56193	1.59721	1.74761	0.125723	0.0788698	0.0954413	0.141112	0.137948	0.0536443
142170_at All averaged meta set LD data sorted by probe set	0.522823	0.488684	0.568196	0.583893	0.594974	0.490493	0.0628743	0.0891354	0.0688392	0.0807082	0.0543045	0.090142
142171_at All averaged meta set LD data sorted by probe set	0.0684198	0.313178	0.362969	0.387231	0.0475903	0.310238	0.178734	0.118224	0.0885576	0.0869427	0.215814	0.121307
142172_at All averaged meta set LD data sorted by probe set	0.905535	1.03075	1.06905	1.09928	1.07018	0.947483	0.0821459	0.0586208	0.035539	0.0594279	0.0367977	0.0507938
142173_s_at All averaged meta set LD data sorted by probe set	-0.809294	-0.281453	-0.666006	-0.499628	-0.829642	-1.06066	0.222155	0.125504	0.357011	0.103256	0.338382	0.456959
142174_at All averaged meta set LD data sorted by probe set	0.942187	1.07333	1.05139	1.17698	1.17492	1.09603	0.0711363	0.064323	0.0665236	0.0674214	0.0585525	0.062783
142175_at All averaged meta set LD data sorted by probe set	-1.91679	-2.03707	-3.73954	-1.4181	-1.80373	-2.28685	0.25752	0.24071	0.599014	0.198811	0.161897	0.337601
142176_at All averaged meta set LD data sorted by probe set	0.238301	0.297498	0.0677295	0.268371	0.220223	0.355948	0.0861724	0.0635341	0.06052	0.06959	0.0803905	0.0824898
142177_at All averaged meta set LD data sorted by probe set	-0.969362	-0.624952	-0.760502	-1.33751	-1.38515	-1.01265	0.318151	0.138927	0.262022	0.39908	0.609551	0.0689933
142178_at All averaged meta set LD data sorted by probe set	-1.22983	-1.78218	0	0	0	-2.11216	0	0	0	0	0	0.534303
142179_s_at All averaged meta set LD data sorted by probe set	-0.0046114	0.0645554	0.189897	0.159725	0.0669794	0.0335206	0.100701	0.101493	0.0689685	0.139723	0.0967776	0.0776899
142180_at All averaged meta set LD data sorted by probe set	1.14051	1.30491	1.28423	1.28803	1.24981	1.23807	0.103565	0.0746783	0.0793063	0.0923902	0.0763573	0.0652932
142181_at All averaged meta set LD data sorted by probe set	0.0135865	0.11483	-0.219439	-0.155843	-0.198363	-0.249007	0.0933287	0.109328	0.195601	0.189047	0.238793	0.264104
142182_s_at All averaged meta set LD data sorted by probe set	0.822777	1.01194	0.985719	1.18	1.18009	1.13956	0.234734	0.206793	0.189365	0.224625	0.156965	0.153143
142183_at All averaged meta set LD data sorted by probe set	-0.641202	-0.791949	-0.821984	-1.84965	-0.983105	-1.08574	0.308898	0.159928	0.262947	0.441236	0.458021	0.32125
142184_at All averaged meta set LD data sorted by probe set	-0.12964	0.214724	-0.0380139	0.1733	0.0945857	-0.122323	0.14698	0.091766	0.245787	0.104518	0.122468	0.250301
142185_at All averaged meta set LD data sorted by probe set	-0.345823	0.0608374	0.0145955	0.0623926	0.0759977	-0.0752533	0.314287	0.056087	0.0611027	0.0868451	0.0718557	0.168928
142186_at All averaged meta set LD data sorted by probe set	0.907881	0.973054	1.00354	0.932769	0.943073	0.972467	0.0425292	0.0366091	0.0460485	0.0372975	0.0401098	0.0301382
142187_at All averaged meta set LD data sorted by probe set	-0.163085	-0.0743002	-0.109007	-0.0538886	-0.175489	-0.29852	0.212889	0.0517064	0.132872	0.114529	0.229917	0.209735
142188_at All averaged meta set LD data sorted by probe set	-0.451436	-0.527163	-0.472209	-0.6706	-0.86229	-0.611881	0.151602	0.0777758	0.0985524	0.150604	0.294386	0.130174
142189_at All averaged meta set LD data sorted by probe set	0.391835	0.351571	-0.000759331	0.771968	0.266763	0.383342	0.17961	0.180294	0.360012	0.255912	0.239328	0.202433
142190_at All averaged meta set LD data sorted by probe set	0.615355	0.486111	0.229396	0.260007	0.441687	0.672268	0.092822	0.119278	0.129402	0.209914	0.148387	0.107051
142191_at All averaged meta set LD data sorted by probe set	-0.112066	-0.287495	-0.0977345	-0.249524	-0.241219	-0.217071	0.0800626	0.124401	0.0796349	0.108286	0.079148	0.12696
142192_at All averaged meta set LD data sorted by probe set	-0.428499	-0.15039	-0.068555	-0.0641788	-0.214423	-0.317462	0.11522	0.108613	0.0926534	0.125502	0.0998856	0.090611
142193_at All averaged meta set LD data sorted by probe set	-0.482211	-0.494239	-0.836043	-0.533014	-0.609795	-1.32469	0.255674	0.30545	0.505654	0.293045	0.273249	0.938271
142194_at All averaged meta set LD data sorted by probe set	0.731542	0.723801	0.664961	0.75534	0.773067	0.763098	0.0588888	0.0856337	0.0770579	0.0610188	0.0687106	0.0452627
142195_at All averaged meta set LD data sorted by probe set	-0.836341	-0.737049	-1.60595	-1.02795	-1.22729	-1.36179	0.246218	0.205864	0.3575	0.294081	0.414377	0.617028
142196_at All averaged meta set LD data sorted by probe set	0.718998	0.811931	0.725829	0.870727	0.781186	0.777078	0.137088	0.126649	0.131695	0.151475	0.126664	0.133197
142197_at All averaged meta set LD data sorted by probe set	-1.17661	-1.42443	-1.17426	-1.04096	-1.2194	-1.10531	0.180907	0.220865	0.17742	0.130122	0.112013	0.127298
142198_at All averaged meta set LD data sorted by probe set	0.551191	0.60586	0.551562	0.640346	0.660142	0.623686	0.067095	0.0481274	0.0516098	0.0586842	0.0465227	0.04311
142199_at All averaged meta set LD data sorted by probe set	0.643193	0.679846	0.691684	0.736532	0.669041	0.729446	0.0758785	0.0790629	0.0622529	0.0840449	0.107296	0.0552779
142200_at All averaged meta set LD data sorted by probe set	1.02302	1.50065	1.53099	1.42116	1.0218	1.54	0.261093	0.150948	0.133765	0.165395	0.251988	0.165992
142201_at All averaged meta set LD data sorted by probe set	0.190467	-0.637655	0.0617698	0.202264	-0.471996	0.175405	0.304847	0.269587	0.166647	0.185136	0.220785	0.249938
142202_at All averaged meta set LD data sorted by probe set	-0.60787	-0.631623	-0.91394	-1.14706	-1.07919	-0.647829	0.220924	0.117508	0.242621	0.626147	0.25056	0.290712
142203_at All averaged meta set LD data sorted by probe set	0.341385	0.371051	0.404646	0.535014	0.379685	0.461561	0.119007	0.064965	0.0636608	0.048707	0.0850745	0.0631651
142204_at All averaged meta set LD data sorted by probe set	-0.201817	-0.308304	-0.513069	-0.495731	-0.453685	-0.426583	0.193633	0.152738	0.219024	0.244357	0.199414	0.196537
142205_at All averaged meta set LD data sorted by probe set	0.0863265	-0.113792	-0.00411509	-0.0768485	-0.182638	-0.0507015	0.111395	0.131299	0.113278	0.126172	0.138785	0.139754
142206_s_at All averaged meta set LD data sorted by probe set	0.498704	0.22528	0.328098	0.554231	0.57174	0.536084	0.148404	0.281075	0.19386	0.183674	0.22267	0.183155
142207_at All averaged meta set LD data sorted by probe set	-0.838212	-0.9078	-0.943884	-0.938391	-0.804618	-1.08828	0.0981799	0.134768	0.0732076	0.114018	0.0992924	0.16935
142208_at All averaged meta set LD data sorted by probe set	0.622306	-0.8031	-0.219412	-0.114572	0.0880664	-0.418561	0.0869381	0.181806	0.101997	0.313937	0.289548	0.283836
142209_at All averaged meta set LD data sorted by probe set	-1.08335	-1.46752	-2.18555	-0.954865	-1.42137	-1.997	0.164104	0	0.298448	0.0789028	0.164547	0.578455
142210_at All averaged meta set LD data sorted by probe set	-0.861488	-0.819389	-1.08131	-1.38803	-1.06826	-1.28069	0.159188	0.189835	0.119794	0.342196	0.184822	0.260151
142211_at All averaged meta set LD data sorted by probe set	0.131881	0.201507	0.0282951	0.202005	0.159784	0.224186	0.131171	0.121081	0.145434	0.127705	0.126639	0.0864745
142212_at All averaged meta set LD data sorted by probe set	0.0224107	0.0805264	0.0197906	0.522261	0.164944	0.199657	0.219453	0.236975	0.215311	0.15881	0.215301	0.153081
142213_at All averaged meta set LD data sorted by probe set	0.491857	0.207844	0.0105949	0.466298	0.210244	0.237378	0.133972	0.191523	0.310177	0.128958	0.212091	0.163265
142214_at All averaged meta set LD data sorted by probe set	0	0	-2.484	0	0	0	0	0	0	0	0	0
142215_at All averaged meta set LD data sorted by probe set	-0.918312	0	-1.72357	0	0	0	0.0023487	0	0.661729	0	0	0
142216_at All averaged meta set LD data sorted by probe set	-0.436374	-0.618483	-0.472693	-0.459154	-0.493044	-0.535284	0.121578	0.220832	0.106552	0.16291	0.148271	0.111252
142217_at All averaged meta set LD data sorted by probe set	-0.957179	-1.28032	-1.52913	-1.41804	-1.46365	-1.11509	0.279368	0.329675	0.383178	0.204479	0.493171	0.204294
142218_at All averaged meta set LD data sorted by probe set	0	0	-0.0414177	0	0	0	0	0	0	0	0	0
142219_at All averaged meta set LD data sorted by probe set	0.708818	0.757165	0.740592	0.784672	0.697603	0.654961	0.0825084	0.0807624	0.0900609	0.117003	0.11193	0.106372
142220_at All averaged meta set LD data sorted by probe set	0.793187	0.875507	0.731067	0.850282	0.948398	0.733904	0.103554	0.100733	0.124776	0.106991	0.104977	0.107361
142221_at All averaged meta set LD data sorted by probe set	-0.352373	-0.341193	-0.423384	-0.0971778	-0.312027	-0.292872	0.162723	0.202948	0.279476	0.164763	0.159314	0.193023
142222_at All averaged meta set LD data sorted by probe set	1.26102	1.25245	1.1179	1.29988	1.08895	1.26464	0.128109	0.151642	0.194676	0.186263	0.211045	0.151981
142223_at All averaged meta set LD data sorted by probe set	0.236397	0.280469	0.137601	0.292811	0.181495	0.263669	0.122121	0.0892095	0.126856	0.0935906	0.104341	0.114047
142224_at All averaged meta set LD data sorted by probe set	-0.334682	-0.559008	-0.449022	-0.143054	-0.338518	-0.464707	0.213137	0.24693	0.181454	0.152181	0.228764	0.182142
142225_at All averaged meta set LD data sorted by probe set	-0.325122	-0.386973	-0.593606	-0.87514	-0.603457	-0.384929	0.338648	0.131925	0.191967	0.448565	0.135445	0.29923
142226_at All averaged meta set LD data sorted by probe set	2.17121	2.2286	2.25171	2.23414	2.23861	2.27003	0.0357835	0.0386571	0.0268952	0.0399348	0.0350259	0.0256723
142227_at All averaged meta set LD data sorted by probe set	-0.564226	-0.442682	-0.318513	-0.632057	-0.43082	-0.71898	0.339712	0.197562	0.221587	0.254219	0.267095	0.208258
142228_at All averaged meta set LD data sorted by probe set	-0.244276	-0.327114	-0.240257	-0.763133	-0.786369	-0.634567	0.188209	0.247175	0.174001	0.26785	0.292819	0.212793
142229_at All averaged meta set LD data sorted by probe set	-0.223749	0.138463	0.103712	0.11113	0.0855085	0.0683088	0.182453	0.0983112	0.075239	0.0382631	0.0803706	0.0957329
142230_at All averaged meta set LD data sorted by probe set	-0.949595	-0.705129	-0.724134	-0.803003	-0.831579	-0.739844	0.198307	0.0932751	0.117958	0.173266	0.165886	0.101125
142231_at All averaged meta set LD data sorted by probe set	-0.98598	-1.34851	-1.05129	-1.65845	-1.21077	-1.68062	0.0819899	0.235887	0.146524	0.372173	0.122565	0.359505
142232_at All averaged meta set LD data sorted by probe set	0.459177	0.443443	0.483608	0.565121	0.577755	0.448985	0.101942	0.121389	0.110292	0.13166	0.097606	0.123153
142233_at All averaged meta set LD data sorted by probe set	0.696792	0.739437	0.673023	0.767237	0.703322	0.693365	0.0462598	0.0401159	0.0747306	0.0619325	0.0850166	0.0540286
142234_at All averaged meta set LD data sorted by probe set	-0.0807737	-0.336254	-0.660934	-0.549529	-1.0317	-0.376614	0.118813	0.127781	0.321916	0.331187	0.285809	0.194803
142235_at All averaged meta set LD data sorted by probe set	0.226226	0.322444	0.273642	0.276468	0.287596	0.225012	0.113714	0.116154	0.109588	0.130099	0.169139	0.144331
142236_at All averaged meta set LD data sorted by probe set	0	0	0	0	0	0	0	0	0	0	0	0
142237_at All averaged meta set LD data sorted by probe set	0.714634	0.707376	0.723632	0.737449	0.669217	0.703208	0.0722433	0.101929	0.0940531	0.121734	0.132486	0.0941366
142238_at All averaged meta set LD data sorted by probe set	-1.07091	-0.882808	-1.31812	-1.00211	-1.16865	-1.1016	0.280704	0.185396	0.385718	0.0946992	0	0.155866
142239_at All averaged meta set LD data sorted by probe set	-0.293331	-0.204908	-0.127463	-0.150215	-0.0170207	-0.185294	0.136878	0.16793	0.110453	0.21474	0.111815	0.135691
142240_at All averaged meta set LD data sorted by probe set	-0.961396	-0.769755	-1.05461	-1.07761	-1.0762	-1.17043	0.196997	0.112014	0.222764	0.168355	0.254931	0.114423
142241_at All averaged meta set LD data sorted by probe set	0.498029	0.50981	0.426801	0.372701	0.435074	0.399513	0.0546447	0.0728415	0.0711714	0.150952	0.0982632	0.0730733
142242_at All averaged meta set LD data sorted by probe set	-0.621589	-0.349297	-1.09158	-0.683319	-1.05463	-0.580536	0.157114	0.185172	0.392944	0.0310768	0.492355	0.180888
142243_at All averaged meta set LD data sorted by probe set	2.10621	2.07466	2.06626	2.08602	2.04556	2.09625	0.0576326	0.046459	0.0456906	0.0520259	0.0522577	0.0425623
142244_at All averaged meta set LD data sorted by probe set	-0.72651	-0.806129	-0.518616	-0.512706	-0.544851	-0.501933	0.265603	0.186181	0.0921993	0.184398	0.19095	0.142824
142245_at All averaged meta set LD data sorted by probe set	0.327405	0.428382	0.342826	0.369088	0.424869	0.499212	0.0777011	0.0604494	0.0794409	0.114942	0.0819973	0.0631332
142246_at All averaged meta set LD data sorted by probe set	-0.174766	-0.166218	-0.106529	-0.104903	-0.166941	-0.123767	0.0947872	0.059129	0.0498227	0.102291	0.101757	0.0556956
142247_r_at All averaged meta set LD data sorted by probe set	-0.718868	-0.634085	-0.399869	-0.494825	-0.608126	-0.468764	0.239807	0.276538	0.181418	0.191151	0.263782	0.167197
142248_at All averaged meta set LD data sorted by probe set	0.554852	0.439384	0.489846	0.345944	0.487049	0.757057	0.156429	0.195459	0.121426	0.313391	0.136635	0.0518148
142249_at All averaged meta set LD data sorted by probe set	-1.64551	-0.277462	-0.461568	-1.85298	-0.307975	-0.827424	0.859972	0.227974	0.247578	1.19161	0.151417	0.474301
142250_at All averaged meta set LD data sorted by probe set	0.839671	0.976582	0.946755	0.785806	0.854987	1.0077	0.181009	0.141756	0.17758	0.240499	0.216839	0.127232
142251_at All averaged meta set LD data sorted by probe set	1.11328	1.08871	1.13597	1.15076	1.21544	1.12097	0.0914657	0.100973	0.0844868	0.12198	0.0742128	0.082772
142252_at All averaged meta set LD data sorted by probe set	-0.359462	-0.512345	-0.428713	-0.336658	-0.694766	-0.61077	0.154463	0.224316	0.110957	0.14288	0.179751	0.158428
142253_at All averaged meta set LD data sorted by probe set	0.540267	0.428577	0.377006	0.327496	0.273454	0.484356	0.126626	0.123826	0.127774	0.177922	0.155691	0.120906
142254_at All averaged meta set LD data sorted by probe set	0.357309	0.494069	0.352427	0.428453	0.41441	0.394147	0.132654	0.0504423	0.0713386	0.0805502	0.0557831	0.106414
142255_at All averaged meta set LD data sorted by probe set	-1.39115	-1.27375	-0.76096	-0.32817	-0.77907	-1.18328	0.298763	0.410899	0.14967	0.15379	0.686749	0.253458
142256_at All averaged meta set LD data sorted by probe set	-0.607114	-0.88771	-0.394524	-0.833408	-0.634323	-1.00421	0.100606	0.203842	0.0597804	0.211173	0.204275	0.428515
142257_at All averaged meta set LD data sorted by probe set	2.00834	2.15626	2.14563	2.14048	2.10324	2.1264	0.0354276	0.0200981	0.0470578	0.0271236	0.0474099	0.0421948
142258_at All averaged meta set LD data sorted by probe set	-0.986327	-1.03214	-0.665657	-0.665899	-1.12625	-1.59541	0.14873	0.22209	0.102393	0.0546968	0.600553	0.125396
142259_at All averaged meta set LD data sorted by probe set	-1.52898	-0.791535	-0.855014	-1.4018	-0.940525	-0.795452	0.46352	0.161572	0.277059	0.457579	0.0952068	0.107136
142260_at All averaged meta set LD data sorted by probe set	-0.58985	-0.705356	-1.04625	-0.879177	-0.733012	-0.890659	0.198937	0.0560584	0.25599	0.131881	0.114943	0.221597
142261_at All averaged meta set LD data sorted by probe set	-1.31178	-1.0505	-2.26314	-1.66471	-1.1918	-1.61858	0.225475	0.164465	0.726863	0.21726	0.192255	0.253322
142262_at All averaged meta set LD data sorted by probe set	0.862433	0.84633	0.91486	0.880613	0.8817	0.971143	0.0626175	0.0548745	0.0361174	0.086289	0.0937728	0.0421736
142263_at All averaged meta set LD data sorted by probe set	0.433027	0.564577	0.528976	0.54965	0.41412	0.422497	0.0720013	0.103983	0.111181	0.101447	0.0727912	0.100134
142264_at All averaged meta set LD data sorted by probe set	-0.221489	-0.478024	-0.442727	-0.475312	-0.886197	-0.627642	0.0203193	0.213846	0.162691	0.180605	0.318403	0.131458
142265_at All averaged meta set LD data sorted by probe set	-2.71626	-1.97595	-0.895507	-2.1577	0	-1.45807	1.03975	0.612331	0.191342	0.310231	0	0
142266_at All averaged meta set LD data sorted by probe set	-0.442894	-0.449815	-0.272964	-0.314475	-0.500077	-0.265875	0.239167	0.16783	0.130002	0.185803	0.213722	0.244068
142267_at All averaged meta set LD data sorted by probe set	-1.1101	-1.33818	-1.73961	-1.18203	-1.25518	-1.39475	0.238202	0.258923	0.38749	0.349668	0.231312	0.33138
142268_at All averaged meta set LD data sorted by probe set	0	0	-1.5214	-1.30486	0	-1.74991	0	0	0	0	0	0
142269_at All averaged meta set LD data sorted by probe set	2.19465	2.18342	2.24146	2.18072	2.14741	2.18224	0.0375665	0.0302178	0.0396338	0.0365647	0.0446512	0.0335349
142270_at All averaged meta set LD data sorted by probe set	0.222632	0.239778	0.253636	0.36125	0.17326	0.227095	0.151274	0.0690077	0.0797038	0.11376	0.107829	0.144844
142271_at All averaged meta set LD data sorted by probe set	1.44628	1.45795	1.13257	0.76114	0.708723	1.13222	0.0717448	0.065029	0.0433896	0.0837121	0.111407	0.0799889
142272_at All averaged meta set LD data sorted by probe set	-1.15894	-1.53614	-1.08623	-1.07617	-1.18243	-1.16884	0.19749	0.227758	0.177036	0.311135	0.130882	0.125522
142273_at All averaged meta set LD data sorted by probe set	-1.50816	0	0	-1.2514	0	-2.42561	0	0	0	0.246001	0	0
142274_at All averaged meta set LD data sorted by probe set	-0.635676	-0.869212	-0.712747	-0.656393	-0.70831	-0.747916	0.164962	0.187136	0.145866	0.141715	0.123578	0.108172
142275_at All averaged meta set LD data sorted by probe set	0.0905097	0.0656512	0.0995379	0.24456	0.115145	0.123418	0.133489	0.154444	0.0502316	0.0231121	0.0675936	0.0426722
142276_at All averaged meta set LD data sorted by probe set	-1.34743	-0.890789	-0.796136	-0.890154	-0.881508	-0.827253	0.246911	0.0742823	0.0725741	0.0532006	0.0901598	0.0869729
142277_at All averaged meta set LD data sorted by probe set	-0.631013	-0.395446	-0.841472	-1.18168	-0.791367	-0.568221	0.234104	0.130413	0.202628	0.351392	0.17436	0.121058
142278_at All averaged meta set LD data sorted by probe set	-0.264384	-0.395218	-0.370816	-0.328499	-0.446683	-0.329658	0.0436523	0.138809	0.0989817	0.0758802	0.146751	0.12314
142279_at All averaged meta set LD data sorted by probe set	0.346103	0.0982401	-0.133905	0.521458	0.434527	0.0613675	0.222133	0.398108	0.492791	0.12068	0.139377	0.238784
142280_at All averaged meta set LD data sorted by probe set	-0.0431755	-0.00427123	0.00670958	0.0360119	-0.157933	0.0468018	0.0896359	0.14323	0.0779915	0.0535	0.143315	0.0911241
142281_at All averaged meta set LD data sorted by probe set	-0.782392	-0.753775	-0.796789	-1.01111	-0.42608	-0.969913	0.140624	0.0543396	0.219828	0.15092	0.147715	0.141042
142282_at All averaged meta set LD data sorted by probe set	0.969812	1.07102	1.10044	1.02162	1.1897	1.07848	0.0908802	0.0584119	0.0572407	0.0634434	0.0643315	0.0865253
142283_at All averaged meta set LD data sorted by probe set	0.0111886	0.145031	-0.00705384	0.400072	0.080593	0.0889064	0.365762	0.184953	0.249994	0.160506	0.343498	0.184372
142284_at All averaged meta set LD data sorted by probe set	-0.869618	-1.35231	-1.19185	-1.2381	-1.42476	-1.74773	0.0550911	0.296008	0.264084	0.185837	0.239863	0.283654
142285_at All averaged meta set LD data sorted by probe set	0.622162	0.75811	0.786555	0.792281	0.84077	0.811342	0.113124	0.0529626	0.0460542	0.0433485	0.0608135	0.0541501
142286_at All averaged meta set LD data sorted by probe set	0.527846	0.29622	0.11943	-0.13433	-0.333125	0.230753	0.197515	0.20739	0.205073	0.316414	0.248293	0.259329
142287_at All averaged meta set LD data sorted by probe set	-0.502152	-0.831148	-0.5789	-0.0086554	-0.309321	0.0454513	0.47888	0.264215	0.238984	0.215624	0.259259	0.250157
142288_at All averaged meta set LD data sorted by probe set	-0.253959	-0.388751	-0.329748	-0.241299	-0.259083	-0.28657	0.10905	0.099024	0.083707	0.0903619	0.0937438	0.0794586
142289_i_at All averaged meta set LD data sorted by probe set	-0.971171	-2.16193	-0.995926	-0.899098	-0.590388	-1.23759	0.161728	0.314076	0.180741	0.149406	0	0.242348
142290_r_at All averaged meta set LD data sorted by probe set	-0.618588	-0.00160021	-0.809513	-0.449884	-0.564592	-0.361417	0.167211	0.256258	0.349131	0.300429	0.239943	0.151881
142291_at All averaged meta set LD data sorted by probe set	0.183161	0.189641	0.239151	0.29127	0.244204	0.289463	0.0867413	0.063772	0.0541015	0.0553522	0.0774832	0.0564204
142292_at All averaged meta set LD data sorted by probe set	-0.511128	-0.792375	-0.830504	-0.779042	-0.713336	-0.89926	0.0239218	0.220091	0.159731	0.0923695	0.11396	0.220658
142293_at All averaged meta set LD data sorted by probe set	1.01089	1.01909	1.07542	0.940251	0.8716	0.992958	0.0445586	0.0480391	0.0432545	0.0503306	0.039182	0.0358831
142294_at All averaged meta set LD data sorted by probe set	-1.07833	-1.27788	-1.56285	-1.34112	-1.46107	-1.5634	0.208854	0.336553	0.331999	0.222943	0.851944	0.440038
142295_at All averaged meta set LD data sorted by probe set	1.3968	1.551	1.47854	1.49093	1.38686	1.53821	0.0893587	0.0471335	0.0954171	0.103423	0.121437	0.0584329
142296_at All averaged meta set LD data sorted by probe set	0.838144	1.00429	0.943032	0.886574	0.973276	0.975177	0.107405	0.053487	0.066251	0.0988353	0.0374056	0.0634308
142297_at All averaged meta set LD data sorted by probe set	-0.281736	-0.229237	-0.140316	-0.443669	-0.461578	-0.257828	0.10833	0.100268	0.134312	0.155021	0.233924	0.0548931
142298_at All averaged meta set LD data sorted by probe set	0.156138	0.165568	0.168583	0.343403	0.0824778	0.180716	0.191272	0.214945	0.13952	0.126236	0.200899	0.164758
142299_at All averaged meta set LD data sorted by probe set	-0.188396	-0.18591	-0.155948	-0.390824	-0.880349	-0.0246549	0.0963717	0.138244	0.0638954	0.133309	0.869157	0.112324
142300_at All averaged meta set LD data sorted by probe set	0.880486	0.882893	0.802994	0.886084	0.917199	0.996611	0.0851601	0.0681097	0.0709011	0.0690684	0.0691896	0.0507928
142301_s_at All averaged meta set LD data sorted by probe set	1.04972	1.01311	1.11928	1.12903	1.30513	1.08344	0.160854	0.17639	0.0922781	0.134405	0.113354	0.103262
142302_at All averaged meta set LD data sorted by probe set	0.621188	0.686164	0.647716	0.625204	0.61724	0.724264	0.103766	0.122295	0.0723023	0.0902173	0.118925	0.0782738
142303_at All averaged meta set LD data sorted by probe set	0.658341	0.371868	0.600633	0.558758	0.334082	0.690795	0.0730763	0.292909	0.0754246	0.115872	0.209474	0.134069
142304_at All averaged meta set LD data sorted by probe set	-1.05158	-1.37444	-0.958046	-1.15781	-0.915885	-0.953061	0.160648	0.241874	0.226396	0.273837	0.214137	0.186906
142305_at All averaged meta set LD data sorted by probe set	0.354111	-0.114595	-0.3187	-0.0747077	0.197462	-0.351812	0.0780989	0.491342	0.357478	0.255104	0.0640996	0.486405
142306_at All averaged meta set LD data sorted by probe set	-0.574658	-0.741719	-0.593773	-0.525214	-0.838755	-0.627902	0.0924808	0.176301	0.183201	0.116238	0.191704	0.139566
142307_at All averaged meta set LD data sorted by probe set	-0.878351	-0.471586	-0.642639	-0.308792	-0.286903	-0.794705	0.416297	0.351183	0.406963	0.129455	0.240699	0.30093
142308_at All averaged meta set LD data sorted by probe set	0	0	0	0	0	0	0	0	0	0	0	0
142309_at All averaged meta set LD data sorted by probe set	-0.257542	0.012244	0.0409876	0.181533	-0.00780069	-0.296655	0.167565	0.11117	0.105068	0.0934206	0.0885784	0.112018
142310_at All averaged meta set LD data sorted by probe set	1.51216	1.63537	1.6505	1.64348	1.59474	1.53228	0.0538401	0.0677365	0.0548505	0.073189	0.0655204	0.0658793
142311_at All averaged meta set LD data sorted by probe set	-1.04894	-0.768767	-0.942922	-0.58977	-0.708904	-0.860012	0.345471	0.161141	0.155204	0.155338	0.194832	0.244464
142312_at All averaged meta set LD data sorted by probe set	0	-1.62208	0	0	0	0	0	0	0	0	0	0
142313_at All averaged meta set LD data sorted by probe set	-0.283181	-0.469142	-0.767572	-0.677568	-0.723677	-0.557747	0.103267	0.143339	0.228666	0.274959	0.312114	0.17914
142314_at All averaged meta set LD data sorted by probe set	1.89301	1.94089	1.95475	1.97091	1.97742	1.94683	0.0436079	0.0281272	0.0156233	0.0219844	0.0329863	0.0295061
142315_at All averaged meta set LD data sorted by probe set	-1.92774	-1.28694	-0.622531	-1.90384	-0.971795	-1.15622	0.623809	0.275395	0	0.45117	0.246577	0.196526
142316_at All averaged meta set LD data sorted by probe set	-0.340209	-0.238151	-0.448521	-0.204358	-0.461245	-0.518082	0.147515	0.172822	0.0853661	0.113635	0.124954	0.13009
142317_at All averaged meta set LD data sorted by probe set	-0.85296	-0.840723	-0.975112	-1.38082	-0.470536	-0.65015	0.390733	0.123064	0.0799024	0.449484	0.309721	0.131172
142318_at All averaged meta set LD data sorted by probe set	0.71495	0.747786	0.80818	0.92749	0.90534	0.712193	0.118736	0.131948	0.118354	0.0978381	0.0890716	0.145599
142319_at All averaged meta set LD data sorted by probe set	-0.164754	-0.0721547	-0.0481333	-0.338064	-0.154369	-0.12847	0.0875133	0.0962052	0.0621989	0.207687	0.077602	0.0594863
142320_at All averaged meta set LD data sorted by probe set	0.304282	0.305056	0.431016	0.396315	0.208459	0.156467	0.0735648	0.0440457	0.0632782	0.0755748	0.108738	0.0617814
142321_at All averaged meta set LD data sorted by probe set	0.646569	-0.115683	0.0117221	0.329103	0.107436	0.476979	0.466535	0.115813	0.19229	0.304185	0.276856	0.236667
142322_at All averaged meta set LD data sorted by probe set	-0.378899	-0.552775	-0.373482	-0.528526	-0.293756	-0.503592	0.105714	0.24826	0.0994645	0.136129	0.0975788	0.222949
142323_at All averaged meta set LD data sorted by probe set	0.0219657	-0.104377	0.584947	0.373414	0.243384	0.437571	0.407613	0.232766	0.160163	0.338763	0.278317	0.386269
142324_at All averaged meta set LD data sorted by probe set	0.406285	0.507261	0.477406	0.379059	0.475234	0.458435	0.108436	0.0620962	0.0730957	0.100735	0.0739156	0.0644932
142325_at All averaged meta set LD data sorted by probe set	-0.613927	-0.7827	-0.553224	-0.626646	-0.583516	-0.325147	0.187907	0.285503	0.125547	0.139446	0.2435	0.124123
142326_at All averaged meta set LD data sorted by probe set	-0.985591	-1.72482	-1.6183	-1.5595	-1.24046	-0.920195	0.193595	0.225439	0.276179	0.365413	0.436043	0.145031
142327_at All averaged meta set LD data sorted by probe set	0.121953	-0.392066	-1.00819	-0.843654	-0.793941	-0.784221	0.359219	0.206067	0.357078	0.541122	0.145302	0.245681
142328_at All averaged meta set LD data sorted by probe set	-0.978192	-0.685702	-0.914919	-1.20179	-0.931054	-0.939619	0.251176	0.123338	0.177346	0.384263	0.195427	0.138526
142329_at All averaged meta set LD data sorted by probe set	0.728901	0.636425	0.618688	0.666977	0.64117	0.641017	0.0748087	0.095112	0.0698391	0.0829395	0.0650536	0.0710706
142330_at All averaged meta set LD data sorted by probe set	-0.483284	-0.371832	-0.439455	-1.00196	-0.28776	-0.180243	0.129424	0.130304	0.130167	0.402996	0.0959522	0.0592586
142331_i_at All averaged meta set LD data sorted by probe set	-1.31158	-2.08068	-1.71861	-1.52411	-1.3585	-1.40269	0.282171	0.338095	0.252738	0.499482	0.150817	0.194972
142332_f_at All averaged meta set LD data sorted by probe set	0.213324	0.272884	0.259458	0.213797	0.271302	0.310895	0.0681522	0.0769734	0.0568658	0.0650716	0.0714005	0.0892401
142333_at All averaged meta set LD data sorted by probe set	0.203832	0.262308	0.283243	0.369332	0.385396	0.445051	0.114619	0.0890822	0.078851	0.113738	0.0794377	0.0546025
142334_at All averaged meta set LD data sorted by probe set	-2.12084	-1.52853	-1.8776	-1.41744	-2.10842	-0.825858	0.357688	0.27329	0.5373	0.274693	0.209312	0.428379
142335_at All averaged meta set LD data sorted by probe set	1.21442	0.934172	0.860662	1.04009	1.08368	0.854267	0.0891197	0.170995	0.21367	0.261133	0.148235	0.208229
142336_at All averaged meta set LD data sorted by probe set	-0.784427	-0.700948	-0.921921	-0.267275	-0.788738	-0.489622	0.499043	0.179234	0.230516	0.246399	0.252114	0.148933
142337_at All averaged meta set LD data sorted by probe set	-0.169014	0.0105609	-0.176127	0.0734003	0.0645886	-0.222103	0.0810115	0.084106	0.1998	0.105092	0.121211	0.151475
142338_at All averaged meta set LD data sorted by probe set	0.304869	-0.074111	0.0658899	0.442599	0.29669	0.284239	0.161892	0.291581	0.234743	0.153273	0.130573	0.12455
142339_at All averaged meta set LD data sorted by probe set	-0.410584	-0.227352	-0.542815	-0.488166	-0.367879	-0.545498	0.0984928	0.105571	0.160308	0.208276	0.0951531	0.157992
142340_at All averaged meta set LD data sorted by probe set	0.287377	0.259062	0.139116	0.378545	-0.0425379	0.0870768	0.167167	0.168381	0.246004	0.164985	0.352364	0.182103
142341_at All averaged meta set LD data sorted by probe set	-0.325261	-0.302567	-0.384193	-0.0176562	-0.357493	-0.562238	0.149467	0.174473	0.232694	0.127744	0.208325	0.313846
142342_at All averaged meta set LD data sorted by probe set	0.366436	0.503248	0.360648	0.502663	0.59848	0.552523	0.11781	0.0787671	0.0994844	0.0689621	0.0437224	0.0569703
142343_at All averaged meta set LD data sorted by probe set	0.560408	0.608364	0.595767	0.60534	0.622086	0.643524	0.0921829	0.0679914	0.0791381	0.100552	0.0882869	0.0726471
142344_at All averaged meta set LD data sorted by probe set	-0.0935735	-0.298127	-0.47934	-0.263105	-0.415793	-0.126469	0.13606	0.139247	0.22578	0.110836	0.150305	0.113182
142345_at All averaged meta set LD data sorted by probe set	-0.103486	-0.38964	0.0969475	0.0631648	-0.163304	0.0815571	0.147645	0.301258	0.0532401	0.0664544	0.130818	0.110298
142346_at All averaged meta set LD data sorted by probe set	-1.30392	-1.94517	-1.29217	-1.57583	-1.16125	-1.62511	0.296933	0.298845	0.190828	0.311108	0.0732883	0.235983
142347_at All averaged meta set LD data sorted by probe set	-0.887512	-1.42649	-1.14044	-1.28881	-1.27142	-1.50672	0.269858	0.22993	0.355336	0.377269	0.449782	0.334501
142348_at All averaged meta set LD data sorted by probe set	0.138936	0.00899367	-0.0455089	-0.0837998	-0.314764	-0.230366	0.0371533	0.0783299	0.108794	0.175144	0.263618	0.271059
142349_at All averaged meta set LD data sorted by probe set	-0.184461	-0.296914	-0.329431	-0.228111	-0.411322	-0.0985619	0.0875792	0.153559	0.163324	0.194635	0.209673	0.125184
142350_at All averaged meta set LD data sorted by probe set	0.794064	0.822709	0.777163	0.918168	0.778218	0.799852	0.11774	0.139968	0.160536	0.167023	0.235792	0.146271
142351_at All averaged meta set LD data sorted by probe set	-0.897454	-0.810581	-0.676515	-0.716557	-0.720635	-0.866848	0.168591	0.0774969	0.0612692	0.162303	0.107507	0.179051
142352_at All averaged meta set LD data sorted by probe set	0.408396	0.181965	0.256261	0.236931	0.250454	0.376724	0.0549517	0.0898038	0.103209	0.054752	0.0678441	0.0347878
142353_at All averaged meta set LD data sorted by probe set	0.241792	0.178245	0.146666	0.164851	0.144105	0.156664	0.073347	0.0690372	0.0626367	0.0994947	0.0858377	0.0644687
142354_at All averaged meta set LD data sorted by probe set	0.251276	0.268658	0.352374	0.365797	0.296726	0.304582	0.0848515	0.103269	0.0970705	0.100095	0.0647675	0.0434674
142355_at All averaged meta set LD data sorted by probe set	-1.09705	-1.49167	-1.09778	-0.767197	-1.10741	-0.835048	0.793643	0	0	0.15289	0.380229	0.336897
142356_at All averaged meta set LD data sorted by probe set	2.49269	2.53641	2.54083	2.48289	2.52734	2.52265	0.0658944	0.0386399	0.0629703	0.0790095	0.0689552	0.0344989
142357_at All averaged meta set LD data sorted by probe set	-0.414981	-0.452058	-0.356023	0.0369969	-0.317018	-0.472081	0.364365	0.341058	0.240932	0.122305	0.281349	0.312383
142358_at All averaged meta set LD data sorted by probe set	-0.0385156	0.226913	0.227105	0.550999	-0.0439039	0.130248	0.428753	0.203693	0.220297	0.140486	0.458201	0.225401
142359_at All averaged meta set LD data sorted by probe set	-0.100576	-0.292942	-0.30478	-0.00998546	-0.641747	-0.264064	0.342598	0.143467	0.263484	0.209994	0.276544	0.340123
142360_at All averaged meta set LD data sorted by probe set	-1.4886	-1.06756	-1.32988	-1.1728	-1.19974	-1.3424	0.202909	0.113929	0.17794	0.236716	0.126388	0.192888
142361_at All averaged meta set LD data sorted by probe set	0	0	0	0	0	0	0	0	0	0	0	0
142362_at All averaged meta set LD data sorted by probe set	-0.989734	-0.752128	-0.798378	-0.761955	-0.852516	-0.94372	0.182062	0.267741	0.155723	0.23363	0.264947	0.265032
142363_at All averaged meta set LD data sorted by probe set	0.319516	0.448663	0.522411	0.394928	0.422642	0.462974	0.0948422	0.102829	0.0720031	0.114853	0.0985744	0.103812
142364_at All averaged meta set LD data sorted by probe set	-0.0213252	0.127099	0.108147	0.120778	0.0662354	0.370503	0.26223	0.188024	0.189868	0.195296	0.289277	0.0414841
142365_at All averaged meta set LD data sorted by probe set	0.382549	0.474561	0.556105	0.60285	0.37508	0.36805	0.0793291	0.0759138	0.106951	0.086789	0.0892066	0.146536
142366_at All averaged meta set LD data sorted by probe set	-0.16035	-0.797768	-0.561934	-0.101242	-0.759657	-0.426542	0.508843	0.430475	0.585057	0.419457	0.388372	0.326976
142367_at All averaged meta set LD data sorted by probe set	0.727706	0.401233	0.298538	0.72708	0.290449	0.843199	0.197249	0.295714	0.411979	0.262005	0.479442	0.224719
142368_at All averaged meta set LD data sorted by probe set	0	0	0	0	0	0	0	0	0	0	0	0
142369_at All averaged meta set LD data sorted by probe set	-1.24299	-1.75387	-1.58538	-1.55917	-1.08902	-1.49316	0.119699	0.677151	0.15453	0.0195405	0.459833	0.388373
142370_at All averaged meta set LD data sorted by probe set	0.63239	0.877096	0.661853	0.608891	0.595933	0.664967	0.134667	0.128235	0.115594	0.116221	0.119899	0.0794179
142371_at All averaged meta set LD data sorted by probe set	-0.787369	-3.20955	-1.88928	-1.04293	-0.994967	-0.764593	0.292999	0.353611	0.399587	0.27154	0.292155	0.128187
142372_at All averaged meta set LD data sorted by probe set	0.0720069	-0.0480448	-0.0452135	0.0331586	-0.35555	-0.0179501	0.0650502	0.097863	0.0632013	0.043621	0.229164	0.0621407
142373_at All averaged meta set LD data sorted by probe set	0	-1.44373	-0.759389	-2.54123	-1.97647	-1.74085	0	0.108503	0.23785	0	0	0.290596
142374_at All averaged meta set LD data sorted by probe set	0.57841	0.514944	0.577094	0.700189	0.0992337	0.525874	0.0984855	0.115923	0.0892556	0.0947983	0.524575	0.0667578
142375_at All averaged meta set LD data sorted by probe set	-1.20172	-0.912357	-1.52102	-0.466362	-1.02535	-1.48902	0.403359	0.154441	0.435306	0.153741	0.199121	0.405397
142376_at All averaged meta set LD data sorted by probe set	-0.187863	-0.0440902	0.0424985	0.042987	0.0330709	0.172656	0.162721	0.0791833	0.0641414	0.0958416	0.130907	0.0504348
142377_at All averaged meta set LD data sorted by probe set	-0.615695	-0.624211	-0.993677	-0.531572	-0.594512	-0.854384	0.363425	0.318879	0.397442	0.26197	0.216604	0.382605
142378_at All averaged meta set LD data sorted by probe set	-0.321576	-0.227408	-0.148105	-0.416845	-0.00772221	-0.633983	0.33581	0.515762	0.165445	0.397251	0.2406	0.57962
142379_s_at All averaged meta set LD data sorted by probe set	0.149031	0.196039	0.187432	0.259036	0.127076	0.0966286	0.0702272	0.0429999	0.0487464	0.0347099	0.0603435	0.0553313
142380_at All averaged meta set LD data sorted by probe set	1.06199	1.08336	1.10926	1.10819	1.05292	1.14827	0.0922175	0.129523	0.0621977	0.0519261	0.0520326	0.0516995
142381_at All averaged meta set LD data sorted by probe set	0.714102	0.657576	0.716982	0.710881	0.6631	0.684895	0.0338283	0.0595679	0.0403837	0.0561611	0.0499771	0.0495958
142382_at All averaged meta set LD data sorted by probe set	-0.310629	-0.0894188	-0.0981714	-0.336913	-0.354191	-0.0881834	0.36695	0.282396	0.304147	0.38379	0.291943	0.329451
142383_at All averaged meta set LD data sorted by probe set	-0.785469	-0.558132	-0.533982	-0.736042	-0.651406	-0.77829	0.218941	0.181612	0.126231	0.166805	0.160537	0.246879
142384_at All averaged meta set LD data sorted by probe set	-0.791294	-0.974682	-1.0859	-0.993451	-0.851535	-0.909298	0.051117	0.121528	0.119946	0.0754997	0.113744	0.130583
142385_at All averaged meta set LD data sorted by probe set	-0.343444	-0.207877	-0.325233	-0.531628	-0.16648	-0.171422	0.210012	0.141444	0.13612	0.328153	0.114699	0.126032
142386_at All averaged meta set LD data sorted by probe set	-0.642118	-0.561703	-0.724538	-0.516139	-0.589659	-0.405948	0.42526	0.127975	0.265143	0.21907	0.12296	0.214536
142387_at All averaged meta set LD data sorted by probe set	-0.425707	-0.164924	-0.269615	-0.544222	-0.188117	-0.493154	0.308756	0.118081	0.243597	0.201671	0.215837	0.267688
142388_at All averaged meta set LD data sorted by probe set	0.149172	0.186706	0.0750008	0.0658152	0.0624216	0.107772	0.0650587	0.0755781	0.0644381	0.047666	0.0398851	0.0524052
142389_at All averaged meta set LD data sorted by probe set	-0.689472	-0.495434	-0.497732	-0.667095	-0.228169	-0.674995	0.233168	0.285971	0.251759	0.21578	0.197435	0.250543
142390_at All averaged meta set LD data sorted by probe set	1.29804	1.35136	1.29826	1.51566	1.38969	1.33974	0.163056	0.181047	0.184014	0.17934	0.169489	0.159009
142391_at All averaged meta set LD data sorted by probe set	-0.085198	-0.09574	0.0399262	0.0743392	-0.351577	0.444937	0.268248	0.205746	0.205389	0.29012	0.477147	0.158331
142392_at All averaged meta set LD data sorted by probe set	0.690029	0.757337	0.801126	0.834008	0.611856	0.846959	0.277871	0.172067	0.201035	0.235942	0.255049	0.226604
142393_at All averaged meta set LD data sorted by probe set	0.271449	0.255705	0.242785	0.315029	0.25142	0.18119	0.0781001	0.16464	0.0543732	0.0904736	0.147913	0.128942
142394_at All averaged meta set LD data sorted by probe set	0.637223	0.509061	0.562484	0.44686	0.389869	0.491855	0.0797516	0.0973843	0.0822675	0.0926855	0.121886	0.139937
142395_at All averaged meta set LD data sorted by probe set	1.66924	1.6423	1.70893	1.85589	1.80678	1.71848	0.12664	0.158421	0.140926	0.1387	0.146546	0.130818
142396_at All averaged meta set LD data sorted by probe set	-1.65477	-1.23978	-1.27784	-1.33128	-1.03435	-0.893828	0.448214	0.222344	0.284206	0.189043	0.267873	0.211943
142397_at All averaged meta set LD data sorted by probe set	-1.12072	-0.594041	0	0	-0.662555	0	0.81633	0	0	0	0	0
142398_at All averaged meta set LD data sorted by probe set	0.426096	0.524521	0.531165	0.449279	0.329976	0.336844	0.0723908	0.0783255	0.0708443	0.0814527	0.0572287	0.0993348
142399_at All averaged meta set LD data sorted by probe set	1.11204	1.19947	1.25903	1.16804	1.11225	1.10489	0.0313671	0.0608008	0.0649329	0.0453055	0.053591	0.0443534
142400_at All averaged meta set LD data sorted by probe set	0	0	-2.61275	0	0	0	0	0	0.087559	0	0	0
142401_at All averaged meta set LD data sorted by probe set	0.293054	0.228301	0.260529	0.26041	0.412364	0.231813	0.110009	0.107961	0.0894102	0.114223	0.120765	0.155341
142402_at All averaged meta set LD data sorted by probe set	-0.188194	-0.181594	-0.213942	-0.0749823	-0.394783	-0.289447	0.172216	0.118498	0.0882191	0.123017	0.187571	0.193477
142403_at All averaged meta set LD data sorted by probe set	-0.406855	-0.447032	-0.46434	-0.453331	-0.46802	-0.482043	0.0799703	0.11139	0.0647712	0.140576	0.117775	0.118806
142404_s_at All averaged meta set LD data sorted by probe set	-1.12452	-2.50706	-0.587304	-0.945412	-1.51052	-0.895255	0.165387	1.0206	0	0.457375	0.403851	0.47217
142405_at All averaged meta set LD data sorted by probe set	-0.961591	-1.13134	-1.24753	-1.19638	-1.71377	-1.04788	0.0560089	0.146924	0.273676	0.203956	0.374371	0.15171
142406_at All averaged meta set LD data sorted by probe set	-0.788648	-1.12011	-0.915813	-1.01407	-1.28834	-1.05435	0.203065	0.12357	0.215666	0.167173	0.266543	0.260629
142407_at All averaged meta set LD data sorted by probe set	0.432751	0.286131	0.353513	0.558648	0.535418	0.379008	0.136719	0.266162	0.183026	0.207742	0.178913	0.164984
142408_at All averaged meta set LD data sorted by probe set	0.812293	0.703196	0.799852	0.831821	0.783796	0.627612	0.117468	0.168685	0.148357	0.194065	0.2021	0.195356
142409_at All averaged meta set LD data sorted by probe set	0.0215166	0.155788	0.120106	0.11739	0.127405	0.0511884	0.110213	0.11913	0.0694298	0.0691348	0.103903	0.141133
142410_at All averaged meta set LD data sorted by probe set	-0.859297	-1.31572	-0.749633	-0.875175	-2.57502	-1.17196	0	0.372759	0	0	0	0
142411_at All averaged meta set LD data sorted by probe set	0.303403	0.202395	0.324875	0.273956	0.20869	0.295354	0.111282	0.139051	0.0965916	0.125865	0.122293	0.114275
142412_at All averaged meta set LD data sorted by probe set	-0.488667	-0.392694	-0.688883	-0.457062	-0.374957	-0.485119	0.188696	0.206044	0.451131	0.12799	0.0897718	0.284251
142413_at All averaged meta set LD data sorted by probe set	1.90187	1.94518	1.92646	2.0321	1.93327	1.87281	0.0907282	0.103659	0.102376	0.092692	0.0943187	0.0945767
142414_at All averaged meta set LD data sorted by probe set	1.87057	1.8335	1.75525	1.87408	1.83574	1.82057	0.106528	0.0936957	0.139556	0.139295	0.147648	0.133959
142415_at All averaged meta set LD data sorted by probe set	1.53677	1.57471	1.64567	1.63784	1.68419	1.61301	0.0482327	0.028401	0.0533256	0.0473038	0.0218638	0.0414902
142416_at All averaged meta set LD data sorted by probe set	0.37867	0.502378	0.385573	0.503153	0.423471	0.209857	0.0991122	0.102925	0.0943382	0.0942912	0.0393707	0.236187
142417_at All averaged meta set LD data sorted by probe set	-1.57632	-1.26846	0	0	-1.30145	-2.69315	0.469744	0	0	0	0	0
142418_at All averaged meta set LD data sorted by probe set	0.450873	0.347263	0.33607	0.315865	0.298751	0.42251	0.0885158	0.149754	0.0935517	0.137232	0.146421	0.109208
142419_at All averaged meta set LD data sorted by probe set	0.70433	-0.433422	0.0560812	0.904566	0.477703	-0.0145245	0.228959	0.492174	0.435433	0.311515	0.379684	0.660566
142420_at All averaged meta set LD data sorted by probe set	0.221038	-0.048426	0.0795735	-0.0528165	0.116767	-0.1465	0.0643482	0.11889	0.0706158	0.127891	0.0504265	0.187848
142421_at All averaged meta set LD data sorted by probe set	0.656928	0.792084	0.448445	0.893631	0.782502	0.674308	0.173625	0.120844	0.269324	0.075496	0.132437	0.154923
142422_at All averaged meta set LD data sorted by probe set	-0.559507	-0.58444	-0.462461	-0.593061	-0.74166	-0.597864	0.0695113	0.0941619	0.0841357	0.0699555	0.10933	0.130083
142423_at All averaged meta set LD data sorted by probe set	0.244964	0.137926	0.14709	0.142864	-0.00691334	0.221812	0.116427	0.148163	0.129853	0.210767	0.148133	0.147814
142424_at All averaged meta set LD data sorted by probe set	-0.45798	-0.425522	-0.552843	-0.369508	-0.862737	-0.367906	0.133528	0.0650889	0.125077	0.120322	0.317221	0.137641
142425_at All averaged meta set LD data sorted by probe set	-0.208314	-0.16947	-0.203758	-0.418786	-0.149989	0.0432381	0.121708	0.104409	0.103405	0.181225	0.176435	0.0893647
142426_at All averaged meta set LD data sorted by probe set	-1.38189	-1.1958	-0.961282	-0.589287	-1.71442	-1.97415	0.443364	0.0795961	0.465624	0.428548	0	0.266201
142427_at All averaged meta set LD data sorted by probe set	0.564765	0.43418	0.523504	0.495455	0.489709	0.678252	0.0956689	0.0857025	0.0770146	0.0802311	0.106781	0.0790587
142428_at All averaged meta set LD data sorted by probe set	0.808319	0.855796	0.821143	0.816957	0.74922	0.894979	0.0995749	0.0753481	0.0695016	0.0766811	0.0545101	0.0441913
142429_at All averaged meta set LD data sorted by probe set	-0.691409	-0.642954	-0.641331	-0.673254	-0.771454	-0.94558	0.238544	0.219741	0.153541	0.176594	0.1525	0.299353
142430_at All averaged meta set LD data sorted by probe set	-1.21214	-0.701103	-0.420814	-0.879282	-0.593996	-0.785282	0.384344	0.321192	0.191969	0.282608	0.0999663	0.12487
142431_at All averaged meta set LD data sorted by probe set	-1.20966	-1.54548	-1.30248	-1.01367	-1.24671	-1.09984	0.1318	0.191118	0.148071	0.132417	0.229295	0.155835
142432_at All averaged meta set LD data sorted by probe set	-2.04062	-1.07078	-1.72406	-1.73905	-1.43828	-2.05297	0.432638	0.131192	0.411934	0.30588	0.18374	0.684994
142433_at All averaged meta set LD data sorted by probe set	-0.0685675	-0.0797111	-0.293565	-0.0147466	-0.279847	0.0440464	0.127992	0.134455	0.235748	0.0976273	0.270499	0.0796356
142434_at All averaged meta set LD data sorted by probe set	0.676662	0.603235	0.593948	0.460608	0.557031	0.563484	0.099375	0.0964607	0.084961	0.143241	0.0823507	0.0946175
142435_at All averaged meta set LD data sorted by probe set	0.283361	0.30069	0.370046	0.233855	0.304563	0.340393	0.0592665	0.046642	0.0476849	0.0508079	0.0447983	0.0482427
142436_at All averaged meta set LD data sorted by probe set	-0.646708	-1.14557	-1.43203	-0.536776	-0.50887	-1.12685	0.250496	0.461191	0.229092	0	0.35074	0.149109
142437_at All averaged meta set LD data sorted by probe set	0.00390994	-0.752922	-0.39433	-0.746199	-0.262679	-0.424854	0.242595	0.2558	0.2075	0.202278	0.0963688	0.257438
142438_at All averaged meta set LD data sorted by probe set	-1.64058	-2.19528	-2.4	-3.70432	0	-1.84403	0.0855189	0.880436	0	0	0	0.390847
142439_at All averaged meta set LD data sorted by probe set	-1.65475	-1.28327	-0.963472	-1.40937	-0.95857	-1.20454	0.195574	0.189569	0.196173	0.772374	0.117192	0.255817
142440_at All averaged meta set LD data sorted by probe set	-0.84585	-0.431774	-1.10707	0	-1.00259	-0.806062	0	0	0.709497	0	0.212053	0
142441_at All averaged meta set LD data sorted by probe set	0.867585	0.899246	0.886089	0.849264	0.854055	0.928423	0.115493	0.0991085	0.110775	0.157308	0.112747	0.0659969
142442_at All averaged meta set LD data sorted by probe set	-0.345361	-0.42304	-0.691785	-0.488151	-0.768114	-0.635013	0.118082	0.189542	0.363311	0.431652	0.355988	0.512235
142443_at All averaged meta set LD data sorted by probe set	-0.0907394	-0.207322	-0.225255	-0.254771	-0.0919319	-0.266093	0.106126	0.112239	0.116208	0.117755	0.124144	0.125172
142444_at All averaged meta set LD data sorted by probe set	-0.237897	-1.30888	-0.805244	-1.41403	-0.433791	0	0	0.324971	0.183303	0.212637	0	0
142445_at All averaged meta set LD data sorted by probe set	-0.949684	-0.817357	-0.67764	-0.826976	-1.07797	-0.839363	0.152484	0.0916928	0.110878	0.2443	0.303892	0.177986
142446_at All averaged meta set LD data sorted by probe set	-0.484502	-0.353521	-0.665143	-0.150792	-0.436094	-0.164074	0.202699	0.14605	0.171375	0.0752391	0.164293	0.147887
142447_at All averaged meta set LD data sorted by probe set	-0.167276	-0.443947	-0.492978	-0.385925	-0.259667	-0.303279	0.0807558	0.155035	0.136688	0.267786	0.0822581	0.136978
142448_at All averaged meta set LD data sorted by probe set	-0.856129	-0.856418	-0.693055	-0.496707	-0.608781	-1.03243	0.234956	0.218709	0.229068	0.180392	0.155388	0.46028
142449_at All averaged meta set LD data sorted by probe set	-0.0285285	0.023895	-0.00409569	0.044562	0.116547	0.172726	0.0896699	0.0696463	0.074884	0.0864017	0.128737	0.0805302
142450_at All averaged meta set LD data sorted by probe set	0.514359	0.419496	0.446875	0.389641	0.462282	0.497677	0.0796395	0.0699338	0.0967157	0.119617	0.111961	0.0567712
142451_at All averaged meta set LD data sorted by probe set	-0.0871304	0.0301622	0.101097	-0.197187	-0.126475	-0.158315	0.115018	0.0974366	0.0883303	0.232022	0.132863	0.180239
142452_at All averaged meta set LD data sorted by probe set	0.976761	1.05107	1.03595	1.03342	1.13734	1.03237	0.10003	0.091563	0.0974678	0.126802	0.125323	0.0890613
142453_at All averaged meta set LD data sorted by probe set	0.6217	0.587296	0.711536	0.763225	0.780601	0.661342	0.104975	0.157234	0.120804	0.157775	0.137529	0.130725
142454_at All averaged meta set LD data sorted by probe set	-0.296226	-0.37955	3.87609e-05	0.30388	-0.0690726	-0.0329901	0.34573	0.363002	0.191857	0.103155	0.292917	0.259544
142455_at All averaged meta set LD data sorted by probe set	0.59707	0.4581	0.5997	0.652175	0.48731	0.493816	0.0812397	0.0703372	0.0580102	0.080308	0.101714	0.0923778
142456_at All averaged meta set LD data sorted by probe set	-0.783646	-0.425229	-0.885336	-0.842622	-0.747743	-0.340431	0.144438	0.205632	0.221792	0.212376	0.21246	0.168115
142457_at All averaged meta set LD data sorted by probe set	0.706766	0.656836	0.526979	0.731909	0.679991	0.760129	0.0740807	0.0569499	0.0760423	0.0567589	0.103591	0.0607314
142458_at All averaged meta set LD data sorted by probe set	-0.778066	-1.33346	-0.733602	-0.986189	-0.455504	-0.612432	0.24865	0.484488	0.217181	0.372858	0.352682	0.289116
142459_at All averaged meta set LD data sorted by probe set	-0.382032	-0.209241	-0.444447	-0.246147	-0.511038	-0.293909	0.187156	0.119914	0.261596	0.116822	0.21771	0.158029
142460_at All averaged meta set LD data sorted by probe set	-0.0421196	0.262872	0.288103	0.38012	-0.101222	0.163479	0.252099	0.0800447	0.0738669	0.0914297	0.225419	0.130352
142461_at All averaged meta set LD data sorted by probe set	0.183624	-0.0361627	-0.202051	-0.232053	-0.596991	-0.369111	0.188879	0.165712	0.157922	0.29944	0.516151	0.277492
142462_at All averaged meta set LD data sorted by probe set	1.30771	1.33645	1.30922	1.30213	1.32038	1.28114	0.0483645	0.0390872	0.056815	0.0529738	0.0318545	0.0371485
142463_at All averaged meta set LD data sorted by probe set	-1.335	-1.53248	-1.1674	-1.30289	-1.35422	-1.25633	0.161273	0.160518	0.118001	0.211886	0.192577	0.151672
142464_at All averaged meta set LD data sorted by probe set	-0.0137336	-0.146488	-0.132428	-0.217329	-0.11511	-0.159764	0.117074	0.0834202	0.201671	0.120193	0.0806113	0.0742732
142465_at All averaged meta set LD data sorted by probe set	0.211267	0.244809	0.189054	0.260826	0.0388008	0.208363	0.128641	0.112666	0.106856	0.176566	0.227418	0.131673
142466_at All averaged meta set LD data sorted by probe set	-0.160513	0.0220236	-0.0666166	-0.264147	-0.041952	0.150012	0.219173	0.212974	0.262434	0.284584	0.211568	0.27741
142467_at All averaged meta set LD data sorted by probe set	-0.195742	-0.296777	-0.191586	-0.112998	-0.12158	-0.282434	0.298804	0.160098	0.116507	0.216666	0.218289	0.256054
142468_at All averaged meta set LD data sorted by probe set	-0.526643	-0.405148	-0.458472	-0.434447	-0.457889	-0.394843	0.266284	0.183278	0.134603	0.158144	0.234141	0.119479
142469_at All averaged meta set LD data sorted by probe set	0.344837	0.465038	0.451099	0.479538	0.490995	0.411864	0.0667034	0.0549228	0.0489653	0.0635818	0.0414658	0.057029
142470_s_at All averaged meta set LD data sorted by probe set	0.0351671	0.00692989	0.0159943	0.086522	-0.0323061	0.132081	0.0662901	0.0873115	0.0477709	0.0593181	0.0777406	0.0417012
142471_r_at All averaged meta set LD data sorted by probe set	1.17056	1.09284	1.19202	1.11039	1.16398	1.15014	0.0680301	0.0491903	0.0407179	0.105243	0.0808311	0.0712369
142472_at All averaged meta set LD data sorted by probe set	2.88254	2.82975	2.82925	2.79143	2.85196	2.863	0.0788322	0.0644909	0.0729652	0.112786	0.0834424	0.0886299
142473_at All averaged meta set LD data sorted by probe set	-0.429326	-0.455396	-0.41457	-0.213966	-0.386317	-0.324233	0.199883	0.12179	0.100863	0.0903576	0.137031	0.0934051
142474_at All averaged meta set LD data sorted by probe set	-0.361955	-0.499307	-0.425746	-0.426159	-0.479389	-0.456827	0.143193	0.137033	0.177234	0.211335	0.233923	0.132499
142475_at All averaged meta set LD data sorted by probe set	0.174394	0.279479	0.100042	0.0757814	0.133223	0.0992127	0.0810888	0.0763423	0.0954342	0.131069	0.0756278	0.0783354
142476_at All averaged meta set LD data sorted by probe set	-1.32492	-3.35716	-1.51138	0	-1.27159	0	0	0	0.163897	0	0	0
142477_at All averaged meta set LD data sorted by probe set	-0.519017	-0.355241	-0.703859	-0.572021	-0.772699	-0.790965	0.0930956	0.114057	0.187464	0.101475	0.404775	0.268373
142478_at All averaged meta set LD data sorted by probe set	-1.38298	-0.982276	-1.17463	-1.19425	-1.19241	-1.90177	0.185597	0.198293	0.138123	0.360174	0.327322	0.352423
142479_at All averaged meta set LD data sorted by probe set	-0.826966	-0.613698	-0.76442	-0.449868	-0.696268	-0.594617	0.343446	0.280454	0.314325	0.175341	0.295773	0.137447
142480_at All averaged meta set LD data sorted by probe set	1.40774	1.53316	1.40119	1.34721	1.13536	1.27288	0.104878	0.0858263	0.0796688	0.131227	0.194083	0.121708
142481_at All averaged meta set LD data sorted by probe set	-0.296504	-0.577047	-0.44228	-0.408881	-0.571511	-0.319341	0.101635	0.188928	0.0903977	0.161883	0.231072	0.0848366
142482_at All averaged meta set LD data sorted by probe set	0.698453	0.800922	0.785561	0.784164	0.83104	0.845234	0.0796386	0.0466509	0.0839074	0.0922451	0.0683947	0.0450603
142483_at All averaged meta set LD data sorted by probe set	-1.63065	-1.91102	-1.45072	-1.69169	-1.93935	-1.63709	0.248446	0.423072	0.12279	0.0426821	0.36023	0.290745
142484_at All averaged meta set LD data sorted by probe set	-0.147694	-0.239258	-0.0779574	0.0390048	0.0872341	-0.140683	0.173776	0.170797	0.0991683	0.116529	0.112501	0.138043
142485_at All averaged meta set LD data sorted by probe set	0.767987	0.736436	0.713573	0.712416	0.663281	0.775435	0.0370093	0.038069	0.0706885	0.0595214	0.069543	0.0665119
142486_at All averaged meta set LD data sorted by probe set	-0.427071	-0.509992	-0.415397	-0.601676	-0.674439	-0.480908	0.0958217	0.0797866	0.0926067	0.0825899	0.183907	0.0905592
142487_s_at All averaged meta set LD data sorted by probe set	-0.764835	-0.80099	-0.287385	-0.221917	-0.426609	-1.00765	0.229218	0.450103	0.0662926	0.133846	0.18466	0.40435
142488_s_at All averaged meta set LD data sorted by probe set	0.610615	0.642162	0.516105	0.664028	0.523288	0.517196	0.0817785	0.103879	0.13449	0.116817	0.126322	0.139396
142489_at All averaged meta set LD data sorted by probe set	-1.03876	-1.26356	-1.11807	-1.46435	-1.2444	-1.20951	0.158368	0.136796	0.18567	0.257959	0.421979	0.122331
142490_at All averaged meta set LD data sorted by probe set	-0.421919	-0.504711	-0.539411	-0.457651	-0.452743	-0.294375	0.140746	0.110366	0.145831	0.109757	0.156418	0.0677037
142491_at All averaged meta set LD data sorted by probe set	-0.418287	-0.279195	-0.358466	-0.404599	-0.270046	-0.604846	0.0776561	0.0638209	0.0725318	0.150321	0.0906254	0.385589
142492_at All averaged meta set LD data sorted by probe set	0.125661	0.0123912	0.102351	-0.437459	0.0406585	0.112866	0.0726694	0.103182	0.0740168	0.386098	0.123409	0.0724219
142493_at All averaged meta set LD data sorted by probe set	0.0774464	0.231366	0.14377	0.0395599	0.121263	0.179609	0.105237	0.06826	0.0754564	0.0899526	0.0813826	0.0334335
142494_at All averaged meta set LD data sorted by probe set	2.87748	2.82443	2.83284	2.68153	2.78403	2.83175	0.133994	0.130445	0.133086	0.112142	0.131065	0.125304
142495_at All averaged meta set LD data sorted by probe set	-0.598112	0	0	-0.301075	0	-0.999639	0	0	0	0	0	0.121516
142496_at All averaged meta set LD data sorted by probe set	-0.832529	-0.861775	-0.846156	-0.723415	-0.920968	-1.23052	0.163802	0.209186	0.223734	0.141518	0.293571	0.285275
142497_at All averaged meta set LD data sorted by probe set	-1.74663	-1.24255	-1.48527	-1.46168	-1.24664	-1.6696	0.181949	0.187567	0.265939	0.158854	0.180303	0.506692
142498_at All averaged meta set LD data sorted by probe set	2.38371	2.24103	2.28168	2.17683	2.23986	2.29451	0.0869967	0.0805726	0.0879986	0.0713219	0.0924619	0.0814906
142499_at All averaged meta set LD data sorted by probe set	1.41782	1.33538	1.38643	1.42015	1.44863	1.38472	0.0692319	0.0590431	0.0780673	0.0896433	0.0726517	0.0418293
142500_at All averaged meta set LD data sorted by probe set	-0.65247	-0.325284	-0.49981	-0.244645	-0.360683	-0.608717	0.273801	0.126695	0.234306	0.126816	0.121674	0.194435
142501_at All averaged meta set LD data sorted by probe set	-1.65467	-1.61488	-1.6383	-2.04763	-1.42132	-2.07646	0.229136	0.232924	0.172113	0.301224	0.288064	0.274763
142502_at All averaged meta set LD data sorted by probe set	-0.757044	-0.532607	-0.292841	-0.209873	-0.897001	-0.346301	0.328355	0.205385	0.0850646	0.129286	0.299993	0.0943283
142503_at All averaged meta set LD data sorted by probe set	0.132722	0.184877	0.143062	0.178574	0.134026	0.20104	0.089734	0.047308	0.0608846	0.0875839	0.0798957	0.0598403
142504_s_at All averaged meta set LD data sorted by probe set	-1.77509	-1.29388	-1.24303	-1.11848	-1.08291	-1.40754	0.62229	0.25359	0.198341	0.0722564	0.0637903	0.287637
142505_at All averaged meta set LD data sorted by probe set	1.82043	1.78968	1.84012	1.85281	1.82489	1.85874	0.0470019	0.0223154	0.0348862	0.039498	0.058607	0.0275083
142506_at All averaged meta set LD data sorted by probe set	0.190462	0.241017	0.121707	0.183295	0.0736086	0.223945	0.0253453	0.0532744	0.0623426	0.0607176	0.10419	0.0412885
142507_s_at All averaged meta set LD data sorted by probe set	1.47566	1.54833	1.47261	1.55897	1.63649	1.43977	0.0648059	0.076852	0.0884372	0.102846	0.0855834	0.0780825
142508_at All averaged meta set LD data sorted by probe set	1.42483	1.46871	1.33612	1.31871	1.29127	1.42803	0.0737404	0.0639284	0.0828169	0.0883397	0.109832	0.0840945
142509_at All averaged meta set LD data sorted by probe set	-0.777184	-0.773021	-1.05845	-0.595746	-0.781307	-0.684865	0.13299	0.23996	0.290393	0.0810083	0.101845	0.119917
142510_at All averaged meta set LD data sorted by probe set	0.652581	0.45997	0.312022	0.531325	0.531623	0.594858	0.0903252	0.190983	0.243778	0.205763	0.196585	0.139867
142511_at All averaged meta set LD data sorted by probe set	-1.45297	-1.45004	-1.21405	-1.86354	-1.06389	-1.20794	0.475906	0.484114	0.241847	0.625444	0.104262	0.138334
142512_at All averaged meta set LD data sorted by probe set	0.194717	0.0835469	0.206683	0.221146	0.108114	0.256531	0.0819683	0.0570789	0.0802989	0.080772	0.117516	0.0558356
142513_at All averaged meta set LD data sorted by probe set	0.783906	0.801544	0.809791	0.759007	0.700688	0.785231	0.0819684	0.0857979	0.0507274	0.0649142	0.0783884	0.0634153
142514_at All averaged meta set LD data sorted by probe set	0.404729	0.341398	0.42756	0.456465	0.439224	0.425805	0.104525	0.12757	0.0996744	0.11418	0.102692	0.0931507
142515_at All averaged meta set LD data sorted by probe set	-0.0297799	-0.565228	-0.278193	-0.248869	-0.618747	-1.38177	0.195644	0.252997	0.195187	0.0996511	0.270165	0.422197
142516_at All averaged meta set LD data sorted by probe set	-0.245503	0.60192	0.390901	0.652613	0.872353	0.480278	0.45417	0.221882	0.280176	0.246366	0.118637	0.297908
142517_at All averaged meta set LD data sorted by probe set	0.0788439	-0.0695943	-0.171526	-0.0221619	-0.126128	0.122368	0.0892731	0.109328	0.192888	0.155216	0.142617	0.0757163
142518_at All averaged meta set LD data sorted by probe set	-0.130514	-0.101258	-0.375674	-0.149609	-0.318785	-0.0297566	0.197845	0.157994	0.228952	0.231042	0.366186	0.131367
142519_at All averaged meta set LD data sorted by probe set	-0.830513	-0.878077	-0.977488	-0.835544	-0.885007	-1.36518	0.196769	0.209797	0.116848	0.331919	0.103476	0.453503
142520_at All averaged meta set LD data sorted by probe set	2.30116	2.3246	2.35045	2.27652	2.28602	2.31049	0.0418563	0.0978857	0.0533128	0.0605251	0.0567631	0.0588428
142521_at All averaged meta set LD data sorted by probe set	-0.960945	-1.15933	-0.99297	-0.722882	-0.679617	-1.41661	0.434181	0.397124	0.703039	0.339557	0.0609581	0.924632
142522_at All averaged meta set LD data sorted by probe set	0.536918	0.627054	0.563439	0.557431	0.608346	0.563939	0.143321	0.0794061	0.115947	0.140369	0.126309	0.119195
142523_at All averaged meta set LD data sorted by probe set	0.596438	0.666403	0.863102	0.461288	0.612969	0.905342	0.337646	0.207486	0.141868	0.330806	0.282043	0.20369
142524_at All averaged meta set LD data sorted by probe set	0.34318	0.355037	0.363701	0.402514	0.41842	0.30385	0.100581	0.083262	0.107839	0.10761	0.0978358	0.0915439
142525_at All averaged meta set LD data sorted by probe set	0.223704	0.27965	0.270039	0.191344	0.33875	0.38407	0.239591	0.138362	0.115416	0.189753	0.147674	0.140667
142526_at All averaged meta set LD data sorted by probe set	-0.135703	0.0815325	-0.0756722	-0.170445	0.0432809	-0.0437463	0.127546	0.118112	0.11531	0.136655	0.105856	0.144835
142527_at All averaged meta set LD data sorted by probe set	-1.00937	-1.28457	-1.02241	-1.26798	-1.41829	-0.889538	0.310456	0.255194	0.204512	0.311614	0.384222	0.199952
142528_at All averaged meta set LD data sorted by probe set	0.370325	0.419421	0.389352	0.392487	0.296048	0.35104	0.0637434	0.105762	0.0978883	0.111028	0.110215	0.0910971
142529_s_at All averaged meta set LD data sorted by probe set	0.474468	0.4315	0.483788	0.475902	0.521589	0.53372	0.0438481	0.0445418	0.0346579	0.0408011	0.0211257	0.0249818
142530_at All averaged meta set LD data sorted by probe set	0.391951	0.402525	0.373085	0.345078	0.367567	0.374697	0.0444881	0.0572687	0.0403037	0.059033	0.0670397	0.0464169
142531_at All averaged meta set LD data sorted by probe set	0.940891	0.899245	0.950124	1.01018	0.936875	0.942381	0.0448139	0.0487746	0.0343354	0.0585708	0.049343	0.053429
142532_at All averaged meta set LD data sorted by probe set	-0.293105	-0.287542	-0.024334	-0.0788067	-0.246057	-0.0987575	0.186775	0.179637	0.0825553	0.133516	0.154179	0.0820653
142533_at All averaged meta set LD data sorted by probe set	-0.72653	-0.474071	-0.77649	-0.606157	-0.35452	-0.522731	0.214932	0.166606	0.264704	0.562544	0.335267	0.151799
142534_at All averaged meta set LD data sorted by probe set	-1.21611	-0.908449	-1.52198	-0.963551	-1.5397	-1.08628	0.312932	0.419535	0.384239	0.132671	0.428255	0.239546
142535_at All averaged meta set LD data sorted by probe set	-1.48458	0	0	0	0	-0.650325	0.263059	0	0	0	0	0
142536_at All averaged meta set LD data sorted by probe set	-0.829596	-1.31895	-0.820625	-0.822224	-1.18522	-0.972514	0.108645	0.274866	0.128475	0.092494	0.215942	0.166077
142537_at All averaged meta set LD data sorted by probe set	0.775117	0.921334	0.788091	0.80087	0.668724	0.766044	0.0843302	0.0898601	0.0712276	0.0816588	0.111723	0.0948201
142538_at All averaged meta set LD data sorted by probe set	-0.164423	0.11529	-0.780621	-0.24104	-0.214853	-0.689729	0.192761	0.135527	0.431727	0.193042	0.196076	0.245631
142539_at All averaged meta set LD data sorted by probe set	-0.116966	-0.0619215	-0.420167	-0.219224	-0.190697	-0.284012	0.156437	0.0874493	0.182329	0.166653	0.189359	0.272686
142540_at All averaged meta set LD data sorted by probe set	0.116095	0.19549	0.225116	0.0983626	0.165744	0.198226	0.0371901	0.0778702	0.0647951	0.0879011	0.0757852	0.0839469
142541_at All averaged meta set LD data sorted by probe set	-0.0296769	-0.032334	-0.308513	0.0939747	0.100293	-0.0261139	0.156164	0.141898	0.196951	0.12394	0.213421	0.170193
142542_at All averaged meta set LD data sorted by probe set	-0.376225	-0.450288	-0.644162	-1.23244	-0.758418	-0.609457	0.112441	0.106546	0.189223	0.185179	0.174998	0.13239
142543_at All averaged meta set LD data sorted by probe set	-2.2012	-1.59471	-1.70987	-1.73465	-2.28576	-1.84665	0.182656	0.142435	0.171823	0.19135	0.43924	0.210484
142544_at All averaged meta set LD data sorted by probe set	-1.73305	-0.993212	-0.940671	-1.72647	-1.51077	-2.59205	0.626731	0.446731	0.270104	0.312114	0.557559	0.411444
142545_at All averaged meta set LD data sorted by probe set	0.359045	0.266529	0.330132	0.531609	0.403369	0.32097	0.0891608	0.141875	0.124984	0.0771727	0.105585	0.115254
142546_at All averaged meta set LD data sorted by probe set	-0.179705	-0.0452839	-0.193798	0.0789044	-0.0147565	0.0207413	0.117198	0.07764	0.283879	0.0980253	0.0831033	0.0594439
142547_at All averaged meta set LD data sorted by probe set	-0.61741	-0.456251	-0.472325	-1.02669	-0.894799	-0.669594	0.192849	0.0981993	0.143006	0.29501	0.255636	0.200525
142548_at All averaged meta set LD data sorted by probe set	0.561772	0.691197	0.508048	0.706859	0.738013	0.460052	0.13266	0.0879322	0.169355	0.160659	0.104886	0.177506
142549_at All averaged meta set LD data sorted by probe set	-0.563726	-0.95843	-0.624658	-0.412723	-0.420171	-0.424337	0.11731	0.228714	0.174028	0.13364	0.353112	0.246173
142550_at All averaged meta set LD data sorted by probe set	-0.647804	-0.438121	-0.417235	-0.475363	-0.183914	-0.710295	0.269553	0.196353	0.20281	0.272452	0.0774253	0.338672
142551_at All averaged meta set LD data sorted by probe set	-0.47951	-1.58306	-0.386077	-0.562067	-0.740881	-0.529123	0.573682	0.170807	0.201196	0.254078	0.428872	0.437487
142552_at All averaged meta set LD data sorted by probe set	-1.24271	-1.04035	-1.40285	-1.04939	-1.12121	-1.47417	0.182747	0.10719	0.184266	0.209629	0.178062	0.319631
142553_at All averaged meta set LD data sorted by probe set	-0.189356	-0.123307	-0.140421	0.018338	0.0993726	0.0408267	0.137756	0.103238	0.10319	0.109296	0.0706417	0.0744447
[truncated: 12,656 more rows]
