# Supplementary material for: Meta-Analysis of Drosophila Circadian Microarray Studies Identifies a Novel Set of Rhythmically Expressed Genes
Source: PLoS Comput Biol. 2007 Nov 2;3(11):e208. doi: 10.1371/journal.pcbi.0030208 (PMC2098839; doi:10.1371/journal.pcbi.0030208)
Supplement: Figure S4 — This Excel worksheet contains the results for the FDR optimization of our implementation of F24. (21 KB DOC) [file pcbi.0030208.sg004.xls]

## Sheet: Sheet1
Simple FDR optimization for our application of the F24 method to the meta data set
We wished to determine the F24 permutation derived p value (not the ANOVA p value) under which F24 detected genes
would exhibit an FDR of 0.05 or less
We attempted to solve for this p value in the ANOVA screend transcripts (A)
in the transcripts that failed to pass our ANOVA screen (B)
and in the complete data set (those that pass ANOVA and those that don't) (C)
For each data set we determined the relationship of the FDR to the F24 permutation derived p value and, where possible,
solved for the p value that would exhibit an FDR of 0.05 or less
(A) All transcripts
p threshold	0.05	0.04	0.03	0.02	0.01	0.001	0.0001
# Real pass	1845	1684	1477	1224	908	441	251
# Randomized pass	659	548	392	263	139	28	11
FDR	0.357182	0.325416	0.265403	0.214869	0.153084	0.0634921	0.0438247
To get an FDR of 0.05
The trend becomes non-linear as the origin is approached
The p value that would exhibit an FDR of 0.05 would be approximately 0.0004, derived from a linear fit to the
first two data points of trace A - this corresponds to a list of 330 genes
(B) Pass Anova
p threshold	0.05	0.04	0.03	0.02	0.01	0.001	0.0001
# Real pass	177	175	172	169	158	129	105
# Randomized pass	21	18	12	8	4	3	1
FDR	0.118644	0.102857	0.0697674	0.0473373	0.0253165	0.0232558	0.00952381
The trend remains linear across all measured values
to get an FDR of 0.05
you need a p of 0.02
From my set of 177 F24 detected genes, 169 exhibit an FDR of 0.05 or better with a permutation
derived p value of 0.02 or less. This list includes including 46 of Wijnen's 77
(C) Do not Pass Anova
p threshold	0.05	0.04	0.03	0.02	0.01	0.001	0.0001
# Real pass	1668	1509	1305	1055	750	312	146
# Randomized pass	638	530	380	255	135	25	10
FDR	0.382494	0.351226	0.291188	0.241706	0.18	0.0801282	0.0684932
To get an FDR of 0.05
The trend becomes non-linear as the origin is approached
Under this analysis, an FDR of 0.05 or less is not observed.
